# Supplementary material for: A systematic review of the distribution and prevalence of viruses detected in the Peromyscus maniculatus species complex (Rodentia: Cricetidae)
Source: PLoS Pathog. 2025 Jun 10;21(6):e1013125. doi: 10.1371/journal.ppat.1013125 (PMC12201646; doi:10.1371/journal.ppat.1013125)
Supplement: S2 Table — (XLSX) [file ppat.1013125.s006.xlsx]

## Sheet: Fulltext Screening Results
Article ID	Title	Author	Publication year	Title secondary	URL	DOI	Included	Criteria for exclusion			Reviewer
33	Diversity among Tacaribe serocomplex viruses (Family Arenaviridae) associated with the southern plains woodrat (Neotoma micropus)	Cajimat, M. N., Milazzo, M. L., Mauldin, M. R., Bradley, R. D., & Fulhorst, C. F.	2013	Virus research			Ad hoc				A. Finkbeiner
34	Assessment of ecologic and biologic factors leading to hantavirus pulmonary syndrome, Colorado, USA	Calisher, C. H., Root, J. J., Mills, J. N., & Beaty, B. J.	2002	Croatian Medical Journal			Ad hoc				A. Finkbeiner
76	Longitudinal studies of Sin Nombre virus in deer mouse-dominated ecosystems of Montana	Douglass, R. J., Wilson, T., Semmens, W. J., Zanto, S. N., Bond, C. W., Van Horn, R. C., & Mills, J. N.	2001	The American journal of tropical medicine and hygiene			Ad hoc				A. Finkbeiner
77	Removing Deer Mice from Buildings and the Risk for Human Exposure to Sin Nombre Virus	Douglass, Richard J., Amy J. Kuenzi, Courtney Y. Williams, Samuel J. Douglass, and James N. Mills	2003	Emerging Infectious Diseases			Ad hoc				A. Finkbeiner
173	Hantavirus Infections among Overnight Visitors to Yosemite National Park, California, USA, 2012	Núñez, Jonathan J., Curtis L. Fritz, Barbara Knust, Danielle Buttke, Barryett Enge, Mark G. Novak, Vicki Kramer, et al.	2014	Emerging Infectious Diseases			Ad hoc				A. Finkbeiner
190	Effect of Rock Cover on Small Mammal Abundance in a Montana Grassland	Richardson, K., Carver, S., Douglass, R., & Kuenzi, A.	2011	Intermountain journal of sciences			Ad hoc				A. Finkbeiner
5	ASSOCIATION BETWEEN MOVEMENT AND SIN NOMBRE VIRUS (BUNYAVIRIDAE: HANTAVIRUS) INFECTION IN NORTH AMERICAN DEERMICE (PEROMYSCUS MANICULATUS) IN COLORADO	Amman, Brian R.; Manangan, Arie P.; Flietstra, Timothy D.; Calisher, Charles H.; Carroll, Darin S.; Wagoner, Kent D.; Mills, James N.	2013	Journal of Wildlife Diseases	http://www.bioone.org/doi/10.7589/2012-02-041	10.7589/2012-02-041	Included				A. Finkbeiner
9	Transmission Ecology of Sin Nombre Hantavirus in Naturally Infected North American Deermouse Populations in Outdoor Enclosures	Bagamian, Karoun H.; Towner, Jonathan S.; Kuenzi, Amy J.; Douglass, Richard J.; Rollin, Pierre E.; Waller, Lance A.; Mills, James N.	2012	PLoS ONE	https://dx.plos.org/10.1371/journal.pone.0047731	10.1371/journal.pone.0047731	Included				A. Finkbeiner
10	Increased Detection of Sin Nombre Hantavirus RNA in Antibody-Positive Deer Mice from Montana, USA: Evidence of Male Bias in RNA Viremia	Bagamian, Karoun; Towner, Jonathan; Mills, James; Kuenzi, Amy	2013	Viruses	http://www.mdpi.com/1999-4915/5/9/2320	10.3390/v5092320	Included				A. Finkbeiner
17	Arenavirus antibody in rodents indigenous to coastal southern California.	Bennett, S. G., Milazzo, M. L., Webb, J. P., & Fulhorst, C. F.	2000	The American Journal of Tropical Medicine and Hygiene	https://ajtmh.org/doi/10.4269/ajtmh.2000.62.626	10.4269/ajtmh.2000.62.626	Included				A. Finkbeiner
18	INTERSPECIFIC COMPARISON OF HANTAVIRUS PREVALENCE IN PEROMYSCUS POPULATIONS FROM A FRAGMENTED AGRO-ECOSYSTEM IN INDIANA, USA	Berl, Jacob L.; Kuenzi, Amy J.; Flaherty, Elizabeth A.; Swihart, Robert K.	2018	Journal of Wildlife Diseases	https://bioone.org/journals/journal-of-wildlife-diseases/volume-54/issue-1/2017-02-022/INTERSPECIFIC-COMPARISON-OF-HANTAVIRUS-PREVALENCE-IN-PEROMYSCUS-POPULATIONS-FROM-A/10.7589/2017-02-022.full	10.7589/2017-02-022	Included				A. Finkbeiner
21	Sin Nombre Virus Antibody Prevalence in Rodents of North-Central New Mexico	Biggs, James R.; Bennett, Kathryn D.; Torrez-Martinez, Norah; Hjelle, Brian L.	2000	The Southwestern Naturalist	https://www.jstor.org/stable/3672552?origin=crossref	10.2307/3672552	Included				A. Finkbeiner
32	Novel Focus of Sin Nombre Virus in <i>Peromyscus eremicus</i> Mice, Death Valley National Park, California, USA	Burns, Joseph E.; Metzger, Marco E.; Messenger, Sharon; Fritz, Curtis L.; Vilcins, Inger-Marie E.; Enge, Barryett; Bronson, Lawrence R.; Kramer, Vicki L.; Hu, Renjie	2018	Emerging Infectious Diseases	http://wwwnc.cdc.gov/eid/article/24/6/18-0089_article.htm	10.3201/eid2406.180089	Included				A. Finkbeiner
38	DO UNUSUAL SITE-SPECIFIC POPULATION DYNAMICS OF RODENT RESERVOIRS PROVIDE CLUES TO THE NATURAL HISTORY OF HANTAVIRUSES?	Calisher, Charles H.; Mills, James N.; Sweeney, William P.; Choate, Jerry R.; Sharp, Daniel E.; Canestorp, K. Max; Beaty, Barry J.	2001	Journal of Wildlife Diseases	http://www.jwildlifedis.org/doi/10.7589/0090-3558-37.2.280	10.7589/0090-3558-37.2.280	Included				A. Finkbeiner
39	EPIZOOTIOLOGY OF SIN NOMBRE AND EL MORO CANYON HANTAVIRUSES, SOUTHEASTERN COLORADO, 1995–2000	Calisher, Charles H.; Root, J. Jeffrey; Mills, James N.; Rowe, Joan E.; Reeder, Serena A.; Jentes, Emily S.; Wagoner, Kent; Beaty, Barry J.	2005	Journal of Wildlife Diseases	http://www.jwildlifedis.org/doi/10.7589/0090-3558-41.1.1	10.7589/0090-3558-41.1.1	Included				A. Finkbeiner
41	DEMOGRAPHIC FACTORS ASSOCIATED WITH PREVALENCE OF ANTIBODY TO SIN NOMBRE VIRUS IN DEER MICE IN THE WESTERN UNITED STATES	Calisher, Charles H.; Wagoner, Kent D.; Amman, Brian R.; Root, J. Jeffrey; Douglass, Richard J.; Kuenzi, Amy J.; Abbott, Ken D.; Parmenter, Cheryl; Yates, Terry L.; Ksiazek, Thomas G.; Beaty, Barry J.; Mills, James N.	2007	Journal of Wildlife Diseases	http://www.jwildlifedis.org/doi/10.7589/0090-3558-43.1.1	10.7589/0090-3558-43.1.1	Included				A. Finkbeiner
45	A temporal dilution effect: hantavirus infection in deer mice and the intermittent presence of voles in Montana	Carver, Scott; Kuenzi, Amy; Bagamian, Karoun H.; Mills, James N.; Rollin, Pierre E.; Zanto, Susanne N.; Douglass, Richard	2011	Oecologia	http://link.springer.com/10.1007/s00442-010-1882-z	10.1007/s00442-010-1882-z	Included				A. Finkbeiner
48	DELAYED DENSITY-DEPENDENT PREVALENCE OF SIN NOMBRE VIRUS INFECTION IN DEER MICE (PEROMYSCUS MANICULATUS) IN CENTRAL AND WESTERN MONTANA	Carver, Scott; Trueax, Jeremy T.; Douglass, Richard; Kuenzi, Amy	2011	Journal of Wildlife Diseases	http://www.jwildlifedis.org/doi/10.7589/0090-3558-47.1.56	10.7589/0090-3558-47.1.56	Included				A. Finkbeiner
56	Testing Mechanisms of the Dilution Effect: Deer Mice Encounter Rates, Sin Nombre Virus Prevalence and Species Diversity	Clay, Christine A.; Lehmer, Erin M.; St. Jeor, Stephen; Dearing, M. Denise	2009	EcoHealth	http://link.springer.com/10.1007/s10393-009-0240-2	10.1007/s10393-009-0240-2	Included				A. Finkbeiner
61	Long-Term Rodent Surveillance after Outbreak of Hantavirus Infection, Yosemite National Park, California, USA, 2012	Danforth, Mary E.; Messenger, Sharon; Buttke, Danielle; Weinburke, Matthew; Carroll, George; Hacker, Gregory; Niemela, Michael; Andrews, Elizabeth S.; Jackson, Bryan T.; Kramer, Vicki; Novak, Mark	2020	Emerging Infectious Diseases	http://wwwnc.cdc.gov/eid/article/26/3/19-1307_article.htm	10.3201/eid2603.191307	Included				A. Finkbeiner
68	SEASONAL VARIATION IN SIN NOMBRE VIRUS INFECTIONS IN DEER MICE: PRELIMINARY RESULTS	Dearing, M. Denise; Previtali, M. Andrea; Jones, Jeremy D.; Ely, Patrick W.; Wood, Britta A.	2009	Journal of Wildlife Diseases	http://www.jwildlifedis.org/doi/10.7589/0090-3558-45.2.430	10.7589/0090-3558-45.2.430	Included				A. Finkbeiner
71	Increased Host Species Diversity and Decreased Prevalence of Sin Nombre Virus	Dizney, Laurie J.; Ruedas, Luis A.	2009	Emerging Infectious Diseases	http://wwwnc.cdc.gov/eid/article/15/7/08-1083_article.htm	10.3201/eid1507.081083	Included				A. Finkbeiner
72	The role of behavioural heterogeneity on infection patterns: implications for pathogen transmission	Dizney, Laurie; Dearing, M. Denise	2013	Animal Behaviour	https://linkinghub.elsevier.com/retrieve/pii/S0003347213003680	10.1016/j.anbehav.2013.08.003	Included				A. Finkbeiner
73	Behavioural differences: a link between biodiversity and pathogen transmission	Dizney, Laurie; Dearing, M. Denise	2016	Animal Behaviour	https://linkinghub.elsevier.com/retrieve/pii/S0003347215004194	10.1016/j.anbehav.2015.11.006	Included				A. Finkbeiner
74	NATURAL HISTORY OF SIN NOMBRE VIRUS INFECTION IN DEER MICE IN URBAN PARKS IN OREGON	Dizney, Laurie; Jones, Philip D.; Ruedas, Luis A.	2010	Journal of Wildlife Diseases	http://www.jwildlifedis.org/doi/10.7589/0090-3558-46.2.433	10.7589/0090-3558-46.2.433	Included				A. Finkbeiner
101	Tracing Transmission of Sin Nombre Virus and Discovery of Infection in Multiple Rodent Species	Goodfellow, Samuel M.; Nofchissey, Robert A.; Schwalm, Kurt C.; Cook, Joseph A.; Dunnum, Jonathan L.; Guo, Yan; Ye, Chunyan; Mertz, Gregory J.; Chandran, Kartik; Harkins, Michelle; Domman, Daryl B.; Dinwiddie, Darrell L.; Bradfute, Steven B.	2021	Journal of Virology	https://journals.asm.org/doi/10.1128/JVI.01534-21	10.1128/JVI.01534-21	Included				A. Finkbeiner
102	Use of a Novel Detection Tool to Survey Orthohantaviruses in Wild-Caught Rodent Populations	Goodfellow, Samuel M.; Nofchissey, Robert A.; Ye, Chunyan; Dunnum, Jonathan L.; Cook, Joseph A.; Bradfute, Steven B.	2022	Viruses	https://www.mdpi.com/1999-4915/14/4/682	10.3390/v14040682	Included				A. Finkbeiner
119	Identification of Rodent Homologs of Hepatitis C Virus and Pegiviruses	Kapoor, Amit; Simmonds, Peter; Scheel, Troels K. H.; Hjelle, Brian; Cullen, John M.; Burbelo, Peter D.; Chauhan, Lokendra V.; Duraisamy, Raja; Sanchez Leon, Maria; Jain, Komal; Vandegrift, Kurt Jason; Calisher, Charles H.; Rice, Charles M.; Lipkin, W. Ian	2013	mBio	https://journals.asm.org/doi/10.1128/mBio.00216-13	10.1128/mBio.00216-13	Included				A. Finkbeiner
124	New Exposure Location for Hantavirus Pulmonary Syndrome Case, California, USA, 2018	Kjemtrup, Anne M.; Messenger, Sharon; Meza, Amy M.; Feiszli, Tina; Yoshimizu, Melissa Hardstone; Padgett, Kerry; Singh, Sunita	2019	Emerging Infectious Diseases	http://wwwnc.cdc.gov/eid/article/25/10/19-0058_article.htm	10.3201/eid2510.190058	Included				A. Finkbeiner
131	Differential regulation of pathogens: the role of habitat disturbance in predicting prevalence of Sin Nombre virus	Lehmer, Erin M.; Clay, Christine A.; Pearce-Duvet, Jessica; St. Jeor, Stephen; Dearing, M. Denise	2008	Oecologia	http://link.springer.com/10.1007/s00442-007-0922-9	10.1007/s00442-007-0922-9	Included				A. Finkbeiner
132	Differential Resource Allocation in Deer Mice Exposed to Sin Nombre Virus	Lehmer, Erin M.; Clay, Christine A.; Wilson, Eric; St. Jeor, Stephen; Dearing, M. Denise	2007	Physiological and Biochemical Zoology	https://www.journals.uchicago.edu/doi/10.1086/520128	10.1086/520128	Included				A. Finkbeiner
133	Long‐Term Patterns of Immune Investment by Wild Deer Mice Infected with Sin Nombre Virus	Lehmer, Erin M.; Jones, Jeremy D.; Bego, Mariana G.; Varner, Johanna M.; Jeor, Stephen St.; Clay, Christine A.; Dearing, M. Denise	2010	Physiological and Biochemical Zoology	https://www.journals.uchicago.edu/doi/10.1086/656215	10.1086/656215	Included				A. Finkbeiner
135	EVALUATING THE IMPACTS OF COINFECTION ON IMMUNE SYSTEM FUNCTION OF THE DEER MOUSE (PEROMYSCUS MANICULATUS) USING SIN NOMBRE VIRUS AND BARTONELLA AS MODEL PATHOGEN SYSTEMS	Lehmer, Erin M.; Lavengood, Kathryn; Miller, Mason; Rodgers, Jacob; Fenster, Steven D.	2018	Journal of Wildlife Diseases	https://bioone.org/journals/journal-of-wildlife-diseases/volume-54/issue-1/2017-01-015/EVALUATING-THE-IMPACTS-OF-COINFECTION-ON-IMMUNE-SYSTEM-FUNCTION-OF/10.7589/2017-01-015.full	10.7589/2017-01-015	Included				A. Finkbeiner
143	Seroprevalence Against Sin Nombre Virus in Resident and Dispersing Deer Mice	Lonner, Brent N.; Douglass, Richard J.; Kuenzi, Amy J.; Hughes, Kevin	2008	Vector-Borne and Zoonotic Diseases	https://www.liebertpub.com/doi/10.1089/vbz.2007.0232	10.1089/vbz.2007.0232	Included				A. Finkbeiner
158	Antibodies to Tacaribe Serocomplex Viruses (Family <i>Arenaviridae</i> , Genus <i>Arenavirus</i> ) in Cricetid Rodents from New Mexico, Texas, and Mexico	Milazzo, Mary L.; Barragán-Gomez, Artemio; Hanson, John Delton; Estrada-Franco, Jose G.; Arellano, Elizabeth; González-Cózatl, Francisco X.; Fernández-Salas, Ildefonso; Ramirez-Aguilar, Francisco; Rogers, Duke S.; Bradley, Robert D.; Fulhorst, Charles F.	2010	Vector-Borne and Zoonotic Diseases	https://www.liebertpub.com/doi/10.1089/vbz.2009.0206	10.1089/vbz.2009.0206	Included				A. Finkbeiner
176	Sin Nombre virus prevalence from 2014–2017 in wild deer mice, <i>Peromyscus maniculatus</i> , on five of the California Channel Islands	Orrock, John L.; Connolly, Brian M.; Guiden, Peter W.; Chandler, Jennifer L.; Bron, Gebbiena M.; Drost, Charles A.; Garcelon, David K.	2021	Zoonoses and Public Health	https://onlinelibrary.wiley.com/doi/10.1111/zph.12855	10.1111/zph.12855	Included				A. Finkbeiner
181	Changes in Sin Nombre Virus Antibody Prevalence in Deer Mice Across Seasons: The Interaction Between Habitat, Sex, and Infection in Deer Mice	Pearce-Duvet, Jessica M. C.; St. Jeor, Stephen C.; Boone, John D.; Dearing, M. Denise	2006	Journal of Wildlife Diseases	http://www.jwildlifedis.org/doi/10.7589/0090-3558-42.4.819	10.7589/0090-3558-42.4.819	Included				A. Finkbeiner
185	Roles of human disturbance, precipitation, and a pathogen on the survival and reproductive probabilities of deer mice	Previtali, M. Andrea; Lehmer, Erin M.; Pearce-Duvet, Jessica M. C.; Jones, Jeremy D.; Clay, Christine A.; Wood, Britta A.; Ely, Patrick W.; Laverty, Sean M.; Dearing, M. Denise	2010	Ecology	http://doi.wiley.com/10.1890/08-2308.1	10.1890/08-2308.1	Included				A. Finkbeiner
199	ANALYSES OF GENE FLOW AMONG POPULATIONS OF DEER MICE (PEROMYSCUS MANICULATUS) AT SITES NEAR HANTAVIRUS PULMONARY SYNDROME CASE-PATIENT RESIDENCES	Root, J. Jeffrey; Black, William C.; Calisher, Charles H.; Wilson, Kenneth R.; Mackie, Ryan S.; Schountz, Tony; Mills, James N.; Beaty, Barry J.	2003	Journal of Wildlife Diseases	http://www.jwildlifedis.org/doi/10.7589/0090-3558-39.2.287	10.7589/0090-3558-39.2.287	Included				A. Finkbeiner
206	A Preliminary Study of the Patterns of Sin Nombre Viral Infection and Shedding in Naturally Infected Deer Mice ( <i>Peromyscus maniculatus</i> )	Safronetz, David; Lindsay, Robbin; Dibernardo, Antonia; Hjelle, Brian; Xiao, Ruobing; Artsob, Harvey; Drebot, Michael A.	2005	Vector-Borne and Zoonotic Diseases	https://www.liebertpub.com/doi/10.1089/vbz.2005.5.127	10.1089/vbz.2005.5.127	Included				A. Finkbeiner
214	Rapid Field Immunoassay for Detecting Antibody to Sin Nombre Virus in Deer Mice	Schountz, Tony; Calisher, Charles H.; Richens, Tiffany R.; Rich, Audrey A.; Doty, Jeffrey B.; Hughes, Mark T.; Beaty, Barry J.	2007	Emerging Infectious Diseases	http://wwwnc.cdc.gov/eid/article/13/10/07-0356_article.htm	10.3201/eid1310.070356	Included				A. Finkbeiner
223	TWO CASES OF HANTAVIRUS PULMONARY SYNDROME IN RANDOLPH COUNTY, WEST VIRGINIA: A COINCIDENCE OF TIME AND PLACE?	Sinclair, J. R., Carroll, D. S., Montgomery, J. M., Pavlin, B., McCombs, K., Mills, J. N., ... & Rooney, J. A.	2007	The American Journal of Tropical Medicine and Hygiene	https://ajtmh.org/doi/10.4269/ajtmh.2007.76.438	10.4269/ajtmh.2007.76.438	Included				A. Finkbeiner
247	Continuing Orthohantavirus Circulation in Deer Mice in Western Montana	Williamson, Brandi N.; Meade-White, Kimberly; Boardman, Kristin; Schulz, Jonathan E.; Telford, Carson T.; Figueroa Acosta, Dania M.; Bushmaker, Trenton; Fischer, Robert J.; Rosenke, Kyle; Feldmann, Heinz	2021	Viruses	https://www.mdpi.com/1999-4915/13/6/1006	10.3390/v13061006	Included				A. Finkbeiner
1	Diffusion and home range parameters for rodents: Peromyscus maniculatus in New Mexico	Abramson, G.; Giuggioli, L.; Kenkre, V.M.; Dragoo, J.W.; Parmenter, R.R.; Parmenter, C.A.; Yates, T.L.	2006	Ecological Complexity	https://linkinghub.elsevier.com/retrieve/pii/S1476945X05000826	10.1016/j.ecocom.2005.07.001			Reports virus detection observations(Outcome);		A. Finkbeiner
2	Spatiotemporal patterns in the Hantavirus infection	Abramson, G.; Kenkre, V. M.	2002	Physical Review E	https://link.aps.org/doi/10.1103/PhysRevE.66.011912	10.1103/PhysRevE.66.011912		Reports new data for Peromyscus maniculatus (Population);	Reports virus detection observations(Outcome);		A. Finkbeiner
3	The Role of Heterogeneity in the Persistence and Prevalence of Sin Nombre Virus in Deer Mice	Adler, F. R.; Clay, C. A.; Lehmer, E. M.	2008	The American Naturalist	https://www.journals.uchicago.edu/doi/10.1086/592405	10.1086/592405		Reports new data for Peromyscus maniculatus (Population);	Reports virus detection observations(Outcome);		A. Finkbeiner
4	How Host Population Dynamics Translate into Time-Lagged Prevalence: An Investigation of Sin Nombre Virus in Deer Mice	Adler, Frederick R.; Pearce-Duvet, Jessica M. C.; Dearing, M. Denise	2008	Bulletin of Mathematical Biology	http://link.springer.com/10.1007/s11538-007-9251-8	10.1007/s11538-007-9251-8		Reports new data for Peromyscus maniculatus (Population);	Reports virus detection observations(Outcome);		A. Finkbeiner
6	Identification of a novel hepacivirus in Mongolian gerbil (Meriones unguiculatus) from Shaanxi, China	An, Cui-hong; Li, Juan; Wang, Yi-ting; Nie, Shou-min; Chang, Wen-hui; Zhou, Hong; Xu, Lin; Sun, Yang-xin; Shi, Wei-feng; Li, Ci-xiu	2022	Virologica Sinica	https://linkinghub.elsevier.com/retrieve/pii/S1995820X22000165	10.1016/j.virs.2022.01.016		Reports new data for Peromyscus maniculatus (Population);	Reports virus detection observations(Outcome);		A. Finkbeiner
7	Hantavirus Serologies in Patients Hospitalized with Community-Acquired Pneumonia	Auwaerter, Paul G.; Oldach, David; Mundy, Linda M.; Burton, Albert; Warner, Mary Laird; Vance, Estil; Moore, Richard D.; Rossi, Cynthia A.	1996	The Journal of Infectious Diseases	https://academic.oup.com/jid/article-lookup/doi/10.1093/infdis/173.1.237	10.1093/infdis/173.1.237		Reports new data for Peromyscus maniculatus (Population);	Reports virus detection observations(Outcome);		A. Finkbeiner
8	Population Density and Seasonality Effects on Sin Nombre Virus Transmission in North American Deermice (Peromyscus maniculatus) in Outdoor Enclosures	Bagamian, Karoun H.; Douglass, Richard J.; Alvarado, Arlene; Kuenzi, Amy J.; Amman, Brian R.; Waller, Lance A.; Mills, James N.	2012	PLoS ONE	https://dx.plos.org/10.1371/journal.pone.0037254	10.1371/journal.pone.0037254			Reports virus detection observations(Outcome);		A. Finkbeiner
11	Comparison of chromosomal distribution of a retroposon (LINE) and a retrovirus-like elementmys inPeromyscus maniculatus andP. leucopus	Baker, R. J.; Kass, D. H.	1994	Chromosome Research	http://link.springer.com/10.1007/BF01553318	10.1007/BF01553318		Reports new data for Peromyscus maniculatus (Population);	Reports virus detection observations(Outcome);		A. Finkbeiner
12	Shifting focus from resistance to disease tolerance: A review on hybrid house mice	Balard, Alice; Heitlinger, Emanuel	2022	Ecology and Evolution	https://www.ncbi.nlm.nih.gov/pmc/articles/PMC9077717/	10.1002/ece3.8889		Reports new data for Peromyscus maniculatus (Population);	Reports virus detection observations(Outcome);		A. Finkbeiner
13	A methodology to quantify the long-term changes in social networks of competing species	Bani-Yaghoub, Majid; Reed, Aaron	2018	Ecological Modelling	https://linkinghub.elsevier.com/retrieve/pii/S0304380017304386	10.1016/j.ecolmodel.2017.10.011		Reports new data for Peromyscus maniculatus (Population);	Reports virus detection observations(Outcome);		A. Finkbeiner
14	The Ecology of Colorado Tick Fever in Rocky Mountain National Park in 1974: II. Infection in Small Mammals	Barnes, A. M.; Shriner, R. B.; Bolin, R. A.; Trimble, J. M.; Muth, D. J.; Pokorny, K. S.; Calisher, C. H.; McLean, R. G.; Bowen, G. S.; Francy, D. B.	1981	The American Journal of Tropical Medicine and Hygiene	https://ajtmh.org/doi/10.4269/ajtmh.1981.30.490	10.4269/ajtmh.1981.30.490		Reports new data for Peromyscus maniculatus (Population);	Reports virus detection observations(Outcome);	Study outside time period	A. Finkbeiner
15	Development of an ELISA to detect Sin Nombre virus-specific IgM from deer mice (Peromyscus maniculatus)	Bego, Mariana G.; Bawiec, Darcy; Dandge, Deepa; Martino, Benjamin; Dearing, Denise; Wilson, Eric; St. Jeor, Stephen	2008	Journal of Virological Methods	https://linkinghub.elsevier.com/retrieve/pii/S0166093408001699	10.1016/j.jviromet.2008.05.008			Reports virus detection observations(Outcome);		A. Finkbeiner
16	Hantavirus (Bunyaviridae) infections in rodents from Orange and San Diego counties, California.	Bennett, S G; Webb, J P; Hjelle, B; Childs, J E; Madon, M B; Ksiazek, T G; Torrez-Martinez, N	1999	The American Journal of Tropical Medicine and Hygiene	https://ajtmh.org/doi/10.4269/ajtmh.1999.60.75	10.4269/ajtmh.1999.60.75		Fulltext not available			A. Finkbeiner
19	Genetic vaccines protect against Sin Nombre hantavirus challenge in the deer mouse (Peromyscus maniculatus)	Bharadwaj, Mausumi; Mirowsky, Katy; Ye, Chunyan; Botten, Jason; Masten, Barbara; Yee, Joyce; Lyons, C. Richard; Hjelle, Brian	2002	Journal of General Virology	https://www.microbiologyresearch.org/content/journal/jgv/10.1099/0022-1317-83-7-1745	10.1099/0022-1317-83-7-1745		Reports new data for Peromyscus maniculatus (Population);	Reports virus detection observations(Outcome);		A. Finkbeiner
20	Relationship of Ecological Variables to sin Nombre Virus Antibody Seroprevalence in Populations of Deer Mice	Biggs, J. R.; Bennett, K. D.; Mullen, M. A.; Haarmann, T. K.; Salisbury, M.; Robinson, R. J.; Keller, D.; Torrez-Martinez, N.; Hjelle, B.	2000	Journal of Mammalogy	http://jmammal.oxfordjournals.org/cgi/doi/10.1093/jmammal/81.3.676	10.1093/jmammal/81.3.676		Reports new data for Peromyscus maniculatus (Population);	Reports virus detection observations(Outcome);	Study outside time period	A. Finkbeiner
22	Temporal and geographic evidence for evolution of Sin Nombre virus using molecular analyses of viral RNA from Colorado, New Mexico and Montana	Black, William C; Doty, Jeffrey B; Hughes, Mark T; Beaty, Barry J; Calisher, Charles H	2009	Virology Journal	https://virologyj.biomedcentral.com/articles/10.1186/1743-422X-6-102	10.1186/1743-422X-6-102			Reports virus detection observations(Outcome);		A. Finkbeiner
23	Antibody to sin nombre virus in rodents associated with peridomestic habitats in west central Montana.	Bond, C W; Kuenzi, A J; Douglass, R J; Mills, J N; White, D	2001	The American Journal of Tropical Medicine and Hygiene	https://ajtmh.org/doi/10.4269/ajtmh.2001.64.137	10.4269/ajtmh.2001.64.137		Reports new data for Peromyscus maniculatus (Population);	Reports virus detection observations(Outcome);	Study outside time period	A. Finkbeiner
24	Remote Sensing and Geographic Information Systems: Charting Sin Nombre Virus Infections in Deer Mice	Boone, John	2000	Emerging Infectious Diseases	http://www.cdc.gov/ncidod/eid/vol6no3/boone.htm	10.3201/eid0603.000304		Fulltext not available			A. Finkbeiner
25	Role of Maternal Antibody in Natural Infection of Peromyscus maniculatus with Sin Nombre Virus	Borucki, Monica K.; Boone, John D.; Rowe, Joan E.; Bohlman, Marlene C.; Kuhn, Edward A.; DeBaca, Robert; St. Jeor, Stephen C.	2000	Journal of Virology	https://www.ncbi.nlm.nih.gov/pmc/articles/PMC111725/	10.1128/jvi.74.5.2426-2429.2000		Reports new data for Peromyscus maniculatus (Population);	Reports virus detection observations(Outcome);	Study outside time period	A. Finkbeiner
26	Role of Maternal Antibody in Natural Infection of <i>Peromyscus maniculatus</i> with Sin Nombre Virus	Borucki, Monica K.; Boone, John D.; Rowe, Joan E.; Bohlman, Marlene C.; Kuhn, Edward A.; DeBaca, Robert; St. Jeor, Stephen C.	2000	Journal of Virology	https://journals.asm.org/doi/10.1128/JVI.74.5.2426-2429.2000	10.1128/JVI.74.5.2426-2429.2000		Reports new data for Peromyscus maniculatus (Population);	Reports virus detection observations(Outcome);	Study outside time period	A. Finkbeiner
27	Experimental infection model for Sin Nombre hantavirus in the deer mouse ( <i>Peromyscus maniculatus</i> )	Botten, Jason; Mirowsky, Katy; Kusewitt, Donna; Bharadwaj, Mausumi; Yee, Joyce; Ricci, Roy; Feddersen, Richard M.; Hjelle, Brian	2000	Proceedings of the National Academy of Sciences	https://pnas.org/doi/full/10.1073/pnas.180197197	10.1073/pnas.180197197		Reports new data for Peromyscus maniculatus (Population);	Reports virus detection observations(Outcome);		A. Finkbeiner
28	Persistent Sin Nombre Virus Infection in the Deer Mouse ( <i>Peromyscus maniculatus</i> ) Model: Sites of Replication and Strand-Specific Expression	Botten, Jason; Mirowsky, Katy; Kusewitt, Donna; Ye, Chunyan; Gottlieb, Keith; Prescott, Joseph; Hjelle, Brian	2003	Journal of Virology	https://journals.asm.org/doi/10.1128/JVI.77.2.1540-1550.2002	10.1128/JVI.77.2.1540-1550.2002		Reports new data for Peromyscus maniculatus (Population);	Reports virus detection observations(Outcome);		A. Finkbeiner
29	Shedding and Intracage Transmission of Sin Nombre Hantavirus in the Deer Mouse ( <i>Peromyscus maniculatus</i> ) Model	Botten, Jason; Mirowsky, Katy; Ye, Chunyan; Gottlieb, Keith; Saavedra, Melissa; Ponce, Liana; Hjelle, Brian	2002	Journal of Virology	https://journals.asm.org/doi/10.1128/JVI.76.15.7587-7594.2002	10.1128/JVI.76.15.7587-7594.2002			Reports virus detection observations(Outcome);		A. Finkbeiner
30	OUTDOOR FACILITY FOR QUARANTINE OF WILD RODENTS INFECTED WITH HANTAVIRUS	Botten, Jason; Nofchissey, Robert; Kirkendoll-Ahern, Hunter; Rodriguez-Moran, Peggy; Wortman, Ivo A.; Goade, Diane; Yates, Terry; Hjelle, Brian	2000	Journal of Mammalogy	https://academic.oup.com/jmammal/article/81/1/250-259/2372875	10.1644/1545-1542(2000)081<0250:OFFQOW>2.0.CO;2		Reports new data for Peromyscus maniculatus (Population);	Reports virus detection observations(Outcome);	Study outside time period	A. Finkbeiner
31	Serologic and Virologic Evidence of a Prospect Hill-Like Hantavirus in Wisconsin and Minnesota	Burek, Kathleen A.; Rossi, Cynthia A.; Leduc, James W.; Yuill, Thomas M.	1994	The American Journal of Tropical Medicine and Hygiene	https://ajtmh.org/doi/10.4269/ajtmh.1994.51.286	10.4269/ajtmh.1994.51.286		Fulltext not available			A. Finkbeiner
35	Pathogen-Reservoir Interactions: What We Do Not Know Likely Will Hurt Us	Calisher, Charles H.	2021	Viruses	https://www.mdpi.com/1999-4915/13/2/195	10.3390/v13020195		Reports new data for Peromyscus maniculatus (Population);	Reports virus detection observations(Outcome);		A. Finkbeiner
36	Immunologists: What are These People Talking About?	Calisher, Charles H.	2008	Croatian medical journal	https://www.ncbi.nlm.nih.gov/pmc/articles/PMC2359889/	10.3325/cmj.2008.2.272		Reports new data for Peromyscus maniculatus (Population);	Reports virus detection observations(Outcome);		A. Finkbeiner
37	The Relative Abundance of Deer Mice with Antibody to Sin Nombre Virus Corresponds to the Occurrence of Hantavirus Pulmonary Syndrome in Nearby Humans	Calisher, Charles H.; Mills, James N.; Root, Jon Jeffrey; Doty, Jeffrey B.; Beaty, Barry J.	2011	Vector-Borne and Zoonotic Diseases	https://www.liebertpub.com/doi/10.1089/vbz.2010.0122	10.1089/vbz.2010.0122		Fulltext not available			A. Finkbeiner
40	Natural History of Sin Nombre Virus in Western Colorado	Calisher, Charles H.; Sweeney, William; Mills, James N.; Beaty, Barry J.	1999	Emerging Infectious Diseases	https://wwwnc.cdc.gov/eid/article/5/1/99-0115_article	10.3201/eid0501.990115		Reports new data for Peromyscus maniculatus (Population);	Reports virus detection observations(Outcome);	Study outside time period	A. Finkbeiner
42	Transcriptome Markers of Viral Persistence in Naturally-Infected Andes Virus (Bunyaviridae) Seropositive Long-Tailed Pygmy Rice Rats	Campbell, Corey L.; Torres-Perez, Fernando; Acuna-Retamar, Mariana; Schountz, Tony	2015	PLOS ONE	https://dx.plos.org/10.1371/journal.pone.0122935	10.1371/journal.pone.0122935		Reports new data for Peromyscus maniculatus (Population);	Reports virus detection observations(Outcome);		A. Finkbeiner
43	MysTR: an Endogenous Retrovirus Family in Mammals That Is Undergoing Recent Amplifications to Unprecedented Copy Numbers	Cantrell, Michael A.; Ederer, Martina M.; Erickson, Issac K.; Swier, Vicki J.; Baker, Robert J.; Wichman, Holly A.	2005	Journal of Virology	https://journals.asm.org/doi/10.1128/JVI.79.23.14698-14707.2005	10.1128/JVI.79.23.14698-14707.2005		Reports new data for Peromyscus maniculatus (Population);	Reports virus detection observations(Outcome);		A. Finkbeiner
44	Using MODIS satellite imagery to predict hantavirus risk: MODIS imagery: predicting hantavirus risk	Cao, Lina; Cova, Thomas J.; Dennison, Philip E.; Dearing, M. Denise	2011	Global Ecology and Biogeography	https://onlinelibrary.wiley.com/doi/10.1111/j.1466-8238.2010.00630.x	10.1111/j.1466-8238.2010.00630.x		Reports new data for Peromyscus maniculatus (Population);	Reports virus detection observations(Outcome);		A. Finkbeiner
46	Sampling Frequency Differentially Influences Interpretation of Zoonotic Pathogen and Host Dynamics: Sin Nombre Virus and Deer Mice	Carver, Scott; Mills, James N.; Kuenzi, Amy; Flietstra, Timothy; Douglass, Richard	2010	Vector Borne and Zoonotic Diseases	https://www.ncbi.nlm.nih.gov/pmc/articles/PMC2979344/	10.1089/vbz.2009.0222		Reports new data for Peromyscus maniculatus (Population);			A. Finkbeiner
47	Toward a Mechanistic Understanding of Environmentally Forced Zoonotic Disease Emergence: Sin Nombre Hantavirus	Carver, Scott; Mills, James N.; Parmenter, Cheryl A.; Parmenter, Robert R.; Richardson, Kyle S.; Harris, Rachel L.; Douglass, Richard J.; Kuenzi, Amy J.; Luis, Angela D.	2015	BioScience	http://academic.oup.com/bioscience/article/65/7/651/258089/Toward-a-Mechanistic-Understanding-of	10.1093/biosci/biv047			Reports virus detection observations(Outcome);		A. Finkbeiner
49	Rapid Enzyme-Linked Immunosorbent Assay for the Detection of Hantavirus-Specific Antibodies in Divergent Small Mammals	Cautivo, Karla; Schountz, Tony; Acuña-Retamar, Mariana; Ferrés, Marcela; Torres-Pérez, Fernando	2014	Viruses	http://www.mdpi.com/1999-4915/6/5/2028	10.3390/v6052028		Reports new data for Peromyscus maniculatus (Population);	Reports virus detection observations(Outcome);		A. Finkbeiner
50	A survey of hantavirus antibody in small-mammal populations in selected United States National Parks.	Childs, J E; Yates, T L; Miyashiro, J; Zyzak, M; Patrick, M; Rollin, P E; Ksiazek, T G; Mann, M O; Johnson, M R; Novak, M G; Peters, C J; Lavender, D; Schmidt, K; Campbell, M L; Mills, J N; Ellis, B A; Johnson, J M	1998	The American Journal of Tropical Medicine and Hygiene	https://ajtmh.org/doi/10.4269/ajtmh.1998.58.525	10.4269/ajtmh.1998.58.525		Fulltext not available			A. Finkbeiner
51	Serologic and Genetic Identification of Peromyscus maniculatus as the Primary Rodent Reservoir for a New Hantavirus in the Southwestern United States	Childs, J. E.; Ksiazek, T. G.; Spiropoulou, C. F.; Krebs, J. W.; Morzunov, S.; Maupin, G. O.; Gage, K. L.; Rollin, P. E.; Sarisky, J.; Enscore, R. E.; Frey, J. K.; Peters, C. J.; Nichol, S. T.	1994	Journal of Infectious Diseases	https://academic.oup.com/jid/article-lookup/doi/10.1093/infdis/169.6.1271	10.1093/infdis/169.6.1271				Study outside time period	A. Finkbeiner
52	A Household-Based, Case-Control Study of Environmental Factors Associated with Hantavirus Pulmonary Syndrome in the Southwestern United States	Childs, James E.; Cheek, James E.; Rollin, Pierre E.; Enscore, Russell E.; Maupin, Gary O.; Glass, Gregory E.; Zeitz, Paul S.; Krebs, John W.; Butler, Jay C.; Gage, Kenneth L.; Peters, C. J.; Ksiazek, Thomas G.; Sarisky, John	1995	The American Journal of Tropical Medicine and Hygiene	https://ajtmh.org/doi/10.4269/ajtmh.1995.52.393	10.4269/ajtmh.1995.52.393		Fulltext not available			A. Finkbeiner
53	Complete genetic characterization and analysis of isolation of Sin Nombre virus	Chizhikov, V E; Spiropoulou, C F; Morzunov, S P; Monroe, M C; Peters, C J; Nichol, S T	1995	Journal of Virology	https://journals.asm.org/doi/10.1128/jvi.69.12.8132-8136.1995	10.1128/jvi.69.12.8132-8136.1995		Reports new data for Peromyscus maniculatus (Population);	Reports virus detection observations(Outcome);	Study outside time period	A. Finkbeiner
54	Contact heterogeneity in deer mice: implications for Sin Nombre virus transmission	Clay, Christine A; Lehmer, Erin M; Previtali, Andrea; St. Jeor, Stephen; Dearing, M. Denise	2009	Proceedings of the Royal Society B: Biological Sciences	https://royalsocietypublishing.org/doi/10.1098/rspb.2008.1693	10.1098/rspb.2008.1693			Reports virus detection observations(Outcome);		A. Finkbeiner
55	Sin Nombre Virus and Rodent Species Diversity: A Test of the Dilution and Amplification Hypotheses	Clay, Christine A.; Lehmer, Erin M.; Jeor, Stephen St.; Dearing, M. Denise	2009	PLoS ONE	https://dx.plos.org/10.1371/journal.pone.0006467	10.1371/journal.pone.0006467	Included				A. Finkbeiner
57	Relationship of Human Behavior within Outbuildings to Potential Exposure to Sin Nombre Virus in Western Montana	Cline, Barbara J.; Carver, Scott; Douglass, Richard J.	2010	EcoHealth	http://link.springer.com/10.1007/s10393-010-0318-x	10.1007/s10393-010-0318-x		Reports new data for Peromyscus maniculatus (Population);	Reports virus detection observations(Outcome);		A. Finkbeiner
58	Pathogenesis of Experimental Vesicular Stomatitis Virus (New Jersey Serotype) Infection in the Deer Mouse ( <i>Peromyscus maniculatus</i> )	Cornish, T. E.; Stallknecht, D. E.; Brown, C. C.; Seal, B. S.; Howerth, E. W.	2001	Veterinary Pathology	http://journals.sagepub.com/doi/10.1354/vp.38-4-396	10.1354/vp.38-4-396		Reports new data for Peromyscus maniculatus (Population);	Reports virus detection observations(Outcome);		A. Finkbeiner
59	New pathogens for respiratory infections:	Cosentini, Roberto; Blasi, Francesco	1996	Current Opinion in Pulmonary Medicine	http://journals.lww.com/00063198-199605000-00003	10.1097/00063198-199605000-00003		Reports new data for Peromyscus maniculatus (Population);	Reports virus detection observations(Outcome);		A. Finkbeiner
60	H-2T24 and Pema T24: orthologous expressed MHC class Ib genes from mouse and Peromyscus maniculatus	Crew, MarkD.; Douglas, CarolynA.; Brorson, KurtA.	1994	Immunogenetics	http://link.springer.com/10.1007/BF00176158	10.1007/BF00176158		Fulltext not available			A. Finkbeiner
62	[No title found]	Davenport, Bennett J; Willis, Derall G; Prescott, Joseph; Farrell, Regina M; Coons, Teresa A; Schountz, Tony	2004	BMC Immunology	http://bmcimmunol.biomedcentral.com/articles/10.1186/1471-2172-5-23	10.1186/1471-2172-5-23		Reports new data for Peromyscus maniculatus (Population);	Reports virus detection observations(Outcome);		A. Finkbeiner
63	Elevated Generation of Reactive Oxygen/Nitrogen Species in Hantavirus Cardiopulmonary Syndrome	Davis, Ian C.; Zajac, Allan J.; Nolte, Kurt B.; Botten, Jason; Hjelle, Brian; Matalon, Sadis	2002	Journal of Virology	https://journals.asm.org/doi/10.1128/JVI.76.16.8347-8359.2002	10.1128/JVI.76.16.8347-8359.2002			Reports virus detection observations(Outcome);		A. Finkbeiner
64	Modoc Viral Infections in the Deer Mouse <i>Peromyscus maniculatus</i>	Davis, James W.; Hardy, James L.; Reeves, William C.	1974	Infection and Immunity	https://journals.asm.org/doi/10.1128/iai.10.6.1362-1369.1974	10.1128/iai.10.6.1362-1369.1974		Reports new data for Peromyscus maniculatus (Population);	Reports virus detection observations(Outcome);		A. Finkbeiner
65	Hantavirus Reservoirs: Current Status with an Emphasis on Data from Brazil	de Oliveira, Renata; Guterres, Alexandro; Fernandes, Jorlan; D'Andrea, Paulo; Bonvicino, Cibele; de Lemos, Elba	2014	Viruses	http://www.mdpi.com/1999-4915/6/5/1929	10.3390/v6051929			Reports virus detection observations(Outcome);		A. Finkbeiner
66	Prevalence of Hantavirus in Four Species of Neotoma from Arizona and Utah	Dearing, M. D.; Mangione, A. M.; Karasov, W. H.; Morzunov, S.; Otteson, E.; St. Jeor, S.	1998	Journal of Mammalogy	https://academic.oup.com/jmammal/article-lookup/doi/10.2307/1383016	10.2307/1383016		Reports new data for Peromyscus maniculatus (Population);	Reports virus detection observations(Outcome);		A. Finkbeiner
67	The roles of community diversity and contact rates on pathogen prevalence	Dearing, M. Denise; Clay, Christy; Lehmer, Erin; Dizney, Laurie	2015	Journal of Mammalogy	https://academic.oup.com/jmammal/article-lookup/doi/10.1093/jmammal/gyu025	10.1093/jmammal/gyu025	Included				A. Finkbeiner
69	Evolutionary ecology of virus emergence: Virus emergence	Dennehy, John J.	2017	Annals of the New York Academy of Sciences	https://onlinelibrary.wiley.com/doi/10.1111/nyas.13304	10.1111/nyas.13304		Reports new data for Peromyscus maniculatus (Population);	Reports virus detection observations(Outcome);		A. Finkbeiner
70	Identification of a monoclonal antibody from Peromyscus maniculatus (deer mouse) cytomegalovirus (PCMV) which binds to a protein with homology to the human CMV matrix protein HCMV pp71	Deyde, Varough; Rizvanov, Albert; Otteson, Elmer; Brandt, Suzanne; Bego, Mariana; Pari, Gregory; Kozel, Thomas; St Jeor, Stephen	2005	Journal of Virological Methods	https://linkinghub.elsevier.com/retrieve/pii/S0166093404002617	10.1016/j.jviromet.2004.08.024			Reports virus detection observations(Outcome);		A. Finkbeiner
75	<i>Peromyscus maniculatus</i> in eastern Colorado: a subspecies with lower prevalence of Sin Nombre virus infection	Doty, Jeffrey B.; Dragoo, Jerry W.; Black, William C.; Beaty, Barry J.; Calisher, Charles H.	2012	Journal of Mammalogy	https://academic.oup.com/jmammal/article-lookup/doi/10.1644/11-MAMM-A-058.1	10.1644/11-MAMM-A-058.1		Reports new data for Peromyscus maniculatus (Population);	Reports virus detection observations(Outcome);		A. Finkbeiner
78	SIN NOMBRE VIRUS INFECTION OF DEER MICE IN MONTANA: CHARACTERISTICS OF NEWLY INFECTED MICE, INCIDENCE, AND TEMPORAL PATTERN OF INFECTION	Douglass, Richard J.; Calisher, Charles H.; Wagoner, Kent D.; Mills, James N.	2007	Journal of Wildlife Diseases	http://www.jwildlifedis.org/doi/10.7589/0090-3558-43.1.12	10.7589/0090-3558-43.1.12	Included				A. Finkbeiner
79	Deer Mouse Movements in Peridomestic and Sylvan Settings in Relation to Sin Nombre Virus Antibody Prevalence	Douglass, Richard J.; Semmens, William J.; Matlock-Cooley, Stephanie Jo; Kuenzi, Amy J.	2006	Journal of Wildlife Diseases	http://www.jwildlifedis.org/doi/10.7589/0090-3558-42.4.813	10.7589/0090-3558-42.4.813			Reports virus detection observations(Outcome);		A. Finkbeiner
80	How much effort is required to accurately describe the complex ecology of a rodent‐borne viral disease?	Douglass, Richard J.; Vadell, María Victoria	2016	Ecosphere	https://onlinelibrary.wiley.com/doi/10.1002/ecs2.1368	10.1002/ecs2.1368		Reports new data for Peromyscus maniculatus (Population);			A. Finkbeiner
81	Hantavirus in Montana Deer Mouse Populations: Preliminary Results	Douglass, Richard J.; Van Horn, Russel; Coffin, Kenneth W.; Zanto, Susanne N.	1996	Journal of Wildlife Diseases	http://www.jwildlifedis.org/doi/10.7589/0090-3558-32.3.527	10.7589/0090-3558-32.3.527		Reports new data for Peromyscus maniculatus (Population);	Reports virus detection observations(Outcome);	Study outside time period	A. Finkbeiner
82	Phylogeography of the deer mouse (Peromyscus maniculatus) provides a predictive framework for research on hantaviruses	Dragoo, Jerry W.; Lackey, J. Alden; Moore, Kathryn E.; Lessa, Enrique P.; Cook, Joseph A.; Yates, Terry L.	2006	Journal of General Virology	https://www.microbiologyresearch.org/content/journal/jgv/10.1099/vir.0.81576-0	10.1099/vir.0.81576-0		Reports new data for Peromyscus maniculatus (Population);	Reports virus detection observations(Outcome);		A. Finkbeiner
83	Genetic and serotypic characterization of Sin Nombre-like viruses in Canadian Peromyscus maniculatus mice	Drebot, Michael A.; Gavrilovskaya, Irina; Mackow, Erich R.; Chen, Zhaoxia; Lindsay, Robbin; Sanchez, Angela J.; Nichol, Stuart T.; Artsob, Harvey	2001	Virus Research	https://linkinghub.elsevier.com/retrieve/pii/S0168170201002271	10.1016/S0168-1702(01)00227-1			Reports virus detection observations(Outcome);	Study outside time period	A. Finkbeiner
84	PSITTACOSIS-LYMPHOGRANULOMA VENEREUM (PL) AGENTS (BEDSONIA, CHLAMYDIA) IN TICKS, FLEAS, AND NATIVE MAMMALS IN CALIFORNIA1	Eddie, B.; Radovsky, F. J.; Stiller, D.; Kumada, N.	1969	American Journal of Epidemiology	https://academic.oup.com/aje/article-lookup/doi/10.1093/oxfordjournals.aje.a121091	10.1093/oxfordjournals.aje.a121091		Fulltext not available			A. Finkbeiner
85	Survey for Evidence of Colorado Tick Fever Virus Outside of the Known Endemic Area in California	Emmons, Richard W.; Devlin, Veronica; Lane, Robert S.; Dondero, Dale V.; Nelson, Bernard C.	1982	The American Journal of Tropical Medicine and Hygiene	https://ajtmh.org/doi/10.4269/ajtmh.1982.31.837	10.4269/ajtmh.1982.31.837		Fulltext not available			A. Finkbeiner
86	Short Report: Prevalence of Hantavirus Infection in Rodents Associated with Two Fatal Human Infections in California	Enge, Barryett A.; Sesline, David; Rossi, Cynthia A.; Korch, George W.; Ascher, Michael S.; Jay, Michelle; Dondero, Dale V.; Li, Dexin; Ludwig, George V.; Jackson, Richard J.; Schmaljohn, Connie S.; Turell, Michael J.	1995	The American Journal of Tropical Medicine and Hygiene	https://ajtmh.org/doi/10.4269/ajtmh.1995.52.180	10.4269/ajtmh.1995.52.180		Reports new data for Peromyscus maniculatus (Population);	Reports virus detection observations(Outcome);	Study outside time period	A. Finkbeiner
87	Hantavirus pulmonary syndrome in the United States	Fabbri, Marilyn; Maslow, Melanie J.	2001	Current Infectious Disease Reports	http://link.springer.com/10.1007/s11908-001-0028-1	10.1007/s11908-001-0028-1		Reports new data for Peromyscus maniculatus (Population);	Reports virus detection observations(Outcome);		A. Finkbeiner
88	SARS-CoV-2 infection, neuropathogenesis and transmission among deer mice: Implications for reverse zoonosis to New World rodents	Fagre, Anna; Lewis, Juliette; Eckley, Miles; Zhan, Shijun; Rocha, Savannah M; Sexton, Nicole R; Burke, Bradly; Geiss, Brian; Peersen, Olve; Kading, Rebekah; Rovnak, Joel; Ebel, Gregory D; Tjalkens, Ronald B; Aboellail, Tawfik; Schountz, Tony	2020		http://biorxiv.org/lookup/doi/10.1101/2020.08.07.241810	10.1101/2020.08.07.241810			Reports virus detection observations(Outcome);		A. Finkbeiner
89	SARS-CoV-2 infection, neuropathogenesis and transmission among deer mice: Implications for spillback to New World rodents	Fagre, Anna; Lewis, Juliette; Eckley, Miles; Zhan, Shijun; Rocha, Savannah M.; Sexton, Nicole R.; Burke, Bradly; Geiss, Brian; Peersen, Olve; Bass, Todd; Kading, Rebekah; Rovnak, Joel; Ebel, Gregory D.; Tjalkens, Ronald B.; Aboellail, Tawfik; Schountz, Tony	2021	PLOS Pathogens	https://dx.plos.org/10.1371/journal.ppat.1009585	10.1371/journal.ppat.1009585		Reports new data for Peromyscus maniculatus (Population);	Reports virus detection observations(Outcome);		A. Finkbeiner
90	EXPERIMENTAL INFECTION AND HORIZONTAL TRANSMISSION OF MODOC VIRUS IN DEER MICE (PEROMYSCUS MANICULATUS)	Fairbrother, A.; Yuill, T. M.	1987	Journal of Wildlife Diseases	http://www.jwildlifedis.org/doi/10.7589/0090-3558-23.2.179	10.7589/0090-3558-23.2.179		Reports new data for Peromyscus maniculatus (Population);	Reports virus detection observations(Outcome);	Study outside time period	A. Finkbeiner
91	Effects of ingestion of chlorocholine chloride and cyclophosphamide on Venezuelan equine encephalitis virus infections in deer mice (Peromyscus maniculatus)	Fairbrother, Anne; Yuill, Thomas M.; Olson, L.John	1984	Toxicology	https://linkinghub.elsevier.com/retrieve/pii/0300483X84901562	10.1016/0300-483X(84)90156-2		Reports new data for Peromyscus maniculatus (Population);	Reports virus detection observations(Outcome);	Study outside time period	A. Finkbeiner
92	Effects of three plant growth regulators on the immune response of young and aged deer micePeromyscus maniculatus	Fairbrothery, Anne; Yuill, Thomas M.; Olson, L. John	1986	Archives of Environmental Contamination and Toxicology	http://link.springer.com/10.1007/BF01061103	10.1007/BF01061103		Reports new data for Peromyscus maniculatus (Population);	Reports virus detection observations(Outcome);	Study outside time period	A. Finkbeiner
93	Temporal and Spatial Analysis of Sin Nombre Virus Quasispecies in Naturally Infected Rodents	Feuer, Ralph; Boone, John D.; Netski, Dale; Morzunov, Sergey P.; St. Jeor, Stephen C.	1999	Journal of Virology	https://journals.asm.org/doi/10.1128/JVI.73.11.9544-9554.1999	10.1128/JVI.73.11.9544-9554.1999		Reports new data for Peromyscus maniculatus (Population);	Reports virus detection observations(Outcome);	Study outside time period	A. Finkbeiner
94	Selected Zoonoses	Fox, James G.; Newcomer, Christian E.; Rozmiarek, Harry	2002	Laboratory Animal Medicine	https://linkinghub.elsevier.com/retrieve/pii/B9780122639517500284	10.1016/b978-012263951-7/50028-4		Reports new data for Peromyscus maniculatus (Population);	Reports virus detection observations(Outcome);		A. Finkbeiner
95	Selected Zoonoses	Fox, James G.; Otto, Glen; Colby, Lesley A.	2015	Laboratory Animal Medicine	https://linkinghub.elsevier.com/retrieve/pii/B9780124095274000286	10.1016/b978-0-12-409527-4.00028-6		Reports new data for Peromyscus maniculatus (Population);	Reports virus detection observations(Outcome);		A. Finkbeiner
96	Mammalian molybdo-flavoenzymes, an expanding family of proteins: structure, genetics, regulation, function and pathophysiology.	Garattini, Enrico; Mendel, Ralf; Romão, Maria João; Wright, Richard; Terao, Mineko	2003	Biochemical Journal	https://www.ncbi.nlm.nih.gov/pmc/articles/PMC1223366/	10.1042/BJ20030121		Reports new data for Peromyscus maniculatus (Population);	Reports virus detection observations(Outcome);		A. Finkbeiner
97	Hantavirus Transmission in Sylvan and Peridomestic Environments	Gedeon, Tomáš; Bodelón, Clara; Kuenzi, Amy	2010	Bulletin of Mathematical Biology	http://link.springer.com/10.1007/s11538-009-9460-4	10.1007/s11538-009-9460-4			Reports virus detection observations(Outcome);		A. Finkbeiner
98	PERSISTENTLY HIGHEST RISK AREAS FOR HANTAVIRUS PULMONARY SYNDROME: POTENTIAL SITES FOR REFUGIA	Glass, Gregory E.; Shields, Timothy; Cai, Bin; Yates, Terry L.; Parmenter, Robert	2007	Ecological Applications	http://doi.wiley.com/10.1890/1051-0761(2007)017[0129:PHRAFH]2.0.CO;2	10.1890/1051-0761(2007)017[0129:PHRAFH]2.0.CO;2		Reports new data for Peromyscus maniculatus (Population);	Reports virus detection observations(Outcome);		A. Finkbeiner
99	Satellite imagery characterizes local animal reservoir populations of Sin Nombre virus in the southwestern United States	Glass, Gregory E.; Yates, Terry L.; Fine, Joshua B.; Shields, Timothy M.; Kendall, John B.; Hope, Andrew G.; Parmenter, Cheryl A.; Peters, C. J.; Ksiazek, Thomas G.; Li, Chung-Sheng; Patz, Jonathan A.; Mills, James N.	2002	Proceedings of the National Academy of Sciences	https://pnas.org/doi/full/10.1073/pnas.252617999	10.1073/pnas.252617999		Reports new data for Peromyscus maniculatus (Population);	Reports virus detection observations(Outcome);	Study outside time period	A. Finkbeiner
100	Isolation of the Causative Agent of Hantavirus Pulmonary Syndrome	Goldsmith, C. S.; Childs, J. E.; Humphrey, C. D.; Nichol, S. T.; Peters, C. J.; Zaki, S. R.; Elliott, L. H.; Ksiazek, T. G.; Rollin, P. E.; Krebs, J. W.; Maupin, G.; Spiropoulou, C. F.; Morzunov, S.; Monroe, M.; Gage, K.	1994	The American Journal of Tropical Medicine and Hygiene	http://www.ajtmh.org/content/journals/10.4269/ajtmh.1994.51.102	10.4269/ajtmh.1994.51.102		Reports new data for Peromyscus maniculatus (Population);	Reports virus detection observations(Outcome);		A. Finkbeiner
103	A damped precipitation‐driven, bottom‐up model for deer mouse population abundance in the northwestern United States	Gorosito, Irene L.; Douglass, Richard J.	2017	Ecology and Evolution	https://www.ncbi.nlm.nih.gov/pmc/articles/PMC5743491/	10.1002/ece3.3598			Reports virus detection observations(Outcome);		A. Finkbeiner
104	Population Dynamics of the Deer Mouse (Peromyscus maniculatus) and Sin Nombre Virus, California Channel Islands	Graham, Tim	1997	Emerging Infectious Diseases	http://www.cdc.gov/ncidod/eid/vol3no3/graham.htm	10.3201/eid0303.970315		Reports new data for Peromyscus maniculatus (Population);	Reports virus detection observations(Outcome);	Study outside time period	A. Finkbeiner
105	Tissue Distribution of Hantavirus Antigen in Naturally Infected Humans and Deer Mice	Green, W.; Feddersen, R.; Yousef, O.; Behr, M.; Smith, K.; Nestler, J.; Jenison, S.; Yamada, T.; Hjelle, B.	1998	The Journal of Infectious Diseases	https://academic.oup.com/jid/article-lookup/doi/10.1086/515325	10.1086/515325		Reports new data for Peromyscus maniculatus (Population);	Reports virus detection observations(Outcome);	Study outside time period	A. Finkbeiner
106	SARS-CoV-2 infection and transmission in the North American deer mouse	Griffin, Bryan D.; Chan, Mable; Tailor, Nikesh; Mendoza, Emelissa J.; Leung, Anders; Warner, Bryce M.; Duggan, Ana T.; Moffat, Estella; He, Shihua; Garnett, Lauren; Tran, Kaylie N.; Banadyga, Logan; Albietz, Alixandra; Tierney, Kevin; Audet, Jonathan; Bello, Alexander; Vendramelli, Robert; Boese, Amrit S.; Fernando, Lisa; Lindsay, L. Robbin; Jardine, Claire M.; Wood, Heidi; Poliquin, Guillaume; S…	2021	Nature Communications	http://www.nature.com/articles/s41467-021-23848-9	10.1038/s41467-021-23848-9		Reports new data for Peromyscus maniculatus (Population);	Reports virus detection observations(Outcome);		A. Finkbeiner
107	Experimental Infection with Western Equine Encephalomyelitis Virus in Wild Rodents Indigenous to Kern County, California	Hardy, J. L.; Reeves, W. C.; Rush, W. A.; Nir, Y. D.	1974	Infection and Immunity	https://journals.asm.org/doi/10.1128/iai.10.3.553-564.1974	10.1128/iai.10.3.553-564.1974		Reports new data for Peromyscus maniculatus (Population);	Reports virus detection observations(Outcome);	Study outside time period	A. Finkbeiner
108	The population genetics of crypsis in vertebrates: recent insights from mice, hares, and lizards	Harris, Rebecca B.; Irwin, Kristen; Jones, Matthew R.; Laurent, Stefan; Barrett, Rowan D. H.; Nachman, Michael W.; Good, Jeffrey M.; Linnen, Catherine R.; Jensen, Jeffrey D.; Pfeifer, Susanne P.	2020	Heredity	https://www.ncbi.nlm.nih.gov/pmc/articles/PMC6906368/	10.1038/s41437-019-0257-4		Reports new data for Peromyscus maniculatus (Population);	Reports virus detection observations(Outcome);		A. Finkbeiner
109	Naturally Occurring Sin Nombre Virus Genetic Reassortants	Henderson, Winnie W.; Monroe, Martha C.; St. Jeor, Stephen C.; Thayer, Wesley P.; Rowe, Joan E.; Peters, C.J.; Nichol, Stuart T.	1995	Virology	https://linkinghub.elsevier.com/retrieve/pii/S0042682285700712	10.1006/viro.1995.0071		Reports new data for Peromyscus maniculatus (Population);	Reports virus detection observations(Outcome);	Study outside time period	A. Finkbeiner
110	SEQUENCE AND EXPRESSION ANALYSIS OF DEER MOUSE INTERFERON-γ, INTERLEUKIN-10, TUMOR NECROSIS FACTOR, AND LYMPHOTOXIN-α	Herbst, Melissa M.; Prescott, Joseph; Palmer, Aparna D-N.; Schountz, Tony	2002	Cytokine	https://linkinghub.elsevier.com/retrieve/pii/S1043466601909986	10.1006/cyto.2001.0998		Reports new data for Peromyscus maniculatus (Population);	Reports virus detection observations(Outcome);	Study outside time period	A. Finkbeiner
111	Experimental Evaluation of Rodent Exclusion Methods to Reduce Hantavirus Transmission to Humans in Rural Housing	Hodenbach, Gerard A.; Johnson, Jerry S.; Glass, Gregory E.; Mills, James N.; Childs, James E.; Peters, Clarence J.; Disalvo, Carol L. J.	1997	The American Journal of Tropical Medicine and Hygiene	http://www.ajtmh.org/content/journals/10.4269/ajtmh.1997.56.359	10.4269/ajtmh.1997.56.359			Reports virus detection observations(Outcome);		A. Finkbeiner
112	Experimental Evaluation of Rodent Exclusion Methods to Reduce Hantavirus Transmission to Residents in a Native American Community in New Mexico	Hopkins, Andrew S.; Whitetail-Eagle, Joe; Corneli, Amy L.; Person, Bobbie; Ettestad, Paul J.; Dimenna, Mark; Norstog, Jon; Creswell, Jacob; Khan, Ali S.; Olson, James G.; Cavallaro, Kathleen F.; Bryan, Ralph T.; Cheek, James E.; Begay, Bruce; Hoddenbach, Gerard A.; Ksiazek, Thomas G.; Mills, James N.	2002	Vector-Borne and Zoonotic Diseases	https://www.liebertpub.com/doi/10.1089/153036602321131850	10.1089/153036602321131850			Reports virus detection observations(Outcome);		A. Finkbeiner
113	Identifying the Zoonotic Origin of SARS-CoV-2 by Modeling the Binding Affinity between the Spike Receptor-Binding Domain and Host ACE2	Huang, Xiaoqiang; Zhang, Chengxin; Pearce, Robin; Omenn, Gilbert S.; Zhang, Yang	2020	Journal of Proteome Research	https://pubs.acs.org/doi/10.1021/acs.jproteome.0c00717	10.1021/acs.jproteome.0c00717		Reports new data for Peromyscus maniculatus (Population);	Reports virus detection observations(Outcome);		A. Finkbeiner
114	Immunology in wild nonmodel rodents: an ecological context for studies of health and disease	Jackson, J. A.	2015	Parasite Immunology	https://www.ncbi.nlm.nih.gov/pmc/articles/PMC7167918/	10.1111/pim.12180		Reports new data for Peromyscus maniculatus (Population);	Reports virus detection observations(Outcome);		A. Finkbeiner
115	Seroepidemiologic Studies of Hantavirus Infection Among Wild Rodents in California	Jay, Michele	1997	Emerging Infectious Diseases	http://www.cdc.gov/ncidod/eid/vol3no2/jay.htm	10.3201/eid0302.970213		Reports new data for Peromyscus maniculatus (Population);	Reports virus detection observations(Outcome);	Study outside time period	A. Finkbeiner
116	Host associations and genomic diversity of Borrelia hermsii in an endemic focus of tick-borne relapsing fever in western North America	Johnson, Tammi L.; Fischer, Robert J.; Raffel, Sandra J.; Schwan, Tom G.	2016	Parasites & Vectors	https://parasitesandvectors.biomedcentral.com/articles/10.1186/s13071-016-1863-0	10.1186/s13071-016-1863-0			Reports virus detection observations(Outcome);		A. Finkbeiner
117	Factors affecting larval tick feeding success: host, density and time	Jones, Cami R.; Brunner, Jesse L.; Scoles, Glen A.; Owen, Jeb P.	2015	Parasites & Vectors	https://www.ncbi.nlm.nih.gov/pmc/articles/PMC4488054/	10.1186/s13071-015-0955-6			Reports virus detection observations(Outcome);		A. Finkbeiner
118	Deer Mice As Laboratory Animals	Joyner, C. P.; Myrick, L. C.; Crossland, J. P.; Dawson, W. D.	1998	ILAR Journal	https://academic.oup.com/ilarjournal/article-lookup/doi/10.1093/ilar.39.4.322	10.1093/ilar.39.4.322		Reports new data for Peromyscus maniculatus (Population);	Reports virus detection observations(Outcome);		A. Finkbeiner
120	Dilution effects in disease ecology	Keesing, Felicia; Ostfeld, Richard S.	2021	Ecology Letters	https://onlinelibrary.wiley.com/doi/10.1111/ele.13875	10.1111/ele.13875		Reports new data for Peromyscus maniculatus (Population);	Reports virus detection observations(Outcome);		A. Finkbeiner
121	Hantavirus pulmonary syndrome in Florida: Association with the newly identified Black Creek Canal virus	Khan, Ali S; Gaviria, Milton; Rollin, Pierre E; Hlady, W.Gary; Ksiazek, Thomas G; Armstrong, Lori R; Greenman, Richard; Ravkov, Eugene; Kolber, Michael; Anapol, Howard; Sfakianaki, Eleni D; Nichol, Stuart T; Peters, Clarence J; Khabbaz, Rima F	1996	The American Journal of Medicine	https://linkinghub.elsevier.com/retrieve/pii/S0002934396900108	10.1016/S0002-9343(96)90010-8		Reports new data for Peromyscus maniculatus (Population);	Reports virus detection observations(Outcome);	Study outside time period	A. Finkbeiner
122	Analysis of shark NCR3 family genes reveals primordial features of vertebrate NKp30	Kinlein, Allison; Janes, Morgan E.; Kincer, Jacob; Almeida, Tereza; Matz, Hanover; Sui, Jianxin; Criscitiello, Michael F.; Flajnik, Martin F.; Ohta, Yuko	2021	Immunogenetics	https://link.springer.com/10.1007/s00251-021-01209-6	10.1007/s00251-021-01209-6		Reports new data for Peromyscus maniculatus (Population);	Reports virus detection observations(Outcome);		A. Finkbeiner
123	Experimental Colorado Tick Fever Virus Infection in Colorado Mammals	Kirk, L. J.; Shriner, R. B.; Bowen, G. S.; McLean, R. G.; Pokorny, K. S.	1981	The American Journal of Tropical Medicine and Hygiene	https://ajtmh.org/doi/10.4269/ajtmh.1981.30.224	10.4269/ajtmh.1981.30.224		Reports new data for Peromyscus maniculatus (Population);	Reports virus detection observations(Outcome);		A. Finkbeiner
125	Complexity and biosemiotics in evolutionary ecology of zoonotic infectious agents	Kosoy, Michael; Kosoy, Roman	2018	Evolutionary Applications	https://onlinelibrary.wiley.com/doi/10.1111/eva.12503	10.1111/eva.12503		Reports new data for Peromyscus maniculatus (Population);	Reports virus detection observations(Outcome);		A. Finkbeiner
126	Sin Nombre Virus in Deer Mice Captured Inside Homes, Southwestern Montana	Kuenzi, Amy	2000	Emerging Infectious Diseases	http://www.cdc.gov/ncidod/eid/vol6no4/kuenzi.htm	10.3201/eid0604.000411		Reports new data for Peromyscus maniculatus (Population);	Reports virus detection observations(Outcome);	Study outside time period	A. Finkbeiner
127	LONG-TERM DYNAMICS OF SIN NOMBRE VIRAL RNA AND ANTIBODY IN DEER MICE IN MONTANA	Kuenzi, Amy J.; Douglass, Richard J.; Bond, Clifford W.; Calisher, Charles H.; Mills, James N.	2005	Journal of Wildlife Diseases	http://www.jwildlifedis.org/doi/10.7589/0090-3558-41.3.473	10.7589/0090-3558-41.3.473	Included				A. Finkbeiner
128	[No title found]	Langlois, Jean P.; Fahrig, Lenore; Merriam, Gray; Artsob, Harvey	2001	Landscape Ecology	http://link.springer.com/10.1023/A:1011148316537	10.1023/A:1011148316537			Reports virus detection observations(Outcome);		A. Finkbeiner
129	The role of age structure in the persistence of a chronic pathogen in a fluctuating population	Laverty, Sean M.; Adler, Frederick R.	2009	Journal of Biological Dynamics	http://www.tandfonline.com/doi/abs/10.1080/17513750802452544	10.1080/17513750802452544			Reports virus detection observations(Outcome);		A. Finkbeiner
130	Stochastic modelling of the biodiversity effect on sin nombre virus (SNV) prevalence	Lee, L. W. F.; Mohd, M. H.	2020	PROCEEDINGS OF INTERNATIONAL CONFERENCE ON ADVANCES IN MATERIALS RESEARCH (ICAMR - 2019)	http://aip.scitation.org/doi/abs/10.1063/5.0018102	10.1063/5.0018102		Reports new data for Peromyscus maniculatus (Population);	Reports virus detection observations(Outcome);		A. Finkbeiner
134	The Interplay of Plant and Animal Disease in a Changing Landscape: The Role of Sudden Aspen Decline in Moderating Sin Nombre Virus Prevalence in Natural Deer Mouse Populations	Lehmer, Erin M.; Korb, Julie; Bombaci, Sara; McLean, Nellie; Ghachu, Joni; Hart, Lacey; Kelly, Ashley; Jara-Molinar, Edlin; O’Brien, Colleen; Wright, Kimberly	2012	EcoHealth	http://link.springer.com/10.1007/s10393-012-0765-7	10.1007/s10393-012-0765-7		Reports new data for Peromyscus maniculatus (Population);	Reports virus detection observations(Outcome);		A. Finkbeiner
136	SARS-CoV-2 infects multiple species of North American deer mice and causes clinical disease in the California mouse	Lewis, Juliette; Zhan, Shijun; Vilander, Allison C.; Fagre, Anna C.; Kiaris, Hippokratis; Schountz, Tony	2022		http://biorxiv.org/lookup/doi/10.1101/2022.08.22.504888	10.1101/2022.08.22.504888		Fulltext not available			A. Finkbeiner
137	The pathophysiology of restricted repetitive behavior	Lewis, Mark; Kim, Soo-Jeong	2009	Journal of neurodevelopmental disorders	https://www.ncbi.nlm.nih.gov/pmc/articles/PMC3090677/	10.1007/s11689-009-9019-6		Reports new data for Peromyscus maniculatus (Population);	Reports virus detection observations(Outcome);		A. Finkbeiner
138	Complete Nucleotide Sequences of the M and S Segments of Two Hantavirus Isolates from California: Evidence for Reassortment in Nature among Viruses Related to Hantavirus Pulmonary Syndrome	Li, Dexin; Schmaljohn, Alan L.; Anderson, Kevin; Schmaljohn, Connie S.	1995	Virology	https://linkinghub.elsevier.com/retrieve/pii/S0042682285710203	10.1006/viro.1995.1020				Study outside time period	A. Finkbeiner
139	Hantavirus Pulmonary Syndrome in Manitoba	Lindsay, L Robbin; Drebot, Michael A; Weiss, Elise; Artsob, Harvey	2001	Canadian Journal of Infectious Diseases	http://www.hindawi.com/journals/cjidmm/2001/425260/abs/	10.1155/2001/425260		Reports new data for Peromyscus maniculatus (Population);	Reports virus detection observations(Outcome);	Study outside time period	A. Finkbeiner
140	Abstracts of Papers Presented at the 1939 Meetings of the Genetics Society of America	Lindstrom, E. W.	1940	Genetics	https://www.ncbi.nlm.nih.gov/pmc/articles/PMC1209076/	10.1093/genetics/25.1.109		Reports new data for Peromyscus maniculatus (Population);	Reports virus detection observations(Outcome);		A. Finkbeiner
141	Abstracts of Papers Presented at the 1940 Meetings of the Genetics Society of America	Lindstrom, E. W.	1941	Genetics	https://www.ncbi.nlm.nih.gov/pmc/articles/PMC1209119/	10.1093/genetics/26.1.137		Reports new data for Peromyscus maniculatus (Population);	Reports virus detection observations(Outcome);		A. Finkbeiner
142	PREDICTION OF PEROMYSCUS MANICULATUS (DEER MOUSE) POPULATION DYNAMICS IN MONTANA, USA, USING SATELLITE-DRIVEN VEGETATION PRODUCTIVITY AND WEATHER DATA	Loehman, Rachel A.; Elias, Joran; Douglass, Richard J.; Kuenzi, Amy J.; Mills, James N.; Wagoner, Kent	2012	Journal of Wildlife Diseases	http://www.jwildlifedis.org/doi/10.7589/0090-3558-48.2.348	10.7589/0090-3558-48.2.348			Reports virus detection observations(Outcome);		A. Finkbeiner
144	Virus Transmission and Epidemiology	Louten, Jennifer	2016	Essential Human Virology	https://linkinghub.elsevier.com/retrieve/pii/B9780128009475000053	10.1016/b978-0-12-800947-5.00005-3		Reports new data for Peromyscus maniculatus (Population);	Reports virus detection observations(Outcome);		A. Finkbeiner
145	Sin Nombre hantavirus decreases survival of male deer mice	Luis, Angela D.; Douglass, Richard J.; Hudson, Peter J.; Mills, James N.; Bjørnstad, Ottar N.	2012	Oecologia	http://link.springer.com/10.1007/s00442-011-2219-2	10.1007/s00442-011-2219-2			Reports virus detection observations(Outcome);		A. Finkbeiner
146	Environmental fluctuations lead to predictability in Sin Nombre hantavirus outbreaks	Luis, Angela D.; Douglass, Richard J.; Mills, James N.; Bjørnstad, Ottar N.	2015	Ecology	http://doi.wiley.com/10.1890/14-1910.1	10.1890/14-1910.1		Reports new data for Peromyscus maniculatus (Population);	Reports virus detection observations(Outcome);		A. Finkbeiner
147	The effect of seasonality, density and climate on the population dynamics of Montana deer mice, important reservoir hosts for Sin Nombre hantavirus	Luis, Angela D.; Douglass, Richard J.; Mills, James N.; Bjørnstad, Ottar N.	2010	Journal of Animal Ecology	https://onlinelibrary.wiley.com/doi/10.1111/j.1365-2656.2009.01646.x	10.1111/j.1365-2656.2009.01646.x			Reports virus detection observations(Outcome);		A. Finkbeiner
148	Species diversity concurrently dilutes and amplifies transmission in a zoonotic host–pathogen system through competing mechanisms	Luis, Angela D.; Kuenzi, Amy J.; Mills, James N.	2018	Proceedings of the National Academy of Sciences	https://pnas.org/doi/full/10.1073/pnas.1807106115	10.1073/pnas.1807106115			Reports virus detection observations(Outcome);		A. Finkbeiner
149	Delayed Density-Dependent Prevalence of Sin Nombre Virus Antibody in Montana Deer Mice ( <i>Peromyscus maniculatus</i> ) and Implications for Human Disease Risk	Madhav, Nita K.; Wagoner, Kent D.; Douglass, Richard J.; Mills, James N.	2007	Vector-Borne and Zoonotic Diseases	https://www.liebertpub.com/doi/10.1089/vbz.2006.0605	10.1089/vbz.2006.0605	Included				A. Finkbeiner
150	Arenavirus infection correlates with lower survival of its natural rodent host in a long-term capture-mark-recapture study	Mariën, Joachim; Sluydts, Vincent; Borremans, Benny; Gryseels, Sophie; Vanden Broecke, Bram; Sabuni, Christopher A.; Katakweba, Abdul A. S.; Mulungu, Loth S.; Günther, Stephan; de Bellocq, Joëlle Goüy; Massawe, Apia W.; Leirs, Herwig	2018	Parasites & Vectors	https://parasitesandvectors.biomedcentral.com/articles/10.1186/s13071-018-2674-2	10.1186/s13071-018-2674-2		Reports new data for Peromyscus maniculatus (Population);	Reports virus detection observations(Outcome);		A. Finkbeiner
151	Seasonal changes in vertebrate immune activity: mediation by physiological trade-offs	Martin, Lynn B; Weil, Zachary M; Nelson, Randy J	2008	Philosophical Transactions of the Royal Society B: Biological Sciences	https://www.ncbi.nlm.nih.gov/pmc/articles/PMC2606753/	10.1098/rstb.2007.2142		Reports new data for Peromyscus maniculatus (Population);	Reports virus detection observations(Outcome);		A. Finkbeiner
152	Maporal Hantavirus Causes Mild Pathology in Deer Mice (Peromyscus maniculatus)	McGuire, Amanda; Miedema, Kaitlyn; Fauver, Joseph; Rico, Amber; Aboellail, Tawfik; Quackenbush, Sandra; Hawkinson, Ann; Schountz, Tony	2016	Viruses	http://www.mdpi.com/1999-4915/8/10/286	10.3390/v8100286		Reports new data for Peromyscus maniculatus (Population);	Reports virus detection observations(Outcome);		A. Finkbeiner
153	USE OF IgG AVIDITY TO INDIRECTLY MONITOR EPIZOOTIC TRANSMISSION OF SIN NOMBRE VIRUS IN DEER MICE (PEROMYSCUS MANICULATUS)	Medina, Rafael A.; Drebot, Michael A.; Lindsay, Robbin; Safronetz, David; Mirowsky-Garcia, Katy; Hjelle, Brian	2006	The American Journal of Tropical Medicine and Hygiene	https://ajtmh.org/doi/10.4269/ajtmh.2006.75.1135	10.4269/ajtmh.2006.75.1135			Reports virus detection observations(Outcome);		A. Finkbeiner
154	Ribavirin, human convalescent plasma and anti-β 3 integrin antibody inhibit infection by Sin Nombre virus in the deer mouse model	Medina, Rafael A.; Mirowsky-Garcia, Katy; Hutt, Julie; Hjelle, Brian	2007	Journal of General Virology	https://www.microbiologyresearch.org/content/journal/jgv/10.1099/vir.0.82459-0	10.1099/vir.0.82459-0			Reports virus detection observations(Outcome);		A. Finkbeiner
155	Natural and Experimental SARS-CoV-2 Infection in Domestic and Wild Animals	Meekins, David A.; Gaudreault, Natasha N.; Richt, Juergen A.	2021	Viruses	https://www.mdpi.com/1999-4915/13/10/1993	10.3390/v13101993		Reports new data for Peromyscus maniculatus (Population);	Reports virus detection observations(Outcome);		A. Finkbeiner
156	Pathogenesis of Vesicular Stomatitis New Jersey Virus Infection in Deer Mice ( <i>Peromyscus maniculatus</i> ) Transmitted by Black Flies ( <i>Simulium vittatum</i> )	Mesquita, L. P.; Diaz, M. H.; Howerth, E. W.; Stallknecht, D. E.; Noblet, R.; Gray, E. W.; Mead, D. G.	2017	Veterinary Pathology	http://journals.sagepub.com/doi/10.1177/0300985816653172	10.1177/0300985816653172			Reports virus detection observations(Outcome);		A. Finkbeiner
157	Expression Kinetics of RANTES and MCP-1 in the Brain of Deer Mice ( Peromyscus maniculatus ) Infected with Vesicular Stomatitis New Jersey Virus	Mesquita, L.P.; Bruhn, F.R.P.; Maiorka, P.C.; Howerth, E.W.	2016	Journal of Comparative Pathology	https://linkinghub.elsevier.com/retrieve/pii/S0021997516301311	10.1016/j.jcpa.2016.09.002			Reports virus detection observations(Outcome);		A. Finkbeiner
159	Ecology of Hantaviruses and Their Hosts in North America	Mills, James N.; Amman, Brian R.; Glass, Gregory E.	2010	Vector-Borne and Zoonotic Diseases	https://www.liebertpub.com/doi/10.1089/vbz.2009.0018	10.1089/vbz.2009.0018		Reports new data for Peromyscus maniculatus (Population);	Reports virus detection observations(Outcome);		A. Finkbeiner
160	Multiple ecosystem services from field margin vegetation for ecological sustainability in agriculture: scientific evidence and knowledge gaps	Mkenda, Prisila A.; Ndakidemi, Patrick A.; Mbega, Ernest; Stevenson, Philip C.; Arnold, Sarah E.J.; Gurr, Geoff M.; Belmain, Steven R.	2019	PeerJ	https://www.ncbi.nlm.nih.gov/pmc/articles/PMC6885351/	10.7717/peerj.8091		Reports new data for Peromyscus maniculatus (Population);	Reports virus detection observations(Outcome);		A. Finkbeiner
161	Genetic Diversity and Distribution of <i>Peromyscus</i> -Borne Hantaviruses in North America	Monroe, Martha C.; Morzunov, Sergey P.; Johnson, Angela M.; Bowen, Michael D.; Artsob, Harvey; Yates, Terry; Peters, C.J.; Rollin, Pierre E.; Ksiazek, Thomas G.; Nichol, Stuart T.	1999	Emerging Infectious Diseases	https://wwwnc.cdc.gov/eid/article/5/1/99-0109_article	10.3201/eid0501.990109		Reports new data for Peromyscus maniculatus (Population);	Reports virus detection observations(Outcome);		A. Finkbeiner
162	Surveillance for Borrelia burgdorferi in Ixodes Ticks and Small Rodents in British Columbia	Morshed, Muhammad G.; Lee, Min-Kuang; Man, Stephanie; Fernando, Keerthi; Wong, Quantine; Hojgaard, Andrias; Tang, Patrick; Mak, Sunny; Henry, Bonnie; Patrick, David M.	2015	Vector Borne and Zoonotic Diseases	https://www.ncbi.nlm.nih.gov/pmc/articles/PMC4652138/	10.1089/vbz.2015.1854			Reports virus detection observations(Outcome);		A. Finkbeiner
163	Surveillance for <i>Borrelia burgdorferi</i> in <i>Ixodes</i> Ticks and Small Rodents in British Columbia <sup/>	Morshed, Muhammad G.; Lee, Min-Kuang; Man, Stephanie; Fernando, Keerthi; Wong, Quantine; Hojgaard, Andrias; Tang, Patrick; Mak, Sunny; Henry, Bonnie; Patrick, David M.	2015	Vector-Borne and Zoonotic Diseases	https://www.liebertpub.com/doi/10.1089/vbz.2015.1854	10.1089/vbz.2015.1854			Reports virus detection observations(Outcome);		A. Finkbeiner
164	A newly recognized virus associated with a fatal case of hantavirus pulmonary syndrome in Louisiana	Morzunov, S P; Feldmann, H; Spiropoulou, C F; Semenova, V A; Rollin, P E; Ksiazek, T G; Peters, C J; Nichol, S T	1995	Journal of Virology	https://journals.asm.org/doi/10.1128/jvi.69.3.1980-1983.1995	10.1128/jvi.69.3.1980-1983.1995		Reports new data for Peromyscus maniculatus (Population);	Reports virus detection observations(Outcome);	Study outside time period	A. Finkbeiner
165	Ecology of Neglected Rodent-Borne American Orthohantaviruses	Mull, Nathaniel; Jackson, Reilly; Sironen, Tarja; Forbes, Kristian M.	2020	Pathogens	https://www.mdpi.com/2076-0817/9/5/325	10.3390/pathogens9050325		Reports new data for Peromyscus maniculatus (Population);	Reports virus detection observations(Outcome);		A. Finkbeiner
166	Oh dear, SARS-CoV-2 in deer mice	Neff, Ellen P.	2021	Lab Animal	http://www.nature.com/articles/s41684-021-00805-z	10.1038/s41684-021-00805-z		Reports new data for Peromyscus maniculatus (Population);	Reports virus detection observations(Outcome);		A. Finkbeiner
167	Cocirculation of Multiple Hantaviruses in Texas, with Characterization of the Small (S) Genome of a Previously Undescribed Virus of Cotton Rats (Sigmodon hispidus)	Neill, Susan U.; Pichuantes, Sergio; Hjelle, Brian; Nguyen, Anton; Moore, Guy M.; Torrez-Martinez, Norah; Hicks, Bradley N.; Rawlings, Julie A.; Bharadwaj, Mausumi	1996	The American Journal of Tropical Medicine and Hygiene	https://ajtmh.org/doi/10.4269/ajtmh.1996.55.672	10.4269/ajtmh.1996.55.672		Reports new data for Peromyscus maniculatus (Population);	Reports virus detection observations(Outcome);	Study outside time period	A. Finkbeiner
168	Evidence for Persistent <i>Bovine Viral Diarrhea Virus</i> Infection in a Captive Mountain Goat ( <i>Oreamnos Americanus</i> )	Nelson, Danielle D.; Dark, Michael J.; Bradway, Daniel S.; Ridpath, Julia F.; Call, Neill; Haruna, Julius; Rurangirwa, Fred R.; Evermann, James F.	2008	Journal of Veterinary Diagnostic Investigation	http://journals.sagepub.com/doi/10.1177/104063870802000606	10.1177/104063870802000606		Reports new data for Peromyscus maniculatus (Population);	Reports virus detection observations(Outcome);		A. Finkbeiner
169	Genetic Evidence for a Hantavirus Enzootic in Deer Mice (Peromyscus maniculatus) Captured a Decade before the Recognition of Hantavirus Pulmonary Syndrome	Nerurkar, Vivek R.; Song, Jin-Won; Song, Ki-Joon; Nagle, James W.; Hjelle, Brian; Jenison, Steven; Yanagihara, Richard	1994	Virology	https://linkinghub.elsevier.com/retrieve/pii/S0042682284715704	10.1006/viro.1994.1570		Reports new data for Peromyscus maniculatus (Population);	Reports virus detection observations(Outcome);	Study outside time period	A. Finkbeiner
170	Sin Nombre Virus Pathogenesis in <i>Peromyscus maniculatus</i>	Netski, Dale; Thran, Brandolyn H.; St. Jeor, Stephen C.	1999	Journal of Virology	https://journals.asm.org/doi/10.1128/JVI.73.1.585-591.1999	10.1128/JVI.73.1.585-591.1999		Reports new data for Peromyscus maniculatus (Population);	Reports virus detection observations(Outcome);	Study outside time period	A. Finkbeiner
171	Genetic Identification of a Hantavirus Associated with an Outbreak of Acute Respiratory Illness	Nichol, Stuart T.; Spiropoulou, Christina F.; Morzunov, Sergey; Rollin, Pierre E.; Ksiazek, Thomas G.; Feldmann, Heinz; Sanchez, Anthony; Childs, James; Zaki, Sherif; Peters, Clarence J.	1993	Science	https://www.science.org/doi/10.1126/science.8235615	10.1126/science.8235615		Reports new data for Peromyscus maniculatus (Population);	Reports virus detection observations(Outcome);		A. Finkbeiner
172	Prospect Hill Virus: Serologic Evidence for Infection in Mammalogists	not set	1984	New England Journal of Medicine	http://www.nejm.org/doi/abs/10.1056/NEJM198405173102013	10.1056/NEJM198405173102013		Reports new data for Peromyscus maniculatus (Population);	Reports virus detection observations(Outcome);		A. Finkbeiner
174	Profiling helper T cell subset gene expression in deer mice	Oko, Lauren; Aduddell-Swope, Bethany; Willis, Derall; Hamor, Robyn; Coons, Teresa A; Hjelle, Brian; Schountz, Tony	2006	BMC Immunology	https://bmcimmunol.biomedcentral.com/articles/10.1186/1471-2172-7-18	10.1186/1471-2172-7-18			Reports virus detection observations(Outcome);		A. Finkbeiner
175	Exome sequencing of deer mice on two California Channel Islands identifies potential adaptation to strongly contrasting ecological conditions	Orrock, John L.; Abueg, Linelle; Gammie, Stephen; Munshi‐South, Jason	2021	Ecology and Evolution	https://www.ncbi.nlm.nih.gov/pmc/articles/PMC8668806/	10.1002/ece3.8357			Reports virus detection observations(Outcome);		A. Finkbeiner
177	Infection dynamics of Sin Nombre virus after a widespread decline in host populations.	Otteson, Elmer W; St Jeor, Stephen C; Kuhn, Edward A; McGwire, Kenneth C; DeBaca, Robert S; Boone, John D	2002	The American Journal of Tropical Medicine and Hygiene	https://ajtmh.org/doi/10.4269/ajtmh.2002.67.310	10.4269/ajtmh.2002.67.310		Reports new data for Peromyscus maniculatus (Population);	Reports virus detection observations(Outcome);		A. Finkbeiner
178	Immunosuppression in experimental trypanosomiasis: Effects of on the pathogenesis of influenza virus infection in deer mice ()	Oyejide, A.; Moulton, J.E.; Wolcott, Judith A.	1985	Veterinary Immunology and Immunopathology	https://linkinghub.elsevier.com/retrieve/pii/0165242785900510	10.1016/0165-2427(85)90051-0			Reports virus detection observations(Outcome);		A. Finkbeiner
179	The effect of Trypanosoma equiperdum on the lesions of experimental influenza virus pneumonia	Oyejide, A.; Wheeldon, E.B.; Moulton, J.E.; Wolcott, J.A.	1982	Journal of Comparative Pathology	https://linkinghub.elsevier.com/retrieve/pii/0021997582900743	10.1016/0021-9975(82)90074-3		Reports new data for Peromyscus maniculatus (Population);	Reports virus detection observations(Outcome);		A. Finkbeiner
180	Hantavirus outbreaks in the American Southwest: Propagation and retraction of rodent and virus diffusion waves from sky-island refugia	Parmenter, Robert R.; Glass, Gregory E.	2022	International Journal of Modern Physics B	https://www.worldscientific.com/doi/10.1142/S021797922140052X	10.1142/S021797922140052X		Reports new data for Peromyscus maniculatus (Population);	Reports virus detection observations(Outcome);		A. Finkbeiner
182	Biological control agents elevate hantavirus by subsidizing deer mouse populations	Pearson, Dean E.; Callaway, Ragan M.	2006	Ecology Letters	https://onlinelibrary.wiley.com/doi/10.1111/j.1461-0248.2006.00896.x	10.1111/j.1461-0248.2006.00896.x			Reports virus detection observations(Outcome);		A. Finkbeiner
183	A review of recent literature on plague	Pollitzer, R.	1960	Bulletin of the World Health Organization	https://www.ncbi.nlm.nih.gov/pmc/articles/PMC2555586/			Fulltext not available			A. Finkbeiner
184	Toxicant-Disease-Environment Interactions Associated with Suppression of Immune System, Growth, and Reproduction	Porter, Warren P.; Hinsdill, Ronald; Fairbrother, Anne; Olson, Leon John; Jaeger, James; Yuill, Thomas; Bisgaard, Søren; Hunter, William G.; Nolan, Katherine	1984	Science	https://www.science.org/doi/10.1126/science.6426058	10.1126/science.6426058		Reports new data for Peromyscus maniculatus (Population);	Reports virus detection observations(Outcome);		A. Finkbeiner
186	SARS-CoV-2 Infections in Animals: Reservoirs for Reverse Zoonosis and Models for Study	Prince, Tessa; Smith, Shirley L.; Radford, Alan D.; Solomon, Tom; Hughes, Grant L.; Patterson, Edward I.	2021	Viruses	https://www.mdpi.com/1999-4915/13/3/494	10.3390/v13030494		Reports new data for Peromyscus maniculatus (Population);	Reports virus detection observations(Outcome);		A. Finkbeiner
187	Experimental Infection of <i>Peromyscus</i> Species Rodents with Sin Nombre Virus	Quizon, Kaye; Holloway, Kimberly; Iranpour, Mahmood; Warner, Bryce M.; Deschambault, Yvon; Soule, Geoff; Tierney, Kevin; Kobasa, Darwyn; Sloan, Angela; Safronetz, David	2022	Emerging Infectious Diseases	https://wwwnc.cdc.gov/eid/article/28/9/22-0509_article.htm	10.3201/eid2809.220509			Reports virus detection observations(Outcome);		A. Finkbeiner
188	Recovery of an Adenovirus from a Feral Rodent Peromyscus maniculatus.	Reeves, W. C.; Scrivani, R. P.; Puge, W. E.; Rowe, W. P.	1967	Experimental Biology and Medicine	http://ebm.sagepub.com/lookup/doi/10.3181/00379727-124-31955	10.3181/00379727-124-31955		Fulltext not available			A. Finkbeiner
189	Wild Mammals as Hosts of Group A and Group B Arboviruses in Kern County, California: A Five-Year Serologic and Virologic Survey*	Reeves, William C.; Scrivani, Robert P.; Hardy, James L.; Roberts, Don R.	1974	The American Journal of Tropical Medicine and Hygiene	http://www.ajtmh.org/content/journals/10.4269/ajtmh.1974.23.1165	10.4269/ajtmh.1974.23.1165		Fulltext not available			A. Finkbeiner
191	Human Exposure to Particulate Matter Potentially Contaminated with Sin Nombre Virus	Richardson, Kyle S.; Kuenzi, Amy; Douglass, Richard J.; Hart, Julie; Carver, Scott	2013	EcoHealth	http://link.springer.com/10.1007/s10393-013-0830-x	10.1007/s10393-013-0830-x		Reports new data for Peromyscus maniculatus (Population);	Reports virus detection observations(Outcome);		A. Finkbeiner
192	Genomic organization and phylogenetic utility of deer mouse (Peromyscus maniculatus) lymphotoxin-alpha and lymphotoxin-beta	Richens, Tiffany; Palmer, Aparna D~N; Prescott, Joseph; Schountz, Tony	2008	BMC Immunology	https://bmcimmunol.biomedcentral.com/articles/10.1186/1471-2172-9-62	10.1186/1471-2172-9-62		Reports new data for Peromyscus maniculatus (Population);	Reports virus detection observations(Outcome);		A. Finkbeiner
193	Hantavirus	Riquelme, Raúl	2021	Seminars in Respiratory and Critical Care Medicine	http://www.thieme-connect.de/DOI/DOI?10.1055/s-0041-1733803	10.1055/s-0041-1733803		Reports new data for Peromyscus maniculatus (Population);	Reports virus detection observations(Outcome);		A. Finkbeiner
194	Replication and immunoactivity of the recombinant Peromyscus maniculatus cytomegalovirus expressing hantavirus G1 glycoprotein in vivo and in vitro	Rizvanov, Albert A.; Khaiboullina, Svetlana F.; van Geelen, Albert G.M.; St. Jeor, Stephen C.	2006	Vaccine	https://linkinghub.elsevier.com/retrieve/pii/S0264410X05007504	10.1016/j.vaccine.2005.07.070			Reports virus detection observations(Outcome);		A. Finkbeiner
195	Generation of a Recombinant Cytomegalovirus for Expression of a Hantavirus Glycoprotein	Rizvanov, Albert A.; van Geelen, Albert G. M.; Morzunov, Sergey; Otteson, Elmer W.; Bohlman, Charlotte; Pari, Gregory S.; St. Jeor, Stephen C.	2003	Journal of Virology	https://journals.asm.org/doi/10.1128/JVI.77.22.12203-12210.2003	10.1128/JVI.77.22.12203-12210.2003		Reports new data for Peromyscus maniculatus (Population);	Reports virus detection observations(Outcome);		A. Finkbeiner
196	Genetic Reassortment among Viruses Causing Hantavirus Pulmonary Syndrome	Rodriguez, Luis L.; Owens, Jessica H.; Peters, Clarence J.; Nichol, Stuart T.	1998	Virology	https://linkinghub.elsevier.com/retrieve/pii/S004268229798990X	10.1006/viro.1997.8990		Reports new data for Peromyscus maniculatus (Population);	Reports virus detection observations(Outcome);		A. Finkbeiner
197	Des souris et des hommes, chronique d'une épidémie non annoncée	Rollin, P.E.; Ksiazek, T.G.; Nichol, S.; Zaki, S.; Childs, J.; Spiropoulou, C.; Morzunov, S.; Feldmann, H.; Sanchez, A.; Krebs, J.; Khan, A.S.; Martin, M.L.; Oronoz-Perez, G.; Peters, C.J.	1994	Médecine et Maladies Infectieuses	https://linkinghub.elsevier.com/retrieve/pii/S0399077X05812582	10.1016/S0399-077X(05)81258-2		Reports new data for Peromyscus maniculatus (Population);	Reports virus detection observations(Outcome);		A. Finkbeiner
198	Genetic Relatedness of Deer Mice ( <i>Peromyscus maniculatus</i> ) Infected with Sin Nombre Virus	Root, J. Jeffrey; Black, William C.; Calisher, Charles H.; Wilson, Kenneth R.; Beaty, Barry J.	2004	Vector-Borne and Zoonotic Diseases	https://www.liebertpub.com/doi/10.1089/1530366041210747	10.1089/1530366041210747			Reports virus detection observations(Outcome);		A. Finkbeiner
200	RELATIONSHIPS OF DEER MOUSE MOVEMENT, VEGETATIVE STRUCTURE, AND PREVALENCE OF INFECTION WITH SIN NOMBRE VIRUS	Root, J. Jeffrey; Calisher, Charles H.; Beaty, Barry J.	1999	Journal of Wildlife Diseases	http://www.jwildlifedis.org/doi/10.7589/0090-3558-35.2.311	10.7589/0090-3558-35.2.311		Reports new data for Peromyscus maniculatus (Population);	Reports virus detection observations(Outcome);		A. Finkbeiner
201	SPATIAL CLUSTERING OF MURID RODENTS INFECTED WITH HANTAVIRUSES: IMPLICATIONS FROM META-ANALYSES	Root, J. Jeffrey; Wilson, Kenneth R.; Calisher, Charles H.; Wagoner, Kent D.; Abbott, Ken D.; Yates, Terry L.; Kuenzi, Amy J.; Morrison, Michael L.; Mills, James N.; Beaty, Barry J.	2005	Ecological Applications	http://doi.wiley.com/10.1890/03-5293	10.1890/03-5293			Reports virus detection observations(Outcome);		A. Finkbeiner
202	Occurrence of Hantavirus within the Rodent Population of Northeastern California and Nevada	Rowe, Joan E.; Ksiazek, Thomas G.; Riolo, Jeffrey; St. Jeor, Stephen C.; Nichol, Stuart T.; Rollin, Pierre E.; Otteson, Elmer W.	1996	The American Journal of Tropical Medicine and Hygiene	https://ajtmh.org/doi/10.4269/ajtmh.1996.54.127	10.4269/ajtmh.1996.54.127		Fulltext not available			A. Finkbeiner
203	Coexistence of Several Novel Hantaviruses in Rodents Indigenous to North America	Rowe, Joan E.; St. Jeor, Stephen C.; Riolo, Jeffrey; Otteson, Elmer W.; Monroe, Martha C.; Henderson, Winnie W.; Ksiazek, Thomas G.; Rollin, Pierre E.; Nichol, Stuart T.	1995	Virology	https://linkinghub.elsevier.com/retrieve/pii/S0042682285715528	10.1006/viro.1995.1552		Reports new data for Peromyscus maniculatus (Population);	Reports virus detection observations(Outcome);	Study outside time period	A. Finkbeiner
204	Is species richness driving intra- and interspecific interactions and temporal activity overlap of a hantavirus host? An experimental test	Rubio, André V.; Castro-Arellano, Ivan; Mills, James N.; List, Rurik; Ávila-Flores, Rafael; Suzán, Gerardo	2017	PLOS ONE	https://dx.plos.org/10.1371/journal.pone.0188060	10.1371/journal.pone.0188060		Reports new data for Peromyscus maniculatus (Population);	Reports virus detection observations(Outcome);		A. Finkbeiner
205	Sin Nombre Virus Shedding Patterns in Naturally Infected Deer Mice ( <i>Peromyscus maniculatus</i> ) in Relation to Duration of Infection	Safronetz, David; Drebot, Michael A.; Artsob, Harvey; Cote, Tyler; Makowski, Kai; Lindsay, L. Robbin	2008	Vector-Borne and Zoonotic Diseases	https://www.liebertpub.com/doi/10.1089/vbz.2007.0113	10.1089/vbz.2007.0113		Fulltext not available			A. Finkbeiner
207	Besides human booster doses: Could vaccinating highly susceptible animals to SARS-CoV-2 be the needed urgent strategic step?	Saied, AbdulRahman A.	2022	International Journal of Surgery	https://linkinghub.elsevier.com/retrieve/pii/S1743919122005386	10.1016/j.ijsu.2022.106761		Reports new data for Peromyscus maniculatus (Population);	Reports virus detection observations(Outcome);		A. Finkbeiner
208	Serosurvey of Wild Rodents for Hantaviruses in Panama, 2000–2002	Salazar-Bravo, Jorge; Armién, Blas; Suzán, Gerardo; Armién, Anibal; Ruedas, Luis A.; Avila, Mario; Zaldívar, Yamizel; Pascale, Juan M.; Gracia, Fernando; Yates, Terry L.	2004	Journal of Wildlife Diseases	http://www.jwildlifedis.org/doi/10.7589/0090-3558-40.1.103	10.7589/0090-3558-40.1.103		Reports new data for Peromyscus maniculatus (Population);	Reports virus detection observations(Outcome);		A. Finkbeiner
209	Ecological Traits Driving the Outbreaks and Emergence of Zoonotic Pathogens	Salkeld, Daniel J; Stapp, Paul; Tripp, Daniel W; Gage, Kenneth L; Lowell, Jennifer; Webb, Colleen T; Brinkerhoff, R Jory; Antolin, Michael F	2016	Bioscience	https://www.ncbi.nlm.nih.gov/pmc/articles/PMC7109792/	10.1093/biosci/biv179		Reports new data for Peromyscus maniculatus (Population);	Reports virus detection observations(Outcome);		A. Finkbeiner
210	Host usage and seasonal activity patterns of Ixodes kingi and I. sculptus (Acari: Ixodidae) nymphs in a Colorado prairie landscape, with a summary of published North American host records for all life stages	Salkeld, Daniel J.; Eisen, Rebecca J.; Antolin, Michael F.; Stapp, Paul; Eisen, Lars	2006	Journal of Vector Ecology	http://www.bioone.org/doi/abs/10.3376/1081-1710(2006)31[168:HUASAP]2.0.CO;2	10.3376/1081-1710(2006)31[168:HUASAP]2.0.CO;2		Fulltext not available			A. Finkbeiner
211	Isolation and Initial Characterization of a Newfound Hantavirus from California	Schmaljohn, Alan L.; Li, Dexin; Negley, Diane L.; Bressler, David S.; Turell, Michael J.; Korch, George W.; Ascher, Michael S.; Schmaljohn, Connie S.	1995	Virology	https://linkinghub.elsevier.com/retrieve/pii/S0042682285710197	10.1006/viro.1995.1019		Reports new data for Peromyscus maniculatus (Population);	Reports virus detection observations(Outcome);	Study outside time period	A. Finkbeiner
212	Development and evaluation of serological assays for detection of human hantavirus infections caused by Sin Nombre virus	Schmidt, Jonas; Meisel, Helga; Hjelle, Brian; Krüger, Detlev H.; Ulrich, Rainer	2005	Journal of Clinical Virology	https://linkinghub.elsevier.com/retrieve/pii/S1386653205000168	10.1016/j.jcv.2005.01.003		Reports new data for Peromyscus maniculatus (Population);	Reports virus detection observations(Outcome);		A. Finkbeiner
213	An Introduction to Ecoimmunology	Schoenle, Laura A.; Downs, Cynthia J.; Martin, Lynn B.	2018	Advances in Comparative Immunology	https://link.springer.com/10.1007/978-3-319-76768-0_26	10.1007/978-3-319-76768-0_26			Reports virus detection observations(Outcome);		A. Finkbeiner
215	[No title found]	Schountz, Tony; Green, Renata; Davenport, Bennett; Buniger, Amie; Richens, Tiffany; Root, J; Davidson, Forbes; Calisher, Charles H; Beaty, Barry J	2004	BMC Immunology	http://bmcimmunol.biomedcentral.com/articles/10.1186/1471-2172-5-1	10.1186/1471-2172-5-1		Reports new data for Peromyscus maniculatus (Population);	Reports virus detection observations(Outcome);		A. Finkbeiner
216	Regulatory T cell-like responses in deer mice persistently infected with Sin Nombre virus	Schountz, Tony; Prescott, Joseph; Cogswell, Ann C.; Oko, Lauren; Mirowsky-Garcia, Katy; Galvez, Alejandra P.; Hjelle, Brian	2007	Proceedings of the National Academy of Sciences	https://pnas.org/doi/full/10.1073/pnas.0707454104	10.1073/pnas.0707454104		Reports new data for Peromyscus maniculatus (Population);	Reports virus detection observations(Outcome);		A. Finkbeiner
217	Differential Lymphocyte and Antibody Responses in Deer Mice Infected with Sin Nombre Hantavirus or Andes Hantavirus	Schountz, Tony; Quackenbush, Sandra; Rovnak, Joel; Haddock, Elaine; Black, William C.; Feldmann, Heinz; Prescott, Joseph	2014	Journal of Virology	https://journals.asm.org/doi/10.1128/JVI.00004-14	10.1128/JVI.00004-14		Reports new data for Peromyscus maniculatus (Population);	Reports virus detection observations(Outcome);		A. Finkbeiner
218	Expression profiling of lymph node cells from deer mice infected with Andes virus	Schountz, Tony; Shaw, Timothy I; Glenn, Travis C; Feldmann, Heinz; Prescott, Joseph	2013	BMC Immunology	https://bmcimmunol.biomedcentral.com/articles/10.1186/1471-2172-14-18	10.1186/1471-2172-14-18		Reports new data for Peromyscus maniculatus (Population);	Reports virus detection observations(Outcome);		A. Finkbeiner
219	Evolution of pathogen tolerance and emerging infections: A missing experimental paradigm	Seal, Srijan; Dharmarajan, Guha; Khan, Imroze	2021	eLife	https://elifesciences.org/articles/68874	10.7554/eLife.68874		Reports new data for Peromyscus maniculatus (Population);	Reports virus detection observations(Outcome);		A. Finkbeiner
220	Longitudinal studies of Sin Nombre virus in deer mouse-dominated ecosystems of Montana.	Semmens, W J; Mills, J N; Zanto, S N; Douglass, R J; Bond, C W; Wilson, T; Van Horn, R C	2001	The American Journal of Tropical Medicine and Hygiene	https://ajtmh.org/doi/10.4269/ajtmh.2001.65.33	10.4269/ajtmh.2001.65.33		Reports new data for Peromyscus maniculatus (Population);	Reports virus detection observations(Outcome);	Study outside time period	A. Finkbeiner
221	Setting the Terms for Zoonotic Diseases: Effective Communication for Research, Conservation, and Public Policy	Shapiro, Julie Teresa; Víquez-R, Luis; Leopardi, Stefania; Vicente-Santos, Amanda; Mendenhall, Ian H.; Frick, Winifred F.; Kading, Rebekah C.; Medellín, Rodrigo A.; Racey, Paul; Kingston, Tigga	2021	Viruses	https://www.mdpi.com/1999-4915/13/7/1356	10.3390/v13071356		Reports new data for Peromyscus maniculatus (Population);	Reports virus detection observations(Outcome);		A. Finkbeiner
222	Increased Ifng and Il10 Expression Correlate with Disease in Rodent Models Experimentally Infected with Modoc Virus	Sherman, Tyler J.; Petty, Douglas; Schountz, Tony; Hodges, Natasha; Hawkinson, Ann C.	2022	Viruses	https://www.mdpi.com/1999-4915/14/5/1026	10.3390/v14051026		Reports new data for Peromyscus maniculatus (Population);	Reports virus detection observations(Outcome);		A. Finkbeiner
224	Potential Role of Masting by Introduced Bamboos in Deer Mice (Peromyscus maniculatus) Population Irruptions Holds Public Health Consequences	Smith, Melissa C.; Gomulkiewicz, Richard; Mack, Richard N.	2015	PLOS ONE	https://dx.plos.org/10.1371/journal.pone.0124419	10.1371/journal.pone.0124419			Reports virus detection observations(Outcome);		A. Finkbeiner
225	Deer Mice, White-Footed Mice, and their Relatives	Smith, Peter C.; Carlson Scholz, Jodi A.; Wilson, Steven R.	2012	The Laboratory Rabbit, Guinea Pig, Hamster, and Other Rodents	https://linkinghub.elsevier.com/retrieve/pii/B9780123809209000468	10.1016/b978-0-12-380920-9.00046-8		Reports new data for Peromyscus maniculatus (Population);	Reports virus detection observations(Outcome);		A. Finkbeiner
226	Genetic and phylogenetic analyses of hantaviral sequences amplified from archival tissues of deer mice (Peromyscus maniculatus nubiterrae) captured in the eastern United States	Song, J. -W.; Baek, L. J.; Nagle, J. W.; Schlitter, D.; Yanagihara, R.	1996	Archives of Virology	http://link.springer.com/10.1007/BF01718170	10.1007/BF01718170		Reports new data for Peromyscus maniculatus (Population);	Reports virus detection observations(Outcome);		A. Finkbeiner
227	Sequence analysis of the complete S genomic segment of a newly identified hantavirus isolated from the white-footed mouse (Peromyscus leucopus): Phylogenetic relationship with other sigmodontine rodent-borne hantaviruses	Song, Jin-Won; Baek, LuckJu; Gavrilovskaya, IrinaN.; Mackow, ErichR.; Hjelle, Brian; Yanagihara, Richard	1996	Virus Genes	http://link.springer.com/10.1007/BF00284645	10.1007/BF00284645		Fulltext not available			A. Finkbeiner
228	Experimental Andes Virus Infection in Deer Mice: Characteristics of Infection and Clearance in a Heterologous Rodent Host	Spengler, Jessica R.; Haddock, Elaine; Gardner, Don; Hjelle, Brian; Feldmann, Heinz; Prescott, Joseph	2013	PLoS ONE	https://dx.plos.org/10.1371/journal.pone.0055310	10.1371/journal.pone.0055310		Reports new data for Peromyscus maniculatus (Population);	Reports virus detection observations(Outcome);		A. Finkbeiner
229	Serologic Evidence of Hantavirus Infection in Sigmodontine Rodents in Mexico	Suzán, Gerardo; Ceballos, Gerardo; Mills, James; Ksiazek, Thomas G.; Yates, Terry	2001	Journal of Wildlife Diseases	http://www.jwildlifedis.org/doi/10.7589/0090-3558-37.2.391	10.7589/0090-3558-37.2.391		Reports new data for Peromyscus maniculatus (Population);	Reports virus detection observations(Outcome);	Study outside time period	A. Finkbeiner
230	The ecological dynamics of hantavirus diseases: From environmental variability to disease prevention largely based on data from China	Tian, Huaiyu; Stenseth, Nils Chr.	2019	PLOS Neglected Tropical Diseases	https://dx.plos.org/10.1371/journal.pntd.0006901	10.1371/journal.pntd.0006901			Reports virus detection observations(Outcome);		A. Finkbeiner
231	APPARENT FIELD SAFETY OF A RACCOON POXVIRUS-VECTORED PLAGUE VACCINE IN FREE-RANGING PRAIRIE DOGS ( <i>CYNOMYS</i> SPP.), COLORADO, USA	Tripp, Daniel W.; Rocke, Tonie E.; Streich, Sean P.; Abbott, Rachel C.; Osorio, Jorge E.; Miller, Michael W.	2015	Journal of Wildlife Diseases	http://www.bioone.org/doi/10.7589/2014-02-051	10.7589/2014-02-051			Reports virus detection observations(Outcome);		A. Finkbeiner
232	Serological and Virological Evidence of a Hantaan Virus-Related Enzootic in the United States	Tsai, T. F.; Bauer, S. P.; Sasso, D. R.; Whitfield, S. G.; McCormick, J. B.; Caraway, T. C.; McFarland, L.; Bradford, H.; Kurata, T.	1985	Journal of Infectious Diseases	https://academic.oup.com/jid/article-lookup/doi/10.1093/infdis/152.1.126	10.1093/infdis/152.1.126		Reports new data for Peromyscus maniculatus (Population);	Reports virus detection observations(Outcome);		A. Finkbeiner
233	Multiple Origins of Foot-and-Mouth Disease Virus Serotype Asia 1 Outbreaks, 2003–2007	Valarcher, Jean-Francois; Knowles, Nick J.; Zakharov, Valery; Scherbakov, Alexey; Zhang, Zhidong; Shang, You-Jun; Liu, Zai-Xin; Liu, Xiang-Tao; Sanyal, Aniket; Hemadri, Divakar; Tosh, Chakradhar; Rasool, Thaha J.; Pattnaik, Bramhadev; Schumann, Kate R.; Beckham, Tammy R.; Linchongsubongkoch, Wilai; Ferris, Nigel P.; Roeder, Peter L.; Paton, David J.	2009	Emerging Infectious Diseases	http://wwwnc.cdc.gov/eid/article/15/7/08-1621_article.htm	10.3201/eid1507.081621		Reports new data for Peromyscus maniculatus (Population);	Reports virus detection observations(Outcome);		A. Finkbeiner
234	Hantavirus Pulmonary Syndrome—The 25th Anniversary of the Four Corners Outbreak	Van Hook, Charles J.	2018	Emerging Infectious Diseases	http://wwwnc.cdc.gov/eid/article/24/11/18-0381_article.htm	10.3201/eid2411.180381		Reports new data for Peromyscus maniculatus (Population);	Reports virus detection observations(Outcome);		A. Finkbeiner
235	Peromyscus as a model system for human hepatitis C: An opportunity to advance our understanding of a complex host parasite system	Vandegrift, Kurt J.; Critchlow, Justin T.; Kapoor, Amit; Friedman, David A.; Hudson, Peter J.	2017	Seminars in Cell & Developmental Biology	https://linkinghub.elsevier.com/retrieve/pii/S108495211630235X	10.1016/j.semcdb.2016.07.031		Reports new data for Peromyscus maniculatus (Population);	Reports virus detection observations(Outcome);		A. Finkbeiner
236	Estimating Duration of Infection with Avidity Assays: Potential Limitations and Recommendations for Improvement	Varner, Johanna; Dearing, M. Denise	2011	EcoHealth	http://link.springer.com/10.1007/s10393-012-0742-1	10.1007/s10393-012-0742-1		Reports new data for Peromyscus maniculatus (Population);	Reports virus detection observations(Outcome);		A. Finkbeiner
237	Transmissible vaccines in heterogeneous populations: Implications for vaccine design	Varrelman, Tanner J.; Basinski, Andrew J.; Remien, Christopher H.; Nuismer, Scott L.	2019	One Health	https://linkinghub.elsevier.com/retrieve/pii/S2352771418300454	10.1016/j.onehlt.2019.100084		Reports new data for Peromyscus maniculatus (Population);	Reports virus detection observations(Outcome);		A. Finkbeiner
238	Activation of an inflammatory response is context-dependent during early development of the California sea lion	Vera-Massieu, Camila; Brock, Patrick M.; Godínez-Reyes, Carlos; Acevedo-Whitehouse, Karina	2015	Royal Society Open Science	https://royalsocietypublishing.org/doi/10.1098/rsos.150108	10.1098/rsos.150108		Reports new data for Peromyscus maniculatus (Population);	Reports virus detection observations(Outcome);		A. Finkbeiner
239	Rapid and sensitive handheld biosensor for detection of hantavirus antibodies in wild mouse blood samples under field conditions	Vetcha, S	2002	Talanta	https://linkinghub.elsevier.com/retrieve/pii/S0039914002003077	10.1016/S0039-9140(02)00307-7		Reports new data for Peromyscus maniculatus (Population);	Reports virus detection observations(Outcome);		A. Finkbeiner
240	Current Situation and Perspectives on Hantaviruses in Mexico	Vigueras-Galván, Ana L.; López-Pérez, Andrés M.; García-Peña, Gabriel E.; Rico-Chávez, Oscar; Sarmiento-Silva, Rosa E.; Suzán, Gerardo	2019	Viruses	https://www.mdpi.com/1999-4915/11/7/642	10.3390/v11070642		Reports new data for Peromyscus maniculatus (Population);	Reports virus detection observations(Outcome);		A. Finkbeiner
241	Ecology and demographics of hantavirus infections in rodent populations in the Walker River Basin of Nevada and California.	Villard, P; Otteson, E W; Boone, J D; St Jeor, S C; McGwire, K C; Rowe, J E	1998	The American Journal of Tropical Medicine and Hygiene	https://ajtmh.org/doi/10.4269/ajtmh.1998.59.445	10.4269/ajtmh.1998.59.445		Fulltext not available			A. Finkbeiner
242	SEASONAL DISPERSAL PATTERNS OF SYLVAN DEER MICE (PEROMYSCUS MANICULATUS) WITHIN MONTANA RANGELANDS	Waltee, Dean; Lonner, Brent N.; Kuenzi, Amy J.; Douglass, Richard J.	2009	Journal of Wildlife Diseases	http://www.jwildlifedis.org/doi/10.7589/0090-3558-45.4.998	10.7589/0090-3558-45.4.998	Included				A. Finkbeiner
243	Oral Vaccination With Recombinant Vesicular Stomatitis Virus Expressing Sin Nombre Virus Glycoprotein Prevents Sin Nombre Virus Transmission in Deer Mice	Warner, Bryce M.; Jangra, Rohit K.; Griffin, Bryan D.; Stein, Derek R.; Kobasa, Darwyn; Chandran, Kartik; Kobinger, Gary P.; Safronetz, David	2020	Frontiers in Cellular and Infection Microbiology	https://www.frontiersin.org/article/10.3389/fcimb.2020.00333/full	10.3389/fcimb.2020.00333			Reports virus detection observations(Outcome);		A. Finkbeiner
244	Development and Characterization of a Sin Nombre Virus Transmission Model in Peromyscus maniculatus	Warner, Bryce; Stein, Derek; Griffin, Bryan; Tierney, Kevin; Leung, Anders; Sloan, Angela; Kobasa, Darwyn; Poliquin, Guillaume; Kobinger, Gary; Safronetz, David	2019	Viruses	http://www.mdpi.com/1999-4915/11/2/183	10.3390/v11020183		Reports new data for Peromyscus maniculatus (Population);	Reports virus detection observations(Outcome);		A. Finkbeiner
245	Serological Evidence for Zoonotic Hantaviruses in North Carolina Rodents	Weigler, B. J.; Ksiazek, T. G.; Vandenbergh, J. G.; Levin, M.; Sullivan, W. T.	1996	Journal of Wildlife Diseases	http://www.jwildlifedis.org/doi/10.7589/0090-3558-32.2.354	10.7589/0090-3558-32.2.354		Reports new data for Peromyscus maniculatus (Population);	Reports virus detection observations(Outcome);	Study outside time period	A. Finkbeiner
246	Assessing prevention measures and sin nombre hantavirus seroprevalence among workers at Yosemite National Park: Hantavirus Exposures Among National Park Workers	Wilken, Jason A.; Jackson, Rebecca; Materna, Barbara L.; Windham, Gayle C.; Enge, Barryett; Messenger, Sharon; Xia, Dongxiang; Knust, Barbara; Buttke, Danielle; Roisman, Rachel; for the Yosemite Hantavirus Outbreak Investigation Team	2015	American Journal of Industrial Medicine	https://onlinelibrary.wiley.com/doi/10.1002/ajim.22445	10.1002/ajim.22445		Reports new data for Peromyscus maniculatus (Population);	Reports virus detection observations(Outcome);		A. Finkbeiner
248	Intersecting Paths of Emerging and Reemerging Infectious Diseases	Wilson, Tais M.; Paddock, Christopher D.; Reagan-Steiner, Sarah; Bhatnagar, Julu; Martines, Roosecelis B.; Wiens, Andrea L.; Madsen, Michael; Komatsu, Kenneth K.; Venkat, Heather; Zaki, Sherif R.	2021	Emerging Infectious Diseases	https://wwwnc.cdc.gov/eid/article/27/5/20-4779_article.htm	10.3201/eid2705.204779		Reports new data for Peromyscus maniculatus (Population);	Reports virus detection observations(Outcome);		A. Finkbeiner
249	Deer Mouse ( <i>Peromyscus maniculatus</i> ) Home-Range Size and Fidelity in Sage-Steppe Habitat	Wood, B.A.; Cao, L.; Dearing, M.D.	2010	Western North American Naturalist	http://www.bioone.org/doi/abs/10.3398/064.070.0307	10.3398/064.070.0307		Reports new data for Peromyscus maniculatus (Population);	Reports virus detection observations(Outcome);		A. Finkbeiner
250	Antibody responses to Four Corners hantavirus infections in the deer mouse (Peromyscus maniculatus): identification of an immunodominant region of the viral nucleocapsid protein	Yamada, T; Hjelle, B; Lanzi, R; Morris, C; Anderson, B; Jenison, S	1995	Journal of Virology	https://journals.asm.org/doi/10.1128/jvi.69.3.1939-1943.1995	10.1128/jvi.69.3.1939-1943.1995				Study outside time period	A. Finkbeiner
251	Serological survey of Prospect Hill virus infection in indigenous wild rodents in the USA	Yanagihara, R.; Daum, C.A.; Lee, P.-W.; Baek, L.J.; Amyx, H.L.; Gajdusek, D.C.; Gibbs, C.J.	1987	Transactions of the Royal Society of Tropical Medicine and Hygiene	https://academic.oup.com/trstmh/article-lookup/doi/10.1016/0035-9203(87)90275-6	10.1016/0035-9203(87)90275-6		Reports new data for Peromyscus maniculatus (Population);	Reports virus detection observations(Outcome);	Study outside time period	A. Finkbeiner
252	Expanded Host Diversity and Global Distribution of Hantaviruses: Implications for Identifying and Investigating Previously Unrecognized Hantaviral Diseases	Yanagihara, Richard; Gu, Se Hun; Song, Jin-Won	2015	Global Virology I - Identifying and Investigating Viral Diseases	http://link.springer.com/10.1007/978-1-4939-2410-3_9	10.1007/978-1-4939-2410-3_9		Fulltext not available			A. Finkbeiner
253	RAPID AND SIMPLE METHOD FOR SCREENING WILD RODENTS FOR ANTIBODIES TO SIN NOMBRE HANTAVIRUS	Yee, Joyce; Wortman, Ivo A.; Nofchissey, Robert A.; Goade, Diane; Bennett, Stephen G.; Webb, James P.; Irwin, William; Hjelle, Brian	2003	Journal of Wildlife Diseases	http://www.jwildlifedis.org/doi/10.7589/0090-3558-39.2.271	10.7589/0090-3558-39.2.271		Reports new data for Peromyscus maniculatus (Population);	Reports virus detection observations(Outcome);		A. Finkbeiner
254	The incubation period of hantavirus pulmonary syndrome.	Young, J C; Hansen, G R; Metzger, K B; Peters, C J; Ksiazek, T G; Khan, A S; Gorham, K L; Humphreys, J G; Deasy, M P; Fritz, C L; Graves, T K	2000	The American Journal of Tropical Medicine and Hygiene	https://ajtmh.org/doi/10.4269/ajtmh.2000.62.714	10.4269/ajtmh.2000.62.714		Reports new data for Peromyscus maniculatus (Population);	Reports virus detection observations(Outcome);		A. Finkbeiner
255	Trap Decontamination Using Hypochlorite: Effects on Trappability of Small Mammals	Yunger, J. A.; Randa, L. A.	1999	Journal of Mammalogy	https://academic.oup.com/jmammal/article-lookup/doi/10.2307/1383184	10.2307/1383184			Reports virus detection observations(Outcome);	Study outside time period	A. Finkbeiner
256	MODOC-LIKE VIRUS ISOLATED FROM WILD DEER MICE (PEROMYSCUS MANICULATUS) IN ALBERTA	Zarnke, Randall L.; Yuill, Thomas M.	1985	Journal of Wildlife Diseases	http://www.jwildlifedis.org/doi/10.7589/0090-3558-21.2.94	10.7589/0090-3558-21.2.94		Reports new data for Peromyscus maniculatus (Population);	Reports virus detection observations(Outcome);	Study outside time period	A. Finkbeiner
