# Supplementary material for: A systematic review of the distribution and prevalence of viruses detected in the Peromyscus maniculatus species complex (Rodentia: Cricetidae)
Source: PLoS Pathog. 2025 Jun 10;21(6):e1013125. doi: 10.1371/journal.ppat.1013125 (PMC12201646; doi:10.1371/journal.ppat.1013125)
Supplement: S4 Table — (XLSX) [file ppat.1013125.s008.xlsx]

## Sheet: Documentation
Result Type	Format Type	Confidence Interval	Result Example	Interval Example	Notes
Positive-Negative-Total Count	Integer List	No	4 | 8 | 12	NA	If negatives are unknown, use positive-only format. Confidence intervals are sometimes included when the prevalence percentage is calculated by the study from the raw counts
Positive-Only Count	Integer	No	4	NA
Presence-Absence	Integer	No	1	NA	For use when quantitative results cannot be read from figures or for PCR detection results at higher taxonomic ranks
Prevalence	Percentage	Yes	4.3	0.1–7.9	For use when absolute positive and total counts are not available from study
Estimated Standing Antibody Prevalence Percentage	Percentage	Yes	6.7	4.3-8.1	For use when absolute positive and total counts are not available from study
Titration Threshold	Ratio-Inequality	No	≥1/20	NA	Record the titration level at which neutralization was no longer observed. Use exact ratio rather than decimal
Titration Neutralization	Percentage	Yes	97	90-100
Median Antibody Titration	Ratio-Inequality	No	≥1/20	NA	Include sample size for median in further condition as "N=##"
Geometric Mean Antibody Titration	Ratio-Inequality
Range of Antibody Titrations	Interval	No	<1/320 - ≥1/1280	NA	Include sample size for median in further condition as "N=##"
Titration Threshold Count	Positive integer	No	7	NA	titration thresholds in further condition column are formatted as ratio, e.g. "≥1/20"
Seroconversion	Positive integer	No	19	NA	Number of days within which the negative detection result switched to positive
Genetic sequence	Character string	No	AV C0410175	NA	When paper reports a new DNA or RNA sequence with an accession number along with sampling metadata
Clinical diagnosis	Character string	No	Hantavirus Pulmonary Syndrome	NA	For when papers report disease diagnoses (typically for humans but not limited to humans)
Plaque-Forming Units	Decimal-Inequality	No	<1.1	NA	Units are log base 10 of virus per milliliter

## Sheet: Main Table
R# labels refer to ID in a larger systematic review study	Use scientific name over common name when available. If multiple values, listed as "type 1 | type 2 | …"	Use scientific name over common name when available. If multiple values, listed as "type 1 | type 2 | …"	If multiple values, listed as "type 1 | type 2 | …"	Field observation, Field experiment, Lab Experiment, or combinations							Results designed at "1" can be summed to calculate total sampling effort and prevalences. Results designated "0" provide additional metadata information but would be redundant (double counting hosts) if used for calculations.							Specific name for site used by study if available	If multiple values, listed as "type 1 | type 2 | …"	If multiple values, listed as "type 1 | type 2 | …"	If multiple values, listed as "type 1 | type 2 | …"	Format is "[Attribute Type]: [Value]. For example "Specimen ID: 02349" or "Symptom: Coughing"
Paper ID	Host Name	Virus Name	Sampling Time	Study Type	Result Type	Measurement Method	Result	Confidence Interval	Format	Misc Method Conditions	Use for Prevalence	Locality	Municipality	County	StateProvince	Country	Verbatim Locality	Field Site ID	Host Sex	Host Lifestage	Host Material Type	Misc Host Attributes	Extracted By	Date
R005-Cajimat2013	Baiomys taylor	Arenaviridae	2006-10/2009-10	Field observation	Positive-Negative-Total Count	ELISA	0 | 10 | 10	NA	Integer List	NA	1	NA	NA	Motley County	Texas	United States	NA	FLOM	NA	NA	Blood	NA	Ally Finkbeiner, Jennifer Johnson, Gwenyth Calaro, Tanishq Jain, Linnea Donovan	2023/2025
R005-Cajimat2013	Baiomys taylor	Arenaviridae	2008-06/2009-04	Field observation	Positive-Negative-Total Count	ELISA	0 | 5 | 5	NA	Integer List	NA	1	NA	NA	Dickens County	Texas	United States	NA	AFTN	NA	NA	Blood	NA	Ally Finkbeiner, Jennifer Johnson, Gwenyth Calaro, Tanishq Jain, Linnea Donovan	2023/2025
R005-Cajimat2013	Baiomys taylor	Arenaviridae	2006-10/2009-10 | 2008-06/2009-04	Field observation	Positive-Negative-Total Count	ELISA	0 | 15 | 15	NA	Integer List	NA	0	NA	NA	Motley County | Dickens County	Texas	United States	NA	FLOM | AFTN	NA	NA	Blood	NA	Ally Finkbeiner, Jennifer Johnson, Gwenyth Calaro, Tanishq Jain, Linnea Donovan	2023/2025
R005-Cajimat2013	Neotoma albigula	Arenaviridae	1998-05/1998-10	Field observation	Positive-Negative-Total Count	ELISA	0 | 21 | 21	NA	Integer List	NA	1	NA	NA	Otero County	New Mexico	United States	NA	FBMB	NA	NA	Blood	NA	Ally Finkbeiner, Jennifer Johnson, Gwenyth Calaro, Tanishq Jain, Linnea Donovan	2023/2025
R005-Cajimat2013	Neotoma micropus	Arenaviridae	1998-05/1998-10	Field observation	Positive-Negative-Total Count	ELISA	6 | 3 | 9	NA	Integer List	NA	1	NA	NA	Otero County	New Mexico	United States	NA	FBMB	NA	NA	Blood	NA	Ally Finkbeiner, Jennifer Johnson, Gwenyth Calaro, Tanishq Jain, Linnea Donovan	2023/2025
R005-Cajimat2013	Neotoma micropus	Arenaviridae	2006-10/2009-10	Field observation	Positive-Negative-Total Count	ELISA	5 | 9 | 14	NA	Integer List	NA	1	NA	NA	Motley County	Texas	United States	NA	FLOM	NA	NA	Blood	NA	Ally Finkbeiner, Jennifer Johnson, Gwenyth Calaro, Tanishq Jain, Linnea Donovan	2023/2025
R005-Cajimat2013	Neotoma micropus	Arenaviridae	2008-06/2009-04	Field observation	Positive-Negative-Total Count	ELISA	7 | 33 | 40	NA	Integer List	NA	1	NA	NA	Dickens County	Texas	United States	NA	AFTN	NA	NA	Blood	NA	Ally Finkbeiner, Jennifer Johnson, Gwenyth Calaro, Tanishq Jain, Linnea Donovan	2023/2025
R005-Cajimat2013	Neotoma micropus	Arenaviridae	2002-06/2002-07	Field observation	Positive-Negative-Total Count	ELISA	2 | 0 | 2	NA	Integer List	NA	1	NA	NA	Ward County	Texas	United States	NA	MSSP	NA	NA	Blood	NA	Ally Finkbeiner, Jennifer Johnson, Gwenyth Calaro, Tanishq Jain, Linnea Donovan	2023/2025
R005-Cajimat2013	Neotoma micropus	Arenaviridae	1998-05/1998-10 | 2006-10/2009-10 | 2008-06/2009-04 | 2002-06/2002-07	Field observation	Positive-Negative-Total Count	ELISA	20 | 45 | 65	NA	Integer List	NA	0	NA	NA	Otero County	New Mexico	United States	NA	FBMB | FLOM | AFTN | MSSP	NA	NA	Blood	NA	Ally Finkbeiner, Jennifer Johnson, Gwenyth Calaro, Tanishq Jain, Linnea Donovan	2023/2025
R005-Cajimat2013	Onychomys arenicola	Arenaviridae	1998-05/1998-10	Field observation	Positive-Negative-Total Count	ELISA	0 | 5 | 5	NA	Integer List	NA	1	NA	NA	Otero County	New Mexico	United States	NA	FBMB	NA	NA	Blood	NA	Ally Finkbeiner, Jennifer Johnson, Gwenyth Calaro, Tanishq Jain, Linnea Donovan	2023/2025
R005-Cajimat2013	Onychomys leucogaster	Arenaviridae	1998-05/1998-10	Field observation	Positive-Negative-Total Count	ELISA	0 | 2 | 2	NA	Integer List	NA	1	NA	NA	Otero County	New Mexico	United States	NA	FBMB	NA	NA	Blood	NA	Ally Finkbeiner, Jennifer Johnson, Gwenyth Calaro, Tanishq Jain, Linnea Donovan	2023/2025
R005-Cajimat2013	Onychomys leucogaster	Arenaviridae	2008-06/2009-04	Field observation	Positive-Negative-Total Count	ELISA	0 | 7 | 7	NA	Integer List	NA	1	NA	NA	Dickens County	Texas	United States	NA	AFTN	NA	NA	Blood	NA	Ally Finkbeiner, Jennifer Johnson, Gwenyth Calaro, Tanishq Jain, Linnea Donovan	2023/2025
R005-Cajimat2013	Onychomys leucogaster	Arenaviridae	2002-06/2002-07	Field observation	Positive-Negative-Total Count	ELISA	0 | 3 | 3	NA	Integer List	NA	1	NA	NA	Ward County	Texas	United States	NA	MSSP	NA	NA	Blood	NA	Ally Finkbeiner, Jennifer Johnson, Gwenyth Calaro, Tanishq Jain, Linnea Donovan	2023/2025
R005-Cajimat2013	Onychomys leucogaster	Arenaviridae	1998-05/1998-10 | 2008-06/2009-04 | 2002-06/2002-07	Field observation	Positive-Negative-Total Count	ELISA	0 | 12 |12	NA	Integer List	NA	0	NA	NA	Otero County | Dickens County | Ward County	New Mexico | Texas	United States	NA	FBMB | AFTN | MSSP	NA	NA	Blood	NA	Ally Finkbeiner, Jennifer Johnson, Gwenyth Calaro, Tanishq Jain, Linnea Donovan	2023/2025
R005-Cajimat2013	Peromyscus attwateri	Arenaviridae	2006-10/2009-10	Field observation	Positive-Negative-Total Count	ELISA	0 | 3 | 3	NA	Integer List	NA	1	NA	NA	Motley County	Texas	United States	NA	FLOM	NA	NA	Blood	NA	Ally Finkbeiner, Jennifer Johnson, Gwenyth Calaro, Tanishq Jain, Linnea Donovan	2023/2025
R005-Cajimat2013	Peromyscus attwateri	Arenaviridae	2008-06/2009-04	Field observation	Positive-Negative-Total Count	ELISA	0 | 15 | 15	NA	Integer List	NA	1	NA	NA	Dickens County	Texas	United States	NA	AFTN	NA	NA	Blood	NA	Ally Finkbeiner, Jennifer Johnson, Gwenyth Calaro, Tanishq Jain, Linnea Donovan	2023/2025
R005-Cajimat2013	Peromyscus attwateri	Arenaviridae	2006-10/2009-10 | 2008-06/2009-04	Field observation	Positive-Negative-Total Count	ELISA	0 | 18 | 18	NA	Integer List	NA	0	NA	NA	Motley County | Dickens County	Texas	United States	NA	FLOM | AFTN	NA	NA	Blood	NA	Ally Finkbeiner, Jennifer Johnson, Gwenyth Calaro, Tanishq Jain, Linnea Donovan	2023/2025
R005-Cajimat2013	Peromyscus eremicus	Arenaviridae	1998-05/1998-10	Field observation	Positive-Negative-Total Count	ELISA	0 | 10 | 10	NA	Integer List	NA	0	NA	NA	Otero County	New Mexico	United States	NA	FBMB	NA	NA	Blood	NA	Ally Finkbeiner, Jennifer Johnson, Gwenyth Calaro, Tanishq Jain, Linnea Donovan	2023/2025
R005-Cajimat2013	Peromyscus leucopus	Arenaviridae	1998-05/1998-10	Field observation	Positive-Negative-Total Count	ELISA	0 | 12 | 12	NA	Integer List	NA	1	NA	NA	Otero County	New Mexico	United States	NA	FBMB	NA	NA	Blood	NA	Ally Finkbeiner, Jennifer Johnson, Gwenyth Calaro, Tanishq Jain, Linnea Donovan	2023/2025
R005-Cajimat2013	Peromyscus leucopus	Arenaviridae	2006-10/2009-10	Field observation	Positive-Negative-Total Count	ELISA	0 | 33 | 33	NA	Integer List	NA	1	NA	NA	Motley County	Texas	United States	NA	FLOM	NA	NA	Blood	NA	Ally Finkbeiner, Jennifer Johnson, Gwenyth Calaro, Tanishq Jain, Linnea Donovan	2023/2025
R005-Cajimat2013	Peromyscus leucopus	Arenaviridae	2008-06/2009-04	Field observation	Positive-Negative-Total Count	ELISA	0 | 98 | 98	NA	Integer List	NA	1	NA	NA	Dickens County	Texas	United States	NA	AFTN	NA	NA	Blood	NA	Ally Finkbeiner, Jennifer Johnson, Gwenyth Calaro, Tanishq Jain, Linnea Donovan	2023/2025
R005-Cajimat2013	Peromyscus leucopus	Arenaviridae	2002-06/2002-07	Field observation	Positive-Negative-Total Count	ELISA	0 | 2 | 2	NA	Integer List	NA	1	NA	NA	Ward County	Texas	United States	NA	MSSP	NA	NA	Blood	NA	Ally Finkbeiner, Jennifer Johnson, Gwenyth Calaro, Tanishq Jain, Linnea Donovan	2023/2025
R005-Cajimat2013	Peromyscus leucopus	Arenaviridae	1998-05/1998-10 | 2006-10/2009-10 | 2008-06/2009-04 | 2002-06/2002-07	Field observation	Positive-Negative-Total Count	ELISA	0 | 145 | 145	NA	Integer List	NA	0	NA	NA	Otero County | Motley County | Dickens County | Ward County	New Mexico | Texas	United States	NA	FBMB | FLOM | AFTN | MSSP	NA	NA	Blood	NA	Ally Finkbeiner, Jennifer Johnson, Gwenyth Calaro, Tanishq Jain, Linnea Donovan	2023/2025
R005-Cajimat2013	Peromyscus maniculatus	Arenaviridae	1998-05/1998-10	Field observation	Positive-Negative-Total Count	ELISA	0 | 10 | 10	NA	Integer List	NA	1	NA	NA	Otero County	New Mexico	United States	NA	FBMB	NA	NA	Blood	NA	Ally Finkbeiner, Jennifer Johnson, Gwenyth Calaro, Tanishq Jain, Linnea Donovan	2023/2025
R005-Cajimat2013	Peromyscus maniculatus	Arenaviridae	2006-10/2009-10	Field observation	Positive-Negative-Total Count	ELISA	0 | 2 | 2	NA	Integer List	NA	1	NA	NA	Motley County	Texas	United States	NA	FLOM	NA	NA	Blood	NA	Ally Finkbeiner, Jennifer Johnson, Gwenyth Calaro, Tanishq Jain, Linnea Donovan	2023/2025
R005-Cajimat2013	Peromyscus maniculatus	Arenaviridae	2008-06/2009-04	Field observation	Positive-Negative-Total Count	ELISA	0 | 1 | 1	NA	Integer List	NA	1	NA	NA	Dickens County	Texas	United States	NA	AFTN	NA	NA	Blood	NA	Ally Finkbeiner, Jennifer Johnson, Gwenyth Calaro, Tanishq Jain, Linnea Donovan	2023/2025
R005-Cajimat2013	Peromyscus maniculatus	Arenaviridae	2002-06/2002-07	Field observation	Positive-Negative-Total Count	ELISA	0 | 4 | 4	NA	Integer List	NA	1	NA	NA	Ward County	Texas	United States	NA	MSSP	NA	NA	Blood	NA	Ally Finkbeiner, Jennifer Johnson, Gwenyth Calaro, Tanishq Jain, Linnea Donovan	2023/2025
R005-Cajimat2013	Peromyscus maniculatus	Arenaviridae	1998-05/1998-10 | 2006-10/2009-10 | 2008-06/2009-04 | 2002-06/2002-07	Field observation	Positive-Negative-Total Count	ELISA	0 | 17 | 17	NA	Integer List	NA	0	NA	NA	Otero County | Motley County | Dickens County | Ward County	New Mexico | Texas	United States	NA	FBMB | FLOM | AFTN | MSSP	NA	NA	Blood	NA	Ally Finkbeiner, Jennifer Johnson, Gwenyth Calaro, Tanishq Jain, Linnea Donovan	2023/2025
R005-Cajimat2013	Reithrodontomys fulvesecens	Arenaviridae	2006-10/2009-10	Field observation	Positive-Negative-Total Count	ELISA	0 | 5 | 5	NA	Integer List	NA	1	NA	NA	Motley County	Texas	United States	NA	FLOM	NA	NA	Blood	NA	Ally Finkbeiner, Jennifer Johnson, Gwenyth Calaro, Tanishq Jain, Linnea Donovan	2023/2025
R005-Cajimat2013	Reithrodontomys fulvesecens	Arenaviridae	2008-06/2009-04	Field observation	Positive-Negative-Total Count	ELISA	0 | 15 | 15	NA	Integer List	NA	1	NA	NA	Dickens County	Texas	United States	NA	AFTN	NA	NA	Blood	NA	Ally Finkbeiner, Jennifer Johnson, Gwenyth Calaro, Tanishq Jain, Linnea Donovan	2023/2025
R005-Cajimat2013	Reithrodontomys fulvesecens	Arenaviridae	2006-10/2009-10 | 2008-06/2009-04	Field observation	Positive-Negative-Total Count	ELISA	0 | 20 | 20	NA	Integer List	NA	0	NA	NA	Motley County | Dickens County	Texas	United States	NA	FLOM | AFTN	NA	NA	Blood	NA	Ally Finkbeiner, Jennifer Johnson, Gwenyth Calaro, Tanishq Jain, Linnea Donovan	2023/2025
R005-Cajimat2013	Reithrodontomys megalotis	Arenaviridae	1998-05/1998-10	Field observation	Positive-Negative-Total Count	ELISA	0 | 11 | 11	NA	Integer List	NA	1	NA	NA	Otero County	New Mexico	United States	NA	FBMB	NA	NA	Blood	NA	Ally Finkbeiner, Jennifer Johnson, Gwenyth Calaro, Tanishq Jain, Linnea Donovan	2023/2025
R005-Cajimat2013	Reithrodontomys megalotis	Arenaviridae	2006-10/2009-10	Field observation	Positive-Negative-Total Count	ELISA	0 | 5 | 5	NA	Integer List	NA	1	NA	NA	Motley County	Texas	United States	NA	FLOM	NA	NA	Blood	NA	Ally Finkbeiner, Jennifer Johnson, Gwenyth Calaro, Tanishq Jain, Linnea Donovan	2023/2025
R005-Cajimat2013	Reithrodontomys megalotis	Arenaviridae	2008-06/2009-04	Field observation	Positive-Negative-Total Count	ELISA	0 | 7 | 7	NA	Integer List	NA	1	NA	NA	Dickens County	Texas	United States	NA	AFTN	NA	NA	Blood	NA	Ally Finkbeiner, Jennifer Johnson, Gwenyth Calaro, Tanishq Jain, Linnea Donovan	2023/2025
R005-Cajimat2013	Reithrodontomys megalotis	Arenaviridae	1998-05/1998-10 | 2006-10/2009-10 | 2008-06/2009-04	Field observation	Positive-Negative-Total Count	ELISA	0 | 23 | 23	NA	Integer List	NA	0	NA	NA	Otero County | Motley County | Dickens County	New Mexico | Texas	United States	NA	FBMB | FLOM | AFTN	NA	NA	Blood	NA	Ally Finkbeiner, Jennifer Johnson, Gwenyth Calaro, Tanishq Jain, Linnea Donovan	2023/2025
R005-Cajimat2013	Reithrodontomys montanus	Arenaviridae	2006-10/2009-10	Field observation	Positive-Negative-Total Count	ELISA	0 | 6 | 6	NA	Integer List	NA	1	NA	NA	Motley County	Texas	United States	NA	FLOM	NA	NA	Blood	NA	Ally Finkbeiner, Jennifer Johnson, Gwenyth Calaro, Tanishq Jain, Linnea Donovan	2023/2025
R005-Cajimat2013	Reithrodontomys montanus	Arenaviridae	2008-06/2009-04	Field observation	Positive-Negative-Total Count	ELISA	0 | 4 | 4	NA	Integer List	NA	1	NA	NA	Dickens County	Texas	United States	NA	AFTN	NA	NA	Blood	NA	Ally Finkbeiner, Jennifer Johnson, Gwenyth Calaro, Tanishq Jain, Linnea Donovan	2023/2025
R005-Cajimat2013	Reithrodontomys montanus	Arenaviridae	2006-10/2009-10 | 2008-06/2009-04	Field observation	Positive-Negative-Total Count	ELISA	0 | 10 | 10	NA	Integer List	NA	0	NA	NA	Motley County | Dickens County	Texas	United States	NA	FLOM | AFTN	NA	NA	Blood	NA	Ally Finkbeiner, Jennifer Johnson, Gwenyth Calaro, Tanishq Jain, Linnea Donovan	2023/2025
R005-Cajimat2013	Sigmodon hispidus	Arenaviridae	1998-05/1998-10	Field observation	Positive-Negative-Total Count	ELISA	0 | 7 | 7	NA	Integer List	NA	1	NA	NA	Otero County	New Mexico	United States	NA	FBMB	NA	NA	Blood	NA	Ally Finkbeiner, Jennifer Johnson, Gwenyth Calaro, Tanishq Jain, Linnea Donovan	2023/2025
R005-Cajimat2013	Sigmodon hispidus	Arenaviridae	2006-10/2009-10	Field observation	Positive-Negative-Total Count	ELISA	0 | 39 | 39	NA	Integer List	NA	1	NA	NA	Motley County	Texas	United States	NA	FLOM	NA	NA	Blood	NA	Ally Finkbeiner, Jennifer Johnson, Gwenyth Calaro, Tanishq Jain, Linnea Donovan	2023/2025
R005-Cajimat2013	Sigmodon hispidus	Arenaviridae	2008-06/2009-04	Field observation	Positive-Negative-Total Count	ELISA	2 | 68 | 70	NA	Integer List	NA	1	NA	NA	Dickens County	Texas	United States	NA	AFTN	NA	NA	Blood	NA	Ally Finkbeiner, Jennifer Johnson, Gwenyth Calaro, Tanishq Jain, Linnea Donovan	2023/2025
R005-Cajimat2013	Sigmodon hispidus	Arenaviridae	1998-05/1998-10 | 2006-10/2009-10 | 2008-06/2009-04	Field observation	Positive-Negative-Total Count	ELISA	2 | 114 | 116	NA	Integer List	NA	0	NA	NA	Otero County | Motley County | Dickens County	New Mexico | Texas	United States	NA	FBMB | FLOM | AFTN	NA	NA	Blood	NA	Ally Finkbeiner, Jennifer Johnson, Gwenyth Calaro, Tanishq Jain, Linnea Donovan	2023/2025
R005-Cajimat2013	Neotoma micropus | Sigmodon hispidus | Baiomys taylori | Neotoma albigula | Onychomys arenicola | Onychomys leucogaster | Peromyscus attwateri | Peromyscus eremicus | Peromyscus leucopus | Peromyscus maniculatus | Reithrodontomys fulvescens | Reithrodontomys megalotis | Reithrodontomys montanus	Arenaviridae	1998-05/1998-10	Field observation	Positive-Negative-Total Count	ELISA	6 | 81 | 87	NA	Integer List	NA	0	NA	NA	Otero County	New Mexico	United States	NA	FBMB	NA	NA	Blood	NA	Ally Finkbeiner, Jennifer Johnson, Gwenyth Calaro, Tanishq Jain, Linnea Donovan	2023/2025
R005-Cajimat2013	Neotoma micropus | Sigmodon hispidus | Baiomys taylori | Neotoma albigula | Onychomys arenicola | Onychomys leucogaster | Peromyscus attwateri | Peromyscus eremicus | Peromyscus leucopus | Peromyscus maniculatus | Reithrodontomys fulvescens | Reithrodontomys megalotis | Reithrodontomys montanus	Arenaviridae	2006-10/2009-10	Field observation	Positive-Negative-Total Count	ELISA	5 | 112 | 117	NA	Integer List	NA	0	NA	NA	Motley County	Texas	United States	NA	FLOM	NA	NA	Blood	NA	Ally Finkbeiner, Jennifer Johnson, Gwenyth Calaro, Tanishq Jain, Linnea Donovan	2023/2025
R005-Cajimat2013	Neotoma micropus | Sigmodon hispidus | Baiomys taylori | Neotoma albigula | Onychomys arenicola | Onychomys leucogaster | Peromyscus attwateri | Peromyscus eremicus | Peromyscus leucopus | Peromyscus maniculatus | Reithrodontomys fulvescens | Reithrodontomys megalotis | Reithrodontomys montanus	Arenaviridae	2008-06/2009-04	Field observation	Positive-Negative-Total Count	ELISA	9 | 253 | 262	NA	Integer List	NA	0	NA	NA	Dickens County	Texas	United States	NA	AFTN	NA	NA	Blood	NA	Ally Finkbeiner, Jennifer Johnson, Gwenyth Calaro, Tanishq Jain, Linnea Donovan	2023/2025
R005-Cajimat2013	Neotoma micropus | Sigmodon hispidus | Baiomys taylori | Neotoma albigula | Onychomys arenicola | Onychomys leucogaster | Peromyscus attwateri | Peromyscus eremicus | Peromyscus leucopus | Peromyscus maniculatus | Reithrodontomys fulvescens | Reithrodontomys megalotis | Reithrodontomys montanus	Arenaviridae	2002-06/2002-07	Field observation	Positive-Negative-Total Count	ELISA	2 | 9 | 11	NA	Integer List	NA	0	NA	NA	Ward County	Texas	United States	NA	MSSP	NA	NA	Blood	NA	Ally Finkbeiner, Jennifer Johnson, Gwenyth Calaro, Tanishq Jain, Linnea Donovan	2023/2025
R005-Cajimat2013	Neotoma micropus | Sigmodon hispidus | Baiomys taylori | Neotoma albigula | Onychomys arenicola | Onychomys leucogaster | Peromyscus attwateri | Peromyscus eremicus | Peromyscus leucopus | Peromyscus maniculatus | Reithrodontomys fulvescens | Reithrodontomys megalotis | Reithrodontomys montanus	Arenaviridae	1998-05/1998-10 | 2006-10/2009-10 | 2008-06/2009-04 | 2002-06/2002-07	Field observation	Positive-Negative-Total Count	ELISA	22 | 455 | 477	NA	Integer List	NA	0	NA	NA	Otero County | Motley County | Dickens County | Ward County	New Mexico | Texas	United States	NA	FBMB | FLOM | AFTN | MSSP	NA	NA	Blood	NA	Ally Finkbeiner, Jennifer Johnson, Gwenyth Calaro, Tanishq Jain, Linnea Donovan	2023/2025
R005-Cajimat2013	Neotoma micropus	Arenaviridae	1998-05/1998-10	Field observation	Positive-Negative-Total Count	indirect fluorescent antibody test	4 | 2 | 6	NA	Integer List	NA	0	NA	NA	Otero County	New Mexico	United States	NA	FBMB	NA	NA	Kidney | Spleen	NA	Ally Finkbeiner, Jennifer Johnson, Gwenyth Calaro, Tanishq Jain, Linnea Donovan	2023/2025
R005-Cajimat2013	Sigmodon hispidus | Baiomys taylori | Neotoma albigula | Onychomys arenicola | Onychomys leucogaster | Peromyscus attwateri | Peromyscus eremicus | Peromyscus leucopus | Peromyscus maniculatus | Reithrodontomys fulvescens | Reithrodontomys megalotis | Reithrodontomys montanus	Arenaviridae	1998-05/1998-10	Field observation	Positive-Negative-Total Count	indirect fluorescent antibody test	0 | 81 | 81	NA	Integer List	NA	0	NA	NA	Otero County	New Mexico	United States	NA	FBMB	NA	NA	Kidney | Spleen	NA	Ally Finkbeiner, Jennifer Johnson, Gwenyth Calaro, Tanishq Jain, Linnea Donovan	2023/2025
R005-Cajimat2013	Neotoma micropus | Sigmodon hispidus | Baiomys taylori | Onychomys leucogaster | Peromyscus attwateri | | Peromyscus leucopus | Peromyscus maniculatus | Reithrodontomys fulvescens | Reithrodontomys megalotis | Reithrodontomys montanus	Arenaviridae	2006-10/2009-10 | 2008-06/2009-04 | 2002-06/2002-07	Field observation	Positive-Negative-Total Count	indirect fluorescent antibody test	0 | 390 | 390	NA	Integer List	NA	0	NA	NA	Motley County | Dickens County | Ward County	Texas	United States	NA	FLOM | AFTN | MSSP	NA	NA	Kidney | Spleen	NA	Ally Finkbeiner, Jennifer Johnson, Gwenyth Calaro, Tanishq Jain, Linnea Donovan	2023/2025
R005-Cajimat2013	Neotoma micropus | Sigmodon hispidus	Arenaviridae	1998-05/1998-10 | 2006-10/2009-10 | 2008-06/2009-04 | 2002-06/2002-07	Field observation	Positive-Negative-Total Count	Reverse Transcriptase PCR	12 | 6 | 18	NA	Integer List	NA	0	NA	NA	Otero County | Motley County | Dickens County | Ward County	New Mexico | Texas	United States	NA	FBMB | FLOM | AFTN | MSSP	NA	NA	Kidney	NA	Ally Finkbeiner, Jennifer Johnson, Gwenyth Calaro, Tanishq Jain, Linnea Donovan	2023/2025
R005-Cajimat2013	Neotoma micropus	Arenaviridae	1998-05/1998-10	Field observation	Positive-Negative-Total Count	Reverse Transcriptase PCR	1 | 1 | 2	NA	Integer List	NA	0	NA	NA	Otero County	New Mexico	United States	NA	FBMB	NA	NA	Kidney	NA	Ally Finkbeiner, Jennifer Johnson, Gwenyth Calaro, Tanishq Jain, Linnea Donovan	2023/2025
R005-Cajimat2013	Neotoma micropus	Arenaviridae	2006-10/2009-10	Field observation	Positive-Negative-Total Count	Reverse Transcriptase PCR	4 | 1 | 5	NA	Integer List	NA	0	NA	NA	Motley County	Texas	United States	NA	FLOM	NA	NA	Kidney	NA	Ally Finkbeiner, Jennifer Johnson, Gwenyth Calaro, Tanishq Jain, Linnea Donovan	2023/2025
R005-Cajimat2013	Neotoma micropus	Arenaviridae	2008-06/2009-04	Field observation	Positive-Negative-Total Count	Reverse Transcriptase PCR	7 | 0 | 7	NA	Integer List	NA	0	NA	NA	Dickens County	Texas	United States	NA	AFTN	NA	NA	Kidney	NA	Ally Finkbeiner, Jennifer Johnson, Gwenyth Calaro, Tanishq Jain, Linnea Donovan	2023/2025
R005-Cajimat2013	Sigmodon hispidus	Arenaviridae	2008-06/2009-04	Field observation	Positive-Negative-Total Count	Reverse Transcriptase PCR	0 | 2 | 2	NA	Integer List	NA	0	NA	NA	Dickens County	Texas	United States	NA	AFTN	NA	NA	Kidney	NA	Ally Finkbeiner, Jennifer Johnson, Gwenyth Calaro, Tanishq Jain, Linnea Donovan	2023/2025
R005-Cajimat2013	Neotoma micropus	Arenaviridae	2002-06/2002-07	Field observation	Positive-Negative-Total Count	Reverse Transcriptase PCR	0 | 2 | 2	NA	Integer List	NA	0	NA	NA	Ward County	Texas	United States	NA	MSSP	NA	NA	Kidney	NA	Ally Finkbeiner, Jennifer Johnson, Gwenyth Calaro, Tanishq Jain, Linnea Donovan	2023/2025
R008-Milazzo2017	Peromyscus attwateri	Hantaviridae	2011-01/2012-05	Field Observation	Positive-Negative-Total Count	ELISA	0 | 16 | 16	NA	Integer List	NA	1	NA	NA	Donely County	Texas	United States	NA	NA	NA	NA	Blood	NA	Ally Finkbeiner, Jennifer Johnson, Gwenyth Calaro, Tanishq Jain, Linnea Donovan	2023/2025
R008-Milazzo2017	Peromyscus attwateri	Hantaviridae	2011-01/2012-05	Field Observation	Positive-Negative-Total Count	ELISA	14 | 85 | 99	NA	Integer List	NA	1	NA	NA	Kerr County	Texas	United States	NA	NA	NA	NA	Blood	NA	Ally Finkbeiner, Jennifer Johnson, Gwenyth Calaro, Tanishq Jain, Linnea Donovan	2023/2025
R008-Milazzo2017	Peromyscus attwateri	Hantaviridae	2011-01/2012-05	Field Observation	Positive-Negative-Total Count	ELISA	0 | 59 | 59	NA	Integer List	NA	1	NA	NA	Kimble County	Texas	United States	NA	NA	NA	NA	Blood	NA	Ally Finkbeiner, Jennifer Johnson, Gwenyth Calaro, Tanishq Jain, Linnea Donovan	2023/2025
R008-Milazzo2017	Peromyscus attwateri	Hantaviridae	2011-01/2012-05	Field Observation	Positive-Negative-Total Count	ELISA	14 | 160 | 174	NA	Integer List	NA	0	NA	NA	Donely County | Kerr County | Kimble County	Texas	United States	NA	NA	NA	NA	Blood	NA	Ally Finkbeiner, Jennifer Johnson, Gwenyth Calaro, Tanishq Jain, Linnea Donovan	2023/2025
R008-Milazzo2017	Peromyscus boylii	Hantaviridae	2011-01/2012-05	Field Observation	Positive-Negative-Total Count	ELISA	1 | 24 | 25	NA	Integer List	NA	1	NA	NA	Jeff Davis County	Texas	United States	NA	NA	NA	NA	Blood	NA	Ally Finkbeiner, Jennifer Johnson, Gwenyth Calaro, Tanishq Jain, Linnea Donovan	2023/2025
R008-Milazzo2017	Peromyscus laceianus	Hantaviridae	2011-01/2012-05	Field Observation	Positive-Negative-Total Count	ELISA	1 | 1 | 2	NA	Integer List	NA	1	NA	NA	Johnson County	Texas	United States	NA	NA	NA	NA	Blood	NA	Ally Finkbeiner, Jennifer Johnson, Gwenyth Calaro, Tanishq Jain, Linnea Donovan	2023/2025
R008-Milazzo2017	Peromyscus laceianus	Hantaviridae	2011-01/2012-05	Field Observation	Positive-Negative-Total Count	ELISA	0 | 15 | 15	NA	Integer List	NA	1	NA	NA	Kerr County	Texas	United States	NA	NA	NA	NA	Blood	NA	Ally Finkbeiner, Jennifer Johnson, Gwenyth Calaro, Tanishq Jain, Linnea Donovan	2023/2025
R008-Milazzo2017	Peromyscus laceianus	Hantaviridae	2011-01/2012-05	Field Observation	Positive-Negative-Total Count	ELISA	0 | 101 | 101	NA	Integer List	NA	1	NA	NA	Kimble County	Texas	United States	NA	NA	NA	NA	Blood	NA	Ally Finkbeiner, Jennifer Johnson, Gwenyth Calaro, Tanishq Jain, Linnea Donovan	2023/2025
R008-Milazzo2017	Peromyscus laceianus	Hantaviridae	2011-01/2012-05	Field Observation	Positive-Negative-Total Count	ELISA	1 | 117 | 118	NA	Integer List	NA	0	NA	NA	Jeff Davis County | Johnson County | Kerr County | Kimble County	Texas	United States	NA	NA	NA	NA	Blood	NA	Ally Finkbeiner, Jennifer Johnson, Gwenyth Calaro, Tanishq Jain, Linnea Donovan	2023/2025
R008-Milazzo2017	Peromyscus leucopus	Hantaviridae	2011-01/2012-05	Field Observation	Positive-Negative-Total Count	ELISA	4 | 151 | 155	NA	Integer List	NA	1	NA	NA	Dimmit County	Texas	United States	NA	NA	NA	NA	Blood	NA	Ally Finkbeiner, Jennifer Johnson, Gwenyth Calaro, Tanishq Jain, Linnea Donovan	2023/2025
R008-Milazzo2017	Peromyscus leucopus	Hantaviridae	2011-01/2012-05	Field Observation	Positive-Negative-Total Count	ELISA	8 | 19 | 27	NA	Integer List	NA	1	NA	NA	Donely County	Texas	United States	NA	NA	NA	NA	Blood	NA	Ally Finkbeiner, Jennifer Johnson, Gwenyth Calaro, Tanishq Jain, Linnea Donovan	2023/2025
R008-Milazzo2017	Peromyscus leucopus	Hantaviridae	2011-01/2012-05	Field Observation	Positive-Negative-Total Count	ELISA	3 | 20 | 23	NA	Integer List	NA	1	NA	NA	Hall County	Texas	United States	NA	NA	NA	NA	Blood	NA	Ally Finkbeiner, Jennifer Johnson, Gwenyth Calaro, Tanishq Jain, Linnea Donovan	2023/2025
R008-Milazzo2017	Peromyscus leucopus	Hantaviridae	2011-01/2012-05	Field Observation	Positive-Negative-Total Count	ELISA	0 | 2 | 2	NA	Integer List	NA	1	NA	NA	Kerr County	Texas	United States	NA	NA	NA	NA	Blood	NA	Ally Finkbeiner, Jennifer Johnson, Gwenyth Calaro, Tanishq Jain, Linnea Donovan	2023/2025
R008-Milazzo2017	Peromyscus leucopus	Hantaviridae	2011-01/2012-05	Field Observation	Positive-Negative-Total Count	ELISA	0 | 1 | 1	NA	Integer List	NA	1	NA	NA	Kimble County	Texas	United States	NA	NA	NA	NA	Blood	NA	Ally Finkbeiner, Jennifer Johnson, Gwenyth Calaro, Tanishq Jain, Linnea Donovan	2023/2025
R008-Milazzo2017	Peromyscus leucopus	Hantaviridae	2011-01/2012-05	Field Observation	Positive-Negative-Total Count	ELISA	0 | 139 | 139	NA	Integer List	NA	1	NA	NA	La Salle County	Texas	United States	NA	NA	NA	NA	Blood	NA	Ally Finkbeiner, Jennifer Johnson, Gwenyth Calaro, Tanishq Jain, Linnea Donovan	2023/2025
R008-Milazzo2017	Peromyscus leucopus	Hantaviridae	2011-01/2012-05	Field Observation	Positive-Negative-Total Count	ELISA	15 | 332 | 347	NA	Integer List	NA	0	NA	NA	Dimmit County | Donely County | Hall County | Kerr County | Kimble County | La Salle County	Texas	United States	NA	NA	NA	NA	Blood	NA	Ally Finkbeiner, Jennifer Johnson, Gwenyth Calaro, Tanishq Jain, Linnea Donovan	2023/2025
R008-Milazzo2017	Reithrodontomys megalotis	Hantaviridae	2011-01/2012-05	Field Observation	Positive-Negative-Total Count	ELISA	0 | 3 | 3	NA	Integer List	NA	1	NA	NA	Donely County	Texas	United States	NA	NA	NA	NA	Blood	NA	Ally Finkbeiner, Jennifer Johnson, Gwenyth Calaro, Tanishq Jain, Linnea Donovan	2023/2025
R008-Milazzo2017	Reithrodontomys megalotis	Hantaviridae	2011-01/2012-05	Field Observation	Positive-Negative-Total Count	ELISA	1 | 4 | 5	NA	Integer List	NA	1	NA	NA	Jeff Davis County	Texas	United States	NA	NA	NA	NA	Blood	NA	Ally Finkbeiner, Jennifer Johnson, Gwenyth Calaro, Tanishq Jain, Linnea Donovan	2023/2025
R008-Milazzo2017	Reithrodontomys megalotis	Hantaviridae	2011-01/2012-05	Field Observation	Positive-Negative-Total Count	ELISA	5 | 34 | 39	NA	Integer List	NA	1	NA	NA	Lubbock County	Texas	United States	NA	NA	NA	NA	Blood	NA	Ally Finkbeiner, Jennifer Johnson, Gwenyth Calaro, Tanishq Jain, Linnea Donovan	2023/2025
R008-Milazzo2017	Reithrodontomys megalotis	Hantaviridae	2011-01/2012-05	Field Observation	Positive-Negative-Total Count	ELISA	6 | 41 | 47	NA	Integer List	NA	0	NA	NA	Donely County | Jeff Davis County | Lubbock County	Texas	United States	NA	NA	NA	NA	Blood	NA	Ally Finkbeiner, Jennifer Johnson, Gwenyth Calaro, Tanishq Jain, Linnea Donovan	2023/2025
R008-Milazzo2017	Sigmodon hispidus	Hantaviridae	2011-01/2012-05	Field Observation	Positive-Negative-Total Count	ELISA	0 | 91 | 91	NA	Integer List	NA	1	NA	NA	Dimmit County	Texas	United States	NA	NA	NA	NA	Blood	NA	Ally Finkbeiner, Jennifer Johnson, Gwenyth Calaro, Tanishq Jain, Linnea Donovan	2023/2025
R008-Milazzo2017	Sigmodon hispidus	Hantaviridae	2011-01/2012-05	Field Observation	Positive-Negative-Total Count	ELISA	0 | 7 | 7	NA	Integer List	NA	1	NA	NA	Donely County	Texas	United States	NA	NA	NA	NA	Blood	NA	Ally Finkbeiner, Jennifer Johnson, Gwenyth Calaro, Tanishq Jain, Linnea Donovan	2023/2025
R008-Milazzo2017	Sigmodon hispidus	Hantaviridae	2011-01/2012-05	Field Observation	Positive-Negative-Total Count	ELISA	0 | 1 | 1	NA	Integer List	NA	1	NA	NA	Hall County	Texas	United States	NA	NA	NA	NA	Blood	NA	Ally Finkbeiner, Jennifer Johnson, Gwenyth Calaro, Tanishq Jain, Linnea Donovan	2023/2025
R008-Milazzo2017	Sigmodon hispidus	Hantaviridae	2011-01/2012-05	Field Observation	Positive-Negative-Total Count	ELISA	0 | 20 | 20	NA	Integer List	NA	1	NA	NA	Kimble County	Texas	United States	NA	NA	NA	NA	Blood	NA	Ally Finkbeiner, Jennifer Johnson, Gwenyth Calaro, Tanishq Jain, Linnea Donovan	2023/2025
R008-Milazzo2017	Sigmodon hispidus	Hantaviridae	2011-01/2012-05	Field Observation	Positive-Negative-Total Count	ELISA	0 | 40 | 40	NA	Integer List	NA	1	NA	NA	La Salle County	Texas	United States	NA	NA	NA	NA	Blood	NA	Ally Finkbeiner, Jennifer Johnson, Gwenyth Calaro, Tanishq Jain, Linnea Donovan	2023/2025
R008-Milazzo2017	Sigmodon hispidus	Hantaviridae	2011-01/2012-05	Field Observation	Positive-Negative-Total Count	ELISA	5 | 154 | 159	NA	Integer List	NA	1	NA	NA	Lubbock County	Texas	United States	NA	NA	NA	NA	Blood	NA	Ally Finkbeiner, Jennifer Johnson, Gwenyth Calaro, Tanishq Jain, Linnea Donovan	2023/2025
R008-Milazzo2017	Sigmodon hispidus	Hantaviridae	2011-01/2012-05	Field Observation	Positive-Negative-Total Count	ELISA	1 | 9 | 10	NA	Integer List	NA	1	NA	NA	Lynn County	Texas	United States	NA	NA	NA	NA	Blood	NA	Ally Finkbeiner, Jennifer Johnson, Gwenyth Calaro, Tanishq Jain, Linnea Donovan	2023/2025
R008-Milazzo2017	Sigmodon hispidus	Hantaviridae	2011-01/2012-05	Field Observation	Positive-Negative-Total Count	ELISA	6 | 322 | 328	NA	Integer List	NA	0	NA	NA	Dimmit | Donely | Hall | Kimble | La Salle | Lubbock | Lynn	Texas	United States	NA	NA	NA	NA	Blood	NA	Ally Finkbeiner, Jennifer Johnson, Gwenyth Calaro, Tanishq Jain, Linnea Donovan	2023/2025
R008-Milazzo2017	Peromyscus maniculatus	Hantaviridae	2011-01/2012-05	Field Observation	Positive-Negative-Total Count	ELISA	1 | 47 | 48	NA	Integer List	NA	1	NA	NA	Lubbock County	Texas	United States	NA	NA	NA	NA	Blood	NA	Ally Finkbeiner, Jennifer Johnson, Gwenyth Calaro, Tanishq Jain, Linnea Donovan	2023/2025
R008-Milazzo2017	Baiomys taylori	Hantaviridae	2011-01/2012-05	Field Observation	Positive-Negative-Total Count	ELISA	0 | 2 | 2	NA	Integer List	NA	1	NA	NA	Dimmit County	Texas	United States	NA	NA	NA	NA	Blood	NA	Ally Finkbeiner, Jennifer Johnson, Gwenyth Calaro, Tanishq Jain, Linnea Donovan	2023/2025
R008-Milazzo2017	Neotoma micropus	Hantaviridae	2011-01/2012-05	Field Observation	Positive-Negative-Total Count	ELISA	0 | 183 | 183	NA	Integer List	NA	1	NA	NA	Dimmit County	Texas	United States	NA	NA	NA	NA	Blood	NA	Ally Finkbeiner, Jennifer Johnson, Gwenyth Calaro, Tanishq Jain, Linnea Donovan	2023/2025
R008-Milazzo2017	Onychomys leucogaster	Hantaviridae	2011-01/2012-05	Field Observation	Positive-Negative-Total Count	ELISA	0 | 8 | 8	NA	Integer List	NA	1	NA	NA	Dimmit County	Texas	United States	NA	NA	NA	NA	Blood	NA	Ally Finkbeiner, Jennifer Johnson, Gwenyth Calaro, Tanishq Jain, Linnea Donovan	2023/2025
R008-Milazzo2017	Reithrodontomys fulvescens	Hantaviridae	2011-01/2012-05	Field Observation	Positive-Negative-Total Count	ELISA	0 | 27 | 27	NA	Integer List	NA	1	NA	NA	Dimmit County	Texas	United States	NA	NA	NA	NA	Blood	NA	Ally Finkbeiner, Jennifer Johnson, Gwenyth Calaro, Tanishq Jain, Linnea Donovan	2023/2025
R008-Milazzo2017	Baiomys taylori	Hantaviridae	2011-01/2012-05	Field Observation	Positive-Negative-Total Count	ELISA	0 | 1 | 1	NA	Integer List	NA	1	NA	NA	Donely County	Texas	United States	NA	NA	NA	NA	Blood	NA	Ally Finkbeiner, Jennifer Johnson, Gwenyth Calaro, Tanishq Jain, Linnea Donovan	2023/2025
R008-Milazzo2017	Neotoma micropus	Hantaviridae	2011-01/2012-05	Field Observation	Positive-Negative-Total Count	ELISA	0 | 19 | 19	NA	Integer List	NA	1	NA	NA	Donely County	Texas	United States	NA	NA	NA	NA	Blood	NA	Ally Finkbeiner, Jennifer Johnson, Gwenyth Calaro, Tanishq Jain, Linnea Donovan	2023/2025
R008-Milazzo2017	Onychomys leucogaster	Hantaviridae	2011-01/2012-05	Field Observation	Positive-Negative-Total Count	ELISA	0 | 2 | 2	NA	Integer List	NA	1	NA	NA	Donely County	Texas	United States	NA	NA	NA	NA	Blood	NA	Ally Finkbeiner, Jennifer Johnson, Gwenyth Calaro, Tanishq Jain, Linnea Donovan	2023/2025
R008-Milazzo2017	Peromyscus maniculatus	Hantaviridae	2011-01/2012-05	Field Observation	Positive-Negative-Total Count	ELISA	0 | 7 | 7	NA	Integer List	NA	1	NA	NA	Donely County	Texas	United States	NA	NA	NA	NA	Blood	NA	Ally Finkbeiner, Jennifer Johnson, Gwenyth Calaro, Tanishq Jain, Linnea Donovan	2023/2025
R008-Milazzo2017	Reithrodontomys fulvescens	Hantaviridae	2011-01/2012-05	Field Observation	Positive-Negative-Total Count	ELISA	0 | 2 | 2	NA	Integer List	NA	1	NA	NA	Donely County	Texas	United States	NA	NA	NA	NA	Blood	NA	Ally Finkbeiner, Jennifer Johnson, Gwenyth Calaro, Tanishq Jain, Linnea Donovan	2023/2025
R008-Milazzo2017	Reithrodontomys montanensis	Hantaviridae	2011-01/2012-05	Field Observation	Positive-Negative-Total Count	ELISA	0 | 1 | 1	NA	Integer List	NA	1	NA	NA	Donely County	Texas	United States	NA	NA	NA	NA	Blood	NA	Ally Finkbeiner, Jennifer Johnson, Gwenyth Calaro, Tanishq Jain, Linnea Donovan	2023/2025
R008-Milazzo2017	Baiomys taylori	Hantaviridae	2011-01/2012-05	Field Observation	Positive-Negative-Total Count	ELISA	0 | 8 | 8	NA	Integer List	NA	1	NA	NA	Hall County	Texas	United States	NA	NA	NA	NA	Blood	NA	Ally Finkbeiner, Jennifer Johnson, Gwenyth Calaro, Tanishq Jain, Linnea Donovan	2023/2025
R008-Milazzo2017	Peromyscus maniculatus	Hantaviridae	2011-01/2012-05	Field Observation	Positive-Negative-Total Count	ELISA	0 | 1 | 1	NA	Integer List	NA	1	NA	NA	Hall County	Texas	United States	NA	NA	NA	NA	Blood	NA	Ally Finkbeiner, Jennifer Johnson, Gwenyth Calaro, Tanishq Jain, Linnea Donovan	2023/2025
R008-Milazzo2017	Reithrodontomys fulvescens	Hantaviridae	2011-01/2012-05	Field Observation	Positive-Negative-Total Count	ELISA	0 | 1 | 1	NA	Integer List	NA	1	NA	NA	Hall County	Texas	United States	NA	NA	NA	NA	Blood	NA	Ally Finkbeiner, Jennifer Johnson, Gwenyth Calaro, Tanishq Jain, Linnea Donovan	2023/2025
R008-Milazzo2017	Nymphaea mexicana	Hantaviridae	2011-01/2012-05	Field Observation	Positive-Negative-Total Count	ELISA	0 | 1 | 1	NA	Integer List	NA	1	NA	NA	Jeff Davis County	Texas	United States	NA	NA	NA	NA	Blood	NA	Ally Finkbeiner, Jennifer Johnson, Gwenyth Calaro, Tanishq Jain, Linnea Donovan	2023/2025
R008-Milazzo2017	Sigmodon ochrognathus	Hantaviridae	2011-01/2012-05	Field Observation	Positive-Negative-Total Count	ELISA	0 | 4 | 4	NA	Integer List	NA	1	NA	NA	Jeff Davis County	Texas	United States	NA	NA	NA	NA	Blood	NA	Ally Finkbeiner, Jennifer Johnson, Gwenyth Calaro, Tanishq Jain, Linnea Donovan	2023/2025
R008-Milazzo2017	Neotoma leucodon	Hantaviridae	2011-01/2012-05	Field Observation	Positive-Negative-Total Count	ELISA	0 | 1 | 1	NA	Integer List	NA	1	NA	NA	Kerr County	Texas	United States	NA	NA	NA	NA	Blood	NA	Ally Finkbeiner, Jennifer Johnson, Gwenyth Calaro, Tanishq Jain, Linnea Donovan	2023/2025
R008-Milazzo2017	Neotoma micropus	Hantaviridae	2011-01/2012-05	Field Observation	Positive-Negative-Total Count	ELISA	0 | 104 | 104	NA	Integer List	NA	1	NA	NA	La Salle County	Texas	United States	NA	NA	NA	NA	Blood	NA	Ally Finkbeiner, Jennifer Johnson, Gwenyth Calaro, Tanishq Jain, Linnea Donovan	2023/2025
R008-Milazzo2017	Onychomys leucogaster	Hantaviridae	2011-01/2012-05	Field Observation	Positive-Negative-Total Count	ELISA	0 | 16 | 16	NA	Integer List	NA	1	NA	NA	La Salle County	Texas	United States	NA	NA	NA	NA	Blood	NA	Ally Finkbeiner, Jennifer Johnson, Gwenyth Calaro, Tanishq Jain, Linnea Donovan	2023/2025
R008-Milazzo2017	Reithrodontomys fulvescens	Hantaviridae	2011-01/2012-05	Field Observation	Positive-Negative-Total Count	ELISA	0 | 15 | 15	NA	Integer List	NA	1	NA	NA	La Salle County	Texas	United States	NA	NA	NA	NA	Blood	NA	Ally Finkbeiner, Jennifer Johnson, Gwenyth Calaro, Tanishq Jain, Linnea Donovan	2023/2025
R008-Milazzo2017	Reithrodontomys fulvescens	Hantaviridae	2011-01/2012-05	Field Observation	Positive-Negative-Total Count	ELISA	0 | 12 | 12	NA	Integer List	NA	1	NA	NA	Lubbock County	Texas	United States	NA	NA	NA	NA	Blood	NA	Ally Finkbeiner, Jennifer Johnson, Gwenyth Calaro, Tanishq Jain, Linnea Donovan	2023/2025
R008-Milazzo2017	Onychomys leucogaster	Hantaviridae	2011-01/2012-05	Field Observation	Positive-Negative-Total Count	ELISA	0 | 1 | 1	NA	Integer List	NA	1	NA	NA	Lynn County	Texas	United States	NA	NA	NA	NA	Blood	NA	Ally Finkbeiner, Jennifer Johnson, Gwenyth Calaro, Tanishq Jain, Linnea Donovan	2023/2025
R008-Milazzo2017	Baiomys taylori | Neotoma micropus | Onychomys leucogaster | Reithrodontomys fulvescens | Peromyscus maniculatus | Reithrodontomys montanensis | Nymphaea mexicana | Neotoma leucodon |	Hantaviridae	2011-01/2012-05	Field Observation	Positive-Negative-Total Count	ELISA	1 | 463 | 464	NA	Integer List	NA	0	NA	NA	Dimmit County | Donley County | Hall County | Jeff Davis County | Kerr County | La Salle County | Lubbock County | Lynn County	Texas	United States	NA	NA	NA	NA	Blood	NA	Ally Finkbeiner, Jennifer Johnson, Gwenyth Calaro, Tanishq Jain, Linnea Donovan	2023/2025
R008-Milazzo2017	Peromyscus leucopus | Sigmodon hispidus | Baiomys taylori | Neotoma micropus | Onychomys leucogaster | Reithrodontomys fulvescens	Hantaviridae	2011-01/2012-05	Field Observation	Positive-Negative-Total Count	ELISA	4 | 462 | 466	NA	Integer List	NA	0	NA	NA	Dimmit County	Texas	United States	NA	NA	NA	NA	Blood	NA	Ally Finkbeiner, Jennifer Johnson, Gwenyth Calaro, Tanishq Jain, Linnea Donovan	2023/2025
R008-Milazzo2017	Peromyscus attwateri | Peromyscus leucopus | Reithrodontomys megalotis | Sigmodon hispidus | Baiomys taylori | Neotoma micropus | Onychomys leucogaster | Reithrodontomys montanensis | Peromyscus maniculatus | Reithrodontomys fulvescens	Hantaviridae	2011-01/2012-05	Field Observation	Positive-Negative-Total Count	ELISA	8 | 77 | 85	NA	Integer List	NA	0	NA	NA	Donely County	Texas	United States	NA	NA	NA	NA	Blood	NA	Ally Finkbeiner, Jennifer Johnson, Gwenyth Calaro, Tanishq Jain, Linnea Donovan	2023/2025
R008-Milazzo2017	Peromyscus leucopus | Sigmodon hispidus | Baiomys taylori | Peromyscus maniculatus | Reithrodontomys fulvescens	Hantaviridae	2011-01/2012-05	Field Observation	Positive-Negative-Total Count	ELISA	3 | 31 | 34	NA	Integer List	NA	0	NA	NA	Hall County	Texas	United States	NA	NA	NA	NA	Blood	NA	Ally Finkbeiner, Jennifer Johnson, Gwenyth Calaro, Tanishq Jain, Linnea Donovan	2023/2025
R008-Milazzo2017	Peromyscus boylii | Reithrodontomys megalotis | Nymphaea mexicana | Sigmodon ochrognathus	Hantaviridae	2011-01/2012-05	Field Observation	Positive-Negative-Total Count	ELISA	2 | 33 | 35	NA	Integer List	NA	0	NA	NA	Jeff Davis County	Texas	United States	NA	NA	NA	NA	Blood	NA	Ally Finkbeiner, Jennifer Johnson, Gwenyth Calaro, Tanishq Jain, Linnea Donovan	2023/2025
R008-Milazzo2017	Peromyscus laceianus	Hantaviridae	2011-01/2012-05	Field Observation	Positive-Negative-Total Count	ELISA	1 | 1 | 2	NA	Integer List	NA	0	NA	NA	Johnson	Texas	United States	NA	NA	NA	NA	Blood	NA	Ally Finkbeiner, Jennifer Johnson, Gwenyth Calaro, Tanishq Jain, Linnea Donovan	2023/2025
R008-Milazzo2017	Peromyscus attwateri | Peromyscus laceianus | Peromyscus leucopus | Neotoma leucodon	Hantaviridae	2011-01/2012-05	Field Observation	Positive-Negative-Total Count	ELISA	14 | 103 | 117	NA	Integer List	NA	0	NA	NA	Kerr County	Texas	United States	NA	NA	NA	NA	Blood	NA	Ally Finkbeiner, Jennifer Johnson, Gwenyth Calaro, Tanishq Jain, Linnea Donovan	2023/2025
R008-Milazzo2017	Permyscus attwateri | Peromyscus laceianus | Peromyscus leucopus | Sigmodon hispidus	Hantaviridae	2011-01/2012-05	Field Observation	Positive-Negative-Total Count	ELISA	0 | 181 | 181	NA	Integer List	NA	0	NA	NA	Kimble County	Texas	United States	NA	NA	NA	NA	Blood	NA	Ally Finkbeiner, Jennifer Johnson, Gwenyth Calaro, Tanishq Jain, Linnea Donovan	2023/2025
R008-Milazzo2017	Peromyscus leucopus | Sigmodon hispidus | Neotoma micropus | Onychomys leucogaster | Reithrodontomys fulvescens	Hantaviridae	2011-01/2012-05	Field Observation	Positive-Negative-Total Count	ELISA	0 | 314 | 314	NA	Integer List	NA	0	NA	NA	La Salle County	Texas	United States	NA	NA	NA	NA	Blood	NA	Ally Finkbeiner, Jennifer Johnson, Gwenyth Calaro, Tanishq Jain, Linnea Donovan	2023/2025
R008-Milazzo2017	Reithrodontomys megalotis | Sigmodon hispidus | Peromyscus maniculatus | Reithrodontomys fulvescens	Hantaviridae	2011-01/2012-05	Field Observation	Positive-Negative-Total Count	ELISA	11 | 247 | 258	NA	Integer List	NA	0	NA	NA	Lubbock County	Texas	United States	NA	NA	NA	NA	Blood	NA	Ally Finkbeiner, Jennifer Johnson, Gwenyth Calaro, Tanishq Jain, Linnea Donovan	2023/2025
R008-Milazzo2017	Sigmodon hispidus | Onychomys leucogaster	Hantaviridae	2011-01/2012-05	Field Observation	Positive-Negative-Total Count	ELISA	1 | 10 | 11	NA	Integer List	NA	0	NA	NA	Lynn County	Texas	United States	NA	NA	NA	NA	Blood	NA	Ally Finkbeiner, Jennifer Johnson, Gwenyth Calaro, Tanishq Jain, Linnea Donovan	2023/2025
R008-Milazzo2017	Peromyscus attwateri | Peromyscus boylii | Peromyscus laceianus | Peromyscus leucopus | Reithrodontomys megalotis | Sigmodon hispidus | Baiomys taylori | Neotoma micropus | Onychomys leucogaster | Reithrodontomys fulvescens | Peromyscus maniculatus | Reithrodontomys montanensis | Nymphaea mexicana | Sigmodon ochrognathus | Neotoma leucodon	Hantaviridae	2011-01/2012-05	Field Observation	Positive-Negative-Total Count	ELISA	44 | 1459 | 1503	NA	Integer List	NA	0	NA	NA	Dimmit County | Donley County | Hall County | Jeff Davis County | Johnson County | Kerr County | Kimble County | La Salle County | Lubbock County | Lynn County	Texas	United States	NA	NA	NA	NA	Blood	NA	Ally Finkbeiner, Jennifer Johnson, Gwenyth Calaro, Tanishq Jain, Linnea Donovan	2023/2025
R008-Milazzo2017	Oryzomys texensis	Bayou virus	1998-05-24	Field Observation	Genetic Sequence	PCR	GQ200820	NA	Character string	NA	0	NA	NA	Galveston County	Texas	United States	NA	NA	NA	NA	Blood	NA	Ally Finkbeiner, Jennifer Johnson, Gwenyth Calaro, Tanishq Jain, Linnea Donovan	2023/2025
R008-Milazzo2017	Oryzomys texensis	Bayou virus	1998-04-24	Field Observation	Genetic Sequence	PCR	KX066103	NA	Character string	NA	0	NA	NA	Brazoria County	Texas	United States	NA	NA	NA	NA	Blood	NA	Ally Finkbeiner, Jennifer Johnson, Gwenyth Calaro, Tanishq Jain, Linnea Donovan	2023/2025
R008-Milazzo2017	Oryzomys texensis	Bayou virus	1998-04-25	Field Observation	Genetic Sequence	PCR	KX066104	NA	Character string	NA	0	NA	NA	Matagorda County	Texas	United States	NA	NA	NA	NA	Blood	NA	Ally Finkbeiner, Jennifer Johnson, Gwenyth Calaro, Tanishq Jain, Linnea Donovan	2023/2025
R008-Milazzo2017	Peromyscus boylii	Limestone Canyon virus	1998-07-18	Field Observation	Genetic Sequence	PCR	KX066105	NA	Character string	NA	0	NA	NA	Jeff Davis County	Texas	United States	NA	NA	NA	NA	Blood	NA	Ally Finkbeiner, Jennifer Johnson, Gwenyth Calaro, Tanishq Jain, Linnea Donovan	2023/2025
R008-Milazzo2017	Peromyscus boylii	Limestone Canyon virus	1998-07-19	Field Observation	Genetic Sequence	PCR	KX066106	NA	Character string	NA	0	NA	NA	Jeff Davis County	Texas	United States	NA	NA	NA	NA	Blood	NA	Ally Finkbeiner, Jennifer Johnson, Gwenyth Calaro, Tanishq Jain, Linnea Donovan	2023/2025
R008-Milazzo2017	Peromyscus boylii	Limestone Canyon virus	1999-07-23	Field Observation	Genetic Sequence	PCR	KX066107	NA	Character string	NA	0	NA	NA	Jeff Davis County	Texas	United States	NA	NA	NA	NA	Blood	NA	Ally Finkbeiner, Jennifer Johnson, Gwenyth Calaro, Tanishq Jain, Linnea Donovan	2023/2025
R008-Milazzo2017	Peromyscus boylii	Limestone Canyon virus	1999-07-23	Field Observation	Genetic Sequence	PCR	KX066108	NA	Character string	NA	0	NA	NA	Jeff Davis County	Texas	United States	NA	NA	NA	NA	Blood	NA	Ally Finkbeiner, Jennifer Johnson, Gwenyth Calaro, Tanishq Jain, Linnea Donovan	2023/2025
R008-Milazzo2017	Peromyscus boylii	Limestone Canyon virus	1999-07-23	Field Observation	Genetic Sequence	PCR	KX066109	NA	Character string	NA	0	NA	NA	Jeff Davis County	Texas	United States	NA	NA	NA	NA	Blood	NA	Ally Finkbeiner, Jennifer Johnson, Gwenyth Calaro, Tanishq Jain, Linnea Donovan	2023/2025
R008-Milazzo2017	Peromyscus laceianus	Sin Nombre virus	1998-05-14	Field Observation	Genetic Sequence	PCR	KX066110	NA	Character string	NA	0	NA	NA	Kerr County	Texas	United States	NA	NA	NA	NA	Blood	NA	Ally Finkbeiner, Jennifer Johnson, Gwenyth Calaro, Tanishq Jain, Linnea Donovan	2023/2025
R008-Milazzo2017	Peromyscus attwateri	Sin Nombre virus	1998-05-15	Field Observation	Genetic Sequence	PCR	KX066111	NA	Character string	NA	0	NA	NA	Kerr County	Texas	United States	NA	NA	NA	NA	Blood	NA	Ally Finkbeiner, Jennifer Johnson, Gwenyth Calaro, Tanishq Jain, Linnea Donovan	2023/2025
R008-Milazzo2017	Peromyscus attwateri	Sin Nombre virus	1998-05-15	Field Observation	Genetic Sequence	PCR	KX066112	NA	Character string	NA	0	NA	NA	Kerr County	Texas	United States	NA	NA	NA	NA	Blood	NA	Ally Finkbeiner, Jennifer Johnson, Gwenyth Calaro, Tanishq Jain, Linnea Donovan	2023/2025
R008-Milazzo2017	Peromyscus attwateri	Sin Nombre virus	1998-05-15	Field Observation	Genetic Sequence	PCR	KX066113	NA	Character string	NA	0	NA	NA	Kerr County	Texas	United States	NA	NA	NA	NA	Blood	NA	Ally Finkbeiner, Jennifer Johnson, Gwenyth Calaro, Tanishq Jain, Linnea Donovan	2023/2025
R008-Milazzo2017	Peromyscus attwateri	Sin Nombre virus	1998-05-15	Field Observation	Genetic Sequence	PCR	KX066114	NA	Character string	NA	0	NA	NA	Kerr County	Texas	United States	NA	NA	NA	NA	Blood	NA	Ally Finkbeiner, Jennifer Johnson, Gwenyth Calaro, Tanishq Jain, Linnea Donovan	2023/2025
R008-Milazzo2017	Sigmodon hispidus	Muleshoe virus	2007-07-09	Field Observation	Genetic Sequence	PCR	KX066123	NA	Character string	NA	0	NA	NA	Lynn County	Texas	United States	NA	NA	NA	NA	Blood	NA	Ally Finkbeiner, Jennifer Johnson, Gwenyth Calaro, Tanishq Jain, Linnea Donovan	2023/2025
R008-Milazzo2017	Sigmodon hispidus	Muleshoe virus	1999-07-10	Field Observation	Genetic Sequence	PCR	KX066115	NA	Character string	NA	0	NA	NA	Morris County	Texas	United States	NA	NA	NA	NA	Blood	NA	Ally Finkbeiner, Jennifer Johnson, Gwenyth Calaro, Tanishq Jain, Linnea Donovan	2023/2025
R008-Milazzo2017	Sigmodon hispidus	Muleshoe virus	1999-07-10	Field Observation	Genetic Sequence	PCR	KX066116	NA	Character string	NA	0	NA	NA	Morris County	Texas	United States	NA	NA	NA	NA	Blood	NA	Ally Finkbeiner, Jennifer Johnson, Gwenyth Calaro, Tanishq Jain, Linnea Donovan	2023/2025
R008-Milazzo2017	Sigmodon hispidus	Muleshoe virus	1999-07-10	Field Observation	Genetic Sequence	PCR	KX066124	NA	Character string	NA	0	NA	NA	Morris County	Texas	United States	NA	NA	NA	NA	Blood	NA	Ally Finkbeiner, Jennifer Johnson, Gwenyth Calaro, Tanishq Jain, Linnea Donovan	2023/2025
R008-Milazzo2017	Peromyscus attwateri	Sin Nombre virus	1998-02-09	Field Observation	Genetic Sequence	PCR	KX066117	NA	Character string	NA	0	NA	NA	Cottle County	Texas	United States	NA	NA	NA	NA	Blood	NA	Ally Finkbeiner, Jennifer Johnson, Gwenyth Calaro, Tanishq Jain, Linnea Donovan	2023/2025
R008-Milazzo2017	Peromyscus leucopus	Sin Nombre virus	1998-02-09	Field Observation	Genetic Sequence	PCR	KX066118	NA	Character string	NA	0	NA	NA	Cottle County	Texas	United States	NA	NA	NA	NA	Blood	NA	Ally Finkbeiner, Jennifer Johnson, Gwenyth Calaro, Tanishq Jain, Linnea Donovan	2023/2025
R008-Milazzo2017	Peromyscus leucopus	Sin Nombre virus	1998-02-09	Field Observation	Genetic Sequence	PCR	KX066119	NA	Character string	NA	0	NA	NA	Cottle County	Texas	United States	NA	NA	NA	NA	Blood	NA	Ally Finkbeiner, Jennifer Johnson, Gwenyth Calaro, Tanishq Jain, Linnea Donovan	2023/2025
R008-Milazzo2017	Peromyscus leucopus	Sin Nombre virus	1998-02-09	Field Observation	Genetic Sequence	PCR	KX066120	NA	Character string	NA	0	NA	NA	Cottle County	Texas	United States	NA	NA	NA	NA	Blood	NA	Ally Finkbeiner, Jennifer Johnson, Gwenyth Calaro, Tanishq Jain, Linnea Donovan	2023/2025
R008-Milazzo2017	Reithrodontomys fulvescens	Sin Nombre virus	1998-02-09	Field Observation	Genetic Sequence	PCR	KX066121	NA	Character string	NA	0	NA	NA	Cottle County	Texas	United States	NA	NA	NA	NA	Blood	NA	Ally Finkbeiner, Jennifer Johnson, Gwenyth Calaro, Tanishq Jain, Linnea Donovan	2023/2025
R008-Milazzo2017	Peromyscus leucopus	Sin Nombre virus	2002-01-07	Field Observation	Genetic Sequence	PCR	KX066122	NA	Character string	NA	0	NA	NA	Cottle County	Texas	United States	NA	NA	NA	NA	Blood	NA	Ally Finkbeiner, Jennifer Johnson, Gwenyth Calaro, Tanishq Jain, Linnea Donovan	2023/2025
R009-Milholland2017	Baiomys musculus	Hantaviridae	2012-01/2016-01	Field Observation	Positive-Negative-Total Count	ELISA	0 | 24 | 24	NA	Integer List	NA	1	NA	NA	Anderson County | Tyler County | Kimble County | Guadalupe County | Caldwell County | Zavala County | Hidalgo County | Janos | Linares | Doctor Arroyo| Lampazos de Naranjo | San Juan del Rio | Cordoba | Tlalpan | Tepoztlan | Tlayacapan | Cuernavaca | Jiutepec | Tepoztlan | Atlixco	Texas | NA	United States | Mexico	NA	NA	NA	NA	Blood	NA	Ally Finkbeiner, Jennifer Johnson, Gwenyth Calaro, Tanishq Jain, Linnea Donovan	2023/2025
R009-Milholland2017	Baiomys taylori	Hantaviridae	2012-01/2016-01	Field Observation	Positive-Negative-Total Count	ELISA	6 | 54 | 60	NA	Integer List	NA	1	NA	NA	Anderson County | Tyler County | Kimble County | Guadalupe County | Caldwell County | Zavala County | Hidalgo County | Janos | Linares | Doctor Arroyo| Lampazos de Naranjo | San Juan del Rio | Cordoba | Tlalpan | Tepoztlan | Tlayacapan | Cuernavaca | Jiutepec | Tepoztlan | Atlixco	Texas | NA	United States | Mexico	NA	NA	NA	NA	Blood	NA	Ally Finkbeiner, Jennifer Johnson, Gwenyth Calaro, Tanishq Jain, Linnea Donovan	2023/2025
R009-Milholland2017	Hodomys alleni	Hantaviridae	2012-01/2016-01	Field Observation	Positive-Negative-Total Count	ELISA	0 | 1 | 1	NA	Integer List	NA	1	NA	NA	Anderson County | Tyler County | Kimble County | Guadalupe County | Caldwell County | Zavala County | Hidalgo County | Janos | Linares | Doctor Arroyo| Lampazos de Naranjo | San Juan del Rio | Cordoba | Tlalpan | Tepoztlan | Tlayacapan | Cuernavaca | Jiutepec | Tepoztlan | Atlixco	Texas | NA	United States | Mexico	NA	NA	NA	NA	Blood	NA	Ally Finkbeiner, Jennifer Johnson, Gwenyth Calaro, Tanishq Jain, Linnea Donovan	2023/2025
R009-Milholland2017	Neotoma albuigula	Hantaviridae	2012-01/2016-01	Field Observation	Positive-Negative-Total Count	ELISA	4 | 4 | 8	NA	Integer List	NA	1	NA	NA	Anderson County | Tyler County | Kimble County | Guadalupe County | Caldwell County | Zavala County | Hidalgo County | Janos | Linares | Doctor Arroyo| Lampazos de Naranjo | San Juan del Rio | Cordoba | Tlalpan | Tepoztlan | Tlayacapan | Cuernavaca | Jiutepec | Tepoztlan | Atlixco	Texas | NA	United States | Mexico	NA	NA	NA	NA	Blood	NA	Ally Finkbeiner, Jennifer Johnson, Gwenyth Calaro, Tanishq Jain, Linnea Donovan	2023/2025
R009-Milholland2017	Neotoma floridana	Hantaviridae	2012-01/2016-01	Field Observation	Positive-Negative-Total Count	ELISA	10 | 16 | 26	NA	Integer List	NA	1	NA	NA	Anderson County | Tyler County | Kimble County | Guadalupe County | Caldwell County | Zavala County | Hidalgo County | Janos | Linares | Doctor Arroyo| Lampazos de Naranjo | San Juan del Rio | Cordoba | Tlalpan | Tepoztlan | Tlayacapan | Cuernavaca | Jiutepec | Tepoztlan | Atlixco	Texas | NA	United States | Mexico	NA	NA	NA	NA	Blood	NA	Ally Finkbeiner, Jennifer Johnson, Gwenyth Calaro, Tanishq Jain, Linnea Donovan	2023/2025
R009-Milholland2017	Neotoma mexicana	Hantaviridae	2012-01/2016-01	Field Observation	Positive-Negative-Total Count	ELISA	0 | 4 | 4	NA	Integer List	NA	1	NA	NA	Anderson County | Tyler County | Kimble County | Guadalupe County | Caldwell County | Zavala County | Hidalgo County | Janos | Linares | Doctor Arroyo| Lampazos de Naranjo | San Juan del Rio | Cordoba | Tlalpan | Tepoztlan | Tlayacapan | Cuernavaca | Jiutepec | Tepoztlan | Atlixco	Texas | NA	United States | Mexico	NA	NA	NA	NA	Blood	NA	Ally Finkbeiner, Jennifer Johnson, Gwenyth Calaro, Tanishq Jain, Linnea Donovan	2023/2025
R009-Milholland2017	Neotoma micropus	Hantaviridae	2012-01/2016-01	Field Observation	Positive-Negative-Total Count	ELISA	5 | 9 | 14	NA	Integer List	NA	1	NA	NA	Anderson County | Tyler County | Kimble County | Guadalupe County | Caldwell County | Zavala County | Hidalgo County | Janos | Linares | Doctor Arroyo| Lampazos de Naranjo | San Juan del Rio | Cordoba | Tlalpan | Tepoztlan | Tlayacapan | Cuernavaca | Jiutepec | Tepoztlan | Atlixco	Texas | NA	United States | Mexico	NA	NA	NA	NA	Blood	NA	Ally Finkbeiner, Jennifer Johnson, Gwenyth Calaro, Tanishq Jain, Linnea Donovan	2023/2025
R009-Milholland2017	Ochrotomys nuttali	Hantaviridae	2012-01/2016-01	Field Observation	Positive-Negative-Total Count	ELISA	2 | 39 | 41	NA	Integer List	NA	1	NA	NA	Anderson County | Tyler County | Kimble County | Guadalupe County | Caldwell County | Zavala County | Hidalgo County | Janos | Linares | Doctor Arroyo| Lampazos de Naranjo | San Juan del Rio | Cordoba | Tlalpan | Tepoztlan | Tlayacapan | Cuernavaca | Jiutepec | Tepoztlan | Atlixco	Texas | NA	United States | Mexico	NA	NA	NA	NA	Blood	NA	Ally Finkbeiner, Jennifer Johnson, Gwenyth Calaro, Tanishq Jain, Linnea Donovan	2023/2025
R009-Milholland2017	Onychomys arenicola	Hantaviridae	2012-01/2016-01	Field Observation	Positive-Negative-Total Count	ELISA	19 | 68 | 87	NA	Integer List	NA	1	NA	NA	Anderson County | Tyler County | Kimble County | Guadalupe County | Caldwell County | Zavala County | Hidalgo County | Janos | Linares | Doctor Arroyo| Lampazos de Naranjo | San Juan del Rio | Cordoba | Tlalpan | Tepoztlan | Tlayacapan | Cuernavaca | Jiutepec | Tepoztlan | Atlixco	Texas | NA	United States | Mexico	NA	NA	NA	NA	Blood	NA	Ally Finkbeiner, Jennifer Johnson, Gwenyth Calaro, Tanishq Jain, Linnea Donovan	2023/2025
R009-Milholland2017	Onychomys leucogaster	Hantaviridae	2012-01/2016-01	Field Observation	Positive-Negative-Total Count	ELISA	2 | 13 | 15	NA	Integer List	NA	1	NA	NA	Anderson County | Tyler County | Kimble County | Guadalupe County | Caldwell County | Zavala County | Hidalgo County | Janos | Linares | Doctor Arroyo| Lampazos de Naranjo | San Juan del Rio | Cordoba | Tlalpan | Tepoztlan | Tlayacapan | Cuernavaca | Jiutepec | Tepoztlan | Atlixco	Texas | NA	United States | Mexico	NA	NA	NA	NA	Blood	NA	Ally Finkbeiner, Jennifer Johnson, Gwenyth Calaro, Tanishq Jain, Linnea Donovan	2023/2025
R009-Milholland2017	Peromyscus attwateri	Hantaviridae	2012-01/2016-01	Field Observation	Positive-Negative-Total Count	ELISA	2 | 21 | 23	NA	Integer List	NA	1	NA	NA	Anderson County | Tyler County | Kimble County | Guadalupe County | Caldwell County | Zavala County | Hidalgo County | Janos | Linares | Doctor Arroyo| Lampazos de Naranjo | San Juan del Rio | Cordoba | Tlalpan | Tepoztlan | Tlayacapan | Cuernavaca | Jiutepec | Tepoztlan | Atlixco	Texas | NA	United States | Mexico	NA	NA	NA	NA	Blood	NA	Ally Finkbeiner, Jennifer Johnson, Gwenyth Calaro, Tanishq Jain, Linnea Donovan	2023/2025
R009-Milholland2017	Peromyscus boylii	Hantaviridae	2012-01/2016-01	Field Observation	Positive-Negative-Total Count	ELISA	1 | 6 | 7	NA	Integer List	NA	1	NA	NA	Anderson County | Tyler County | Kimble County | Guadalupe County | Caldwell County | Zavala County | Hidalgo County | Janos | Linares | Doctor Arroyo| Lampazos de Naranjo | San Juan del Rio | Cordoba | Tlalpan | Tepoztlan | Tlayacapan | Cuernavaca | Jiutepec | Tepoztlan | Atlixco	Texas | NA	United States | Mexico	NA	NA	NA	NA	Blood	NA	Ally Finkbeiner, Jennifer Johnson, Gwenyth Calaro, Tanishq Jain, Linnea Donovan	2023/2025
R009-Milholland2017	Peromyscus difficilis	Hantaviridae	2012-01/2016-01	Field Observation	Positive-Negative-Total Count	ELISA	11 | 30 | 41	NA	Integer List	NA	1	NA	NA	Anderson County | Tyler County | Kimble County | Guadalupe County | Caldwell County | Zavala County | Hidalgo County | Janos | Linares | Doctor Arroyo| Lampazos de Naranjo | San Juan del Rio | Cordoba | Tlalpan | Tepoztlan | Tlayacapan | Cuernavaca | Jiutepec | Tepoztlan | Atlixco	Texas | NA	United States | Mexico	NA	NA	NA	NA	Blood	NA	Ally Finkbeiner, Jennifer Johnson, Gwenyth Calaro, Tanishq Jain, Linnea Donovan	2023/2025
R009-Milholland2017	Peromyscus furvus	Hantaviridae	2012-01/2016-01	Field Observation	Positive-Negative-Total Count	ELISA	0 | 7 | 7	NA	Integer List	NA	1	NA	NA	Anderson County | Tyler County | Kimble County | Guadalupe County | Caldwell County | Zavala County | Hidalgo County | Janos | Linares | Doctor Arroyo| Lampazos de Naranjo | San Juan del Rio | Cordoba | Tlalpan | Tepoztlan | Tlayacapan | Cuernavaca | Jiutepec | Tepoztlan | Atlixco	Texas | NA	United States | Mexico	NA	NA	NA	NA	Blood	NA	Ally Finkbeiner, Jennifer Johnson, Gwenyth Calaro, Tanishq Jain, Linnea Donovan	2023/2025
R009-Milholland2017	Peromyscus gossypinus	Hantaviridae	2012-01/2016-01	Field Observation	Positive-Negative-Total Count	ELISA	9 | 86 | 95	NA	Integer List	NA	1	NA	NA	Anderson County | Tyler County | Kimble County | Guadalupe County | Caldwell County | Zavala County | Hidalgo County | Janos | Linares | Doctor Arroyo| Lampazos de Naranjo | San Juan del Rio | Cordoba | Tlalpan | Tepoztlan | Tlayacapan | Cuernavaca | Jiutepec | Tepoztlan | Atlixco	Texas | NA	United States | Mexico	NA	NA	NA	NA	Blood	NA	Ally Finkbeiner, Jennifer Johnson, Gwenyth Calaro, Tanishq Jain, Linnea Donovan	2023/2025
R009-Milholland2017	Peromyscus leucopus	Hantaviridae	2012-01/2016-01	Field Observation	Positive-Negative-Total Count	ELISA	16 | 364 | 380	NA	Integer List	NA	1	NA	NA	Anderson County | Tyler County | Kimble County | Guadalupe County | Caldwell County | Zavala County | Hidalgo County | Janos | Linares | Doctor Arroyo| Lampazos de Naranjo | San Juan del Rio | Cordoba | Tlalpan | Tepoztlan | Tlayacapan | Cuernavaca | Jiutepec | Tepoztlan | Atlixco	Texas | NA	United States | Mexico	NA	NA	NA	NA	Blood	NA	Ally Finkbeiner, Jennifer Johnson, Gwenyth Calaro, Tanishq Jain, Linnea Donovan	2023/2025
R009-Milholland2017	Peromyscus leuvipus	Hantaviridae	2012-01/2016-01	Field Observation	Positive-Negative-Total Count	ELISA	4 | 132 | 136	NA	Integer List	NA	1	NA	NA	Anderson County | Tyler County | Kimble County | Guadalupe County | Caldwell County | Zavala County | Hidalgo County | Janos | Linares | Doctor Arroyo| Lampazos de Naranjo | San Juan del Rio | Cordoba | Tlalpan | Tepoztlan | Tlayacapan | Cuernavaca | Jiutepec | Tepoztlan | Atlixco	Texas | NA	United States | Mexico	NA	NA	NA	NA	Blood	NA	Ally Finkbeiner, Jennifer Johnson, Gwenyth Calaro, Tanishq Jain, Linnea Donovan	2023/2025
R009-Milholland2017	Peromyscus maniculatus	Hantaviridae	2012-01/2016-01	Field Observation	Positive-Negative-Total Count	ELISA	41 | 76 | 117	NA	Integer List	NA	1	NA	NA	Anderson County | Tyler County | Kimble County | Guadalupe County | Caldwell County | Zavala County | Hidalgo County | Janos | Linares | Doctor Arroyo| Lampazos de Naranjo | San Juan del Rio | Cordoba | Tlalpan | Tepoztlan | Tlayacapan | Cuernavaca | Jiutepec | Tepoztlan | Atlixco	Texas | NA	United States | Mexico	NA	NA	NA	NA	Blood	NA	Ally Finkbeiner, Jennifer Johnson, Gwenyth Calaro, Tanishq Jain, Linnea Donovan	2023/2025
R009-Milholland2017	Peromyscus melanophrys	Hantaviridae	2012-01/2016-01	Field Observation	Positive-Negative-Total Count	ELISA	16 | 50 | 66	NA	Integer List	NA	1	NA	NA	Anderson County | Tyler County | Kimble County | Guadalupe County | Caldwell County | Zavala County | Hidalgo County | Janos | Linares | Doctor Arroyo| Lampazos de Naranjo | San Juan del Rio | Cordoba | Tlalpan | Tepoztlan | Tlayacapan | Cuernavaca | Jiutepec | Tepoztlan | Atlixco	Texas | NA	United States | Mexico	NA	NA	NA	NA	Blood	NA	Ally Finkbeiner, Jennifer Johnson, Gwenyth Calaro, Tanishq Jain, Linnea Donovan	2023/2025
R009-Milholland2017	Peromyscus mexicanus	Hantaviridae	2012-01/2016-01	Field Observation	Positive-Negative-Total Count	ELISA	0 | 15 | 15	NA	Integer List	NA	1	NA	NA	Anderson County | Tyler County | Kimble County | Guadalupe County | Caldwell County | Zavala County | Hidalgo County | Janos | Linares | Doctor Arroyo| Lampazos de Naranjo | San Juan del Rio | Cordoba | Tlalpan | Tepoztlan | Tlayacapan | Cuernavaca | Jiutepec | Tepoztlan | Atlixco	Texas | NA	United States | Mexico	NA	NA	NA	NA	Blood	NA	Ally Finkbeiner, Jennifer Johnson, Gwenyth Calaro, Tanishq Jain, Linnea Donovan	2023/2025
R009-Milholland2017	Peromyscus ochraventer	Hantaviridae	2012-01/2016-01	Field Observation	Positive-Negative-Total Count	ELISA	2 | 54 | 56	NA	Integer List	NA	1	NA	NA	Anderson County | Tyler County | Kimble County | Guadalupe County | Caldwell County | Zavala County | Hidalgo County | Janos | Linares | Doctor Arroyo| Lampazos de Naranjo | San Juan del Rio | Cordoba | Tlalpan | Tepoztlan | Tlayacapan | Cuernavaca | Jiutepec | Tepoztlan | Atlixco	Texas | NA	United States | Mexico	NA	NA	NA	NA	Blood	NA	Ally Finkbeiner, Jennifer Johnson, Gwenyth Calaro, Tanishq Jain, Linnea Donovan	2023/2025
R009-Milholland2017	Peromyscus pectoralis	Hantaviridae	2012-01/2016-01	Field Observation	Positive-Negative-Total Count	ELISA	2 | 33 | 35	NA	Integer List	NA	1	NA	NA	Anderson County | Tyler County | Kimble County | Guadalupe County | Caldwell County | Zavala County | Hidalgo County | Janos | Linares | Doctor Arroyo| Lampazos de Naranjo | San Juan del Rio | Cordoba | Tlalpan | Tepoztlan | Tlayacapan | Cuernavaca | Jiutepec | Tepoztlan | Atlixco	Texas | NA	United States | Mexico	NA	NA	NA	NA	Blood	NA	Ally Finkbeiner, Jennifer Johnson, Gwenyth Calaro, Tanishq Jain, Linnea Donovan	2023/2025
R009-Milholland2017	Peromyscus species	Hantaviridae	2012-01/2016-01	Field Observation	Positive-Negative-Total Count	ELISA	0 | 25 | 25	NA	Integer List	NA	1	NA	NA	Anderson County | Tyler County | Kimble County | Guadalupe County | Caldwell County | Zavala County | Hidalgo County | Janos | Linares | Doctor Arroyo| Lampazos de Naranjo | San Juan del Rio | Cordoba | Tlalpan | Tepoztlan | Tlayacapan | Cuernavaca | Jiutepec | Tepoztlan | Atlixco	Texas | NA	United States | Mexico	NA	NA	NA	NA	Blood	NA	Ally Finkbeiner, Jennifer Johnson, Gwenyth Calaro, Tanishq Jain, Linnea Donovan	2023/2025
R009-Milholland2017	Reithrodontomys fulvescens	Hantaviridae	2012-01/2016-01	Field Observation	Positive-Negative-Total Count	ELISA	1 | 49 | 50	NA	Integer List	NA	1	NA	NA	Anderson County | Tyler County | Kimble County | Guadalupe County | Caldwell County | Zavala County | Hidalgo County | Janos | Linares | Doctor Arroyo| Lampazos de Naranjo | San Juan del Rio | Cordoba | Tlalpan | Tepoztlan | Tlayacapan | Cuernavaca | Jiutepec | Tepoztlan | Atlixco	Texas | NA	United States | Mexico	NA	NA	NA	NA	Blood	NA	Ally Finkbeiner, Jennifer Johnson, Gwenyth Calaro, Tanishq Jain, Linnea Donovan	2023/2025
R009-Milholland2017	Oryzomys couesi	Hantaviridae	2012-01/2016-01	Field Observation	Positive-Negative-Total Count	ELISA	0 | 3 | 3	NA	Integer List	NA	1	NA	NA	Anderson County | Tyler County | Kimble County | Guadalupe County | Caldwell County | Zavala County | Hidalgo County | Janos | Linares | Doctor Arroyo| Lampazos de Naranjo | San Juan del Rio | Cordoba | Tlalpan | Tepoztlan | Tlayacapan | Cuernavaca | Jiutepec | Tepoztlan | Atlixco	Texas | NA	United States | Mexico	NA	NA	NA	NA	Blood	NA	Ally Finkbeiner, Jennifer Johnson, Gwenyth Calaro, Tanishq Jain, Linnea Donovan	2023/2025
R009-Milholland2017	Oryzomys paulustris	Hantaviridae	2012-01/2016-01	Field Observation	Positive-Negative-Total Count	ELISA	0 | 3 | 3	NA	Integer List	NA	1	NA	NA	Anderson County | Tyler County | Kimble County | Guadalupe County | Caldwell County | Zavala County | Hidalgo County | Janos | Linares | Doctor Arroyo| Lampazos de Naranjo | San Juan del Rio | Cordoba | Tlalpan | Tepoztlan | Tlayacapan | Cuernavaca | Jiutepec | Tepoztlan | Atlixco	Texas | NA	United States | Mexico	NA	NA	NA	NA	Blood	NA	Ally Finkbeiner, Jennifer Johnson, Gwenyth Calaro, Tanishq Jain, Linnea Donovan	2023/2025
R009-Milholland2017	Oryzomys species	Hantaviridae	2012-01/2016-01	Field Observation	Positive-Negative-Total Count	ELISA	0 | 3 | 3	NA	Integer List	NA	1	NA	NA	Anderson County | Tyler County | Kimble County | Guadalupe County | Caldwell County | Zavala County | Hidalgo County | Janos | Linares | Doctor Arroyo| Lampazos de Naranjo | San Juan del Rio | Cordoba | Tlalpan | Tepoztlan | Tlayacapan | Cuernavaca | Jiutepec | Tepoztlan | Atlixco	Texas | NA	United States | Mexico	NA	NA	NA	NA	Blood	NA	Ally Finkbeiner, Jennifer Johnson, Gwenyth Calaro, Tanishq Jain, Linnea Donovan	2023/2025
R009-Milholland2017	Sigmodon hispidus	Hantaviridae	2012-01/2016-01	Field Observation	Positive-Negative-Total Count	ELISA	23 | 177 | 200	NA	Integer List	NA	1	NA	NA	Anderson County | Tyler County | Kimble County | Guadalupe County | Caldwell County | Zavala County | Hidalgo County | Janos | Linares | Doctor Arroyo| Lampazos de Naranjo | San Juan del Rio | Cordoba | Tlalpan | Tepoztlan | Tlayacapan | Cuernavaca | Jiutepec | Tepoztlan | Atlixco	Texas | NA	United States | Mexico	NA	NA	NA	NA	Blood	NA	Ally Finkbeiner, Jennifer Johnson, Gwenyth Calaro, Tanishq Jain, Linnea Donovan	2023/2025
R009-Milholland2017	Sigmodon toltecus	Hantaviridae	2012-01/2016-01	Field Observation	Positive-Negative-Total Count	ELISA	0 | 25 | 25	NA	Integer List	NA	1	NA	NA	Anderson County | Tyler County | Kimble County | Guadalupe County | Caldwell County | Zavala County | Hidalgo County | Janos | Linares | Doctor Arroyo| Lampazos de Naranjo | San Juan del Rio | Cordoba | Tlalpan | Tepoztlan | Tlayacapan | Cuernavaca | Jiutepec | Tepoztlan | Atlixco	Texas | NA	United States | Mexico	NA	NA	NA	NA	Blood	NA	Ally Finkbeiner, Jennifer Johnson, Gwenyth Calaro, Tanishq Jain, Linnea Donovan	2023/2025
R009-Milholland2017	Chaetodipus hispidus	Hantaviridae	2012-01/2016-01	Field Observation	Positive-Negative-Total Count	ELISA	1 | 54 | 55	NA	Integer List	NA	1	NA	NA	Anderson County | Tyler County | Kimble County | Guadalupe County | Caldwell County | Zavala County | Hidalgo County | Janos | Linares | Doctor Arroyo| Lampazos de Naranjo | San Juan del Rio | Cordoba | Tlalpan | Tepoztlan | Tlayacapan | Cuernavaca | Jiutepec | Tepoztlan | Atlixco	Texas | NA	United States | Mexico	NA	NA	NA	NA	Blood	NA	Ally Finkbeiner, Jennifer Johnson, Gwenyth Calaro, Tanishq Jain, Linnea Donovan	2023/2025
R009-Milholland2017	Chaetodipus penicillatus	Hantaviridae	2012-01/2016-01	Field Observation	Positive-Negative-Total Count	ELISA	11 | 72 | 83	NA	Integer List	NA	1	NA	NA	Anderson County | Tyler County | Kimble County | Guadalupe County | Caldwell County | Zavala County | Hidalgo County | Janos | Linares | Doctor Arroyo| Lampazos de Naranjo | San Juan del Rio | Cordoba | Tlalpan | Tepoztlan | Tlayacapan | Cuernavaca | Jiutepec | Tepoztlan | Atlixco	Texas | NA	United States | Mexico	NA	NA	NA	NA	Blood	NA	Ally Finkbeiner, Jennifer Johnson, Gwenyth Calaro, Tanishq Jain, Linnea Donovan	2023/2025
R009-Milholland2017	Dipodomys merriami	Hantaviridae	2012-01/2016-01	Field Observation	Positive-Negative-Total Count	ELISA	56 | 199 | 255	NA	Integer List	NA	1	NA	NA	Anderson County | Tyler County | Kimble County | Guadalupe County | Caldwell County | Zavala County | Hidalgo County | Janos | Linares | Doctor Arroyo| Lampazos de Naranjo | San Juan del Rio | Cordoba | Tlalpan | Tepoztlan | Tlayacapan | Cuernavaca | Jiutepec | Tepoztlan | Atlixco	Texas | NA	United States | Mexico	NA	NA	NA	NA	Blood	NA	Ally Finkbeiner, Jennifer Johnson, Gwenyth Calaro, Tanishq Jain, Linnea Donovan	2023/2025
R009-Milholland2017	Dipodomys ordii	Hantaviridae	2012-01/2016-01	Field Observation	Positive-Negative-Total Count	ELISA	0 | 9 | 9	NA	Integer List	NA	1	NA	NA	Anderson County | Tyler County | Kimble County | Guadalupe County | Caldwell County | Zavala County | Hidalgo County | Janos | Linares | Doctor Arroyo| Lampazos de Naranjo | San Juan del Rio | Cordoba | Tlalpan | Tepoztlan | Tlayacapan | Cuernavaca | Jiutepec | Tepoztlan | Atlixco	Texas | NA	United States | Mexico	NA	NA	NA	NA	Blood	NA	Ally Finkbeiner, Jennifer Johnson, Gwenyth Calaro, Tanishq Jain, Linnea Donovan	2023/2025
R009-Milholland2017	Dipodomys spectabilis	Hantaviridae	2012-01/2016-01	Field Observation	Positive-Negative-Total Count	ELISA	28 | 82 | 110	NA	Integer List	NA	1	NA	NA	Anderson County | Tyler County | Kimble County | Guadalupe County | Caldwell County | Zavala County | Hidalgo County | Janos | Linares | Doctor Arroyo| Lampazos de Naranjo | San Juan del Rio | Cordoba | Tlalpan | Tepoztlan | Tlayacapan | Cuernavaca | Jiutepec | Tepoztlan | Atlixco	Texas | NA	United States | Mexico	NA	NA	NA	NA	Blood	NA	Ally Finkbeiner, Jennifer Johnson, Gwenyth Calaro, Tanishq Jain, Linnea Donovan	2023/2025
R009-Milholland2017	Liomys irroratus	Hantaviridae	2012-01/2016-01	Field Observation	Positive-Negative-Total Count	ELISA	6 | 103 | 109	NA	Integer List	NA	1	NA	NA	Anderson County | Tyler County | Kimble County | Guadalupe County | Caldwell County | Zavala County | Hidalgo County | Janos | Linares | Doctor Arroyo| Lampazos de Naranjo | San Juan del Rio | Cordoba | Tlalpan | Tepoztlan | Tlayacapan | Cuernavaca | Jiutepec | Tepoztlan | Atlixco	Texas | NA	United States | Mexico	NA	NA	NA	NA	Blood	NA	Ally Finkbeiner, Jennifer Johnson, Gwenyth Calaro, Tanishq Jain, Linnea Donovan	2023/2025
R009-Milholland2017	Perognathus flavvs	Hantaviridae	2012-01/2016-01	Field Observation	Positive-Negative-Total Count	ELISA	6 | 39 | 45	NA	Integer List	NA	1	NA	NA	Anderson County | Tyler County | Kimble County | Guadalupe County | Caldwell County | Zavala County | Hidalgo County | Janos | Linares | Doctor Arroyo| Lampazos de Naranjo | San Juan del Rio | Cordoba | Tlalpan | Tepoztlan | Tlayacapan | Cuernavaca | Jiutepec | Tepoztlan | Atlixco	Texas | NA	United States | Mexico	NA	NA	NA	NA	Blood	NA	Ally Finkbeiner, Jennifer Johnson, Gwenyth Calaro, Tanishq Jain, Linnea Donovan	2023/2025
R009-Milholland2017	Perognathus merriami	Hantaviridae	2012-01/2016-01	Field Observation	Positive-Negative-Total Count	ELISA	0 | 8 | 8	NA	Integer List	NA	1	NA	NA	Anderson County | Tyler County | Kimble County | Guadalupe County | Caldwell County | Zavala County | Hidalgo County | Janos | Linares | Doctor Arroyo| Lampazos de Naranjo | San Juan del Rio | Cordoba | Tlalpan | Tepoztlan | Tlayacapan | Cuernavaca | Jiutepec | Tepoztlan | Atlixco	Texas | NA	United States | Mexico	NA	NA	NA	NA	Blood	NA	Ally Finkbeiner, Jennifer Johnson, Gwenyth Calaro, Tanishq Jain, Linnea Donovan	2023/2025
R009-Milholland2017	Mus musculus	Hantaviridae	2012-01/2016-01	Field Observation	Positive-Negative-Total Count	ELISA	8 | 67 | 75	NA	Integer List	NA	1	NA	NA	Anderson County | Tyler County | Kimble County | Guadalupe County | Caldwell County | Zavala County | Hidalgo County | Janos | Linares | Doctor Arroyo| Lampazos de Naranjo | San Juan del Rio | Cordoba | Tlalpan | Tepoztlan | Tlayacapan | Cuernavaca | Jiutepec | Tepoztlan | Atlixco	Texas | NA	United States | Mexico	NA	NA	NA	NA	Blood	NA	Ally Finkbeiner, Jennifer Johnson, Gwenyth Calaro, Tanishq Jain, Linnea Donovan	2023/2025
R009-Milholland2017	Rattus rattus	Hantaviridae	2012-01/2016-01	Field Observation	Positive-Negative-Total Count	ELISA	6 | 13 | 19	NA	Integer List	NA	1	NA	NA	Anderson County | Tyler County | Kimble County | Guadalupe County | Caldwell County | Zavala County | Hidalgo County | Janos | Linares | Doctor Arroyo| Lampazos de Naranjo | San Juan del Rio | Cordoba | Tlalpan | Tepoztlan | Tlayacapan | Cuernavaca | Jiutepec | Tepoztlan | Atlixco	Texas | NA	United States | Mexico	NA	NA	NA	NA	Blood	NA	Ally Finkbeiner, Jennifer Johnson, Gwenyth Calaro, Tanishq Jain, Linnea Donovan	2023/2025
R009-Milholland2017	Glaucpmys volans	Hantaviridae	2012-01/2016-01	Field Observation	Positive-Negative-Total Count	ELISA	0 | 6 | 6	NA	Integer List	NA	1	NA	NA	Anderson County | Tyler County | Kimble County | Guadalupe County | Caldwell County | Zavala County | Hidalgo County | Janos | Linares | Doctor Arroyo| Lampazos de Naranjo | San Juan del Rio | Cordoba | Tlalpan | Tepoztlan | Tlayacapan | Cuernavaca | Jiutepec | Tepoztlan | Atlixco	Texas | NA	United States | Mexico	NA	NA	NA	NA	Blood	NA	Ally Finkbeiner, Jennifer Johnson, Gwenyth Calaro, Tanishq Jain, Linnea Donovan	2023/2025
R009-Milholland2017	Spermophilus variegatus	Hantaviridae	2012-01/2016-01	Field Observation	Positive-Negative-Total Count	ELISA	1 | 2 | 3	NA	Integer List	NA	1	NA	NA	Anderson County | Tyler County | Kimble County | Guadalupe County | Caldwell County | Zavala County | Hidalgo County | Janos | Linares | Doctor Arroyo| Lampazos de Naranjo | San Juan del Rio | Cordoba | Tlalpan | Tepoztlan | Tlayacapan | Cuernavaca | Jiutepec | Tepoztlan | Atlixco	Texas | NA	United States | Mexico	NA	NA	NA	NA	Blood	NA	Ally Finkbeiner, Jennifer Johnson, Gwenyth Calaro, Tanishq Jain, Linnea Donovan	2023/2025
R009-Milholland2017	Cryptotis parva	Hantaviridae	2012-01/2016-01	Field Observation	Positive-Negative-Total Count	ELISA	5 | 57 | 62	NA	Integer List	NA	1	NA	NA	Anderson County | Tyler County | Kimble County | Guadalupe County | Caldwell County | Zavala County | Hidalgo County | Janos | Linares | Doctor Arroyo| Lampazos de Naranjo | San Juan del Rio | Cordoba | Tlalpan | Tepoztlan | Tlayacapan | Cuernavaca | Jiutepec | Tepoztlan | Atlixco	Texas | NA	United States | Mexico	NA	NA	NA	NA	Blood	NA	Ally Finkbeiner, Jennifer Johnson, Gwenyth Calaro, Tanishq Jain, Linnea Donovan	2023/2025
R009-Milholland2017	Sigmodon hispidus	Hantaviridae	2012-01/2016-01	Field Observation	Positive-Negative-Total Count	ELISA	1 | 70 | 71	NA	Integer List	NA	0	Gus Engeling WMA-Disturbed	NA	Anderson County	Texas	United States	NA	Gus Engeling WMA-Disturbed	NA	NA	Blood	NA	Ally Finkbeiner, Jennifer Johnson, Gwenyth Calaro, Tanishq Jain, Linnea Donovan	2023/2025
R009-Milholland2017	Peromyscus goassypinus	Hantaviridae	2012-01/2016-01	Field Observation	Positive-Negative-Total Count	ELISA	3 | 77 |80	NA	Integer List	NA	0	Gus Engeling WMA-Sylvan	NA	Anderson County	Texas	United States	NA	Gus Engeling WMA-Sylvan	NA	NA	Blood	NA	Ally Finkbeiner, Jennifer Johnson, Gwenyth Calaro, Tanishq Jain, Linnea Donovan	2023/2025
R009-Milholland2017	Neotoma micropus	Hantaviridae	2012-01/2016-01	Field Observation	Positive-Negative-Total Count	ELISA	1 | 59 | 60	NA	Integer List	NA	0	Mason Mountain WMA-Disturbed	NA	Kimble County	Texas	United States	NA	Mason Mountain WMA-Disturbed	NA	NA	Blood	NA	Ally Finkbeiner, Jennifer Johnson, Gwenyth Calaro, Tanishq Jain, Linnea Donovan	2023/2025
R009-Milholland2017	Peromyscus attwateri	Hantaviridae	2012-01/2016-01	Field Observation	Positive-Negative-Total Count	ELISA	2 | 62 | 64	NA	Integer List	NA	0	Mason Mountain WMA-Sylvan	NA	Kimble County	Texas	United States	NA	Mason Mountain WMA-Sylvan	NA	NA	Blood	NA	Ally Finkbeiner, Jennifer Johnson, Gwenyth Calaro, Tanishq Jain, Linnea Donovan	2023/2025
R009-Milholland2017	Ochrotomys nuttali	Hantaviridae	2012-01/2016-01	Field Observation	Positive-Negative-Total Count	ELISA	2 | 120 | 122	NA	Integer List	NA	0	Big Thicket National Preserve-Disturbed	NA	Tyler County	Texas	United States	NA	Big Thicket National Preserve-Disturbed	NA	NA	Blood	NA	Ally Finkbeiner, Jennifer Johnson, Gwenyth Calaro, Tanishq Jain, Linnea Donovan	2023/2025
R009-Milholland2017	Peromyscus gossypinus	Hantaviridae	2012-01/2016-01	Field Observation	Positive-Negative-Total Count	ELISA	5 | 76 | 81	NA	Integer List	NA	0	Big Thicket National Preserve-Sylvan	NA	Tyler County	Texas	United States	NA	Big Thicket National Preserve-Sylvan	NA	NA	Blood	NA	Ally Finkbeiner, Jennifer Johnson, Gwenyth Calaro, Tanishq Jain, Linnea Donovan	2023/2025
R009-Milholland2017	Sigmodon hispidus	Hantaviridae	2012-01/2016-01	Field Observation	Positive-Negative-Total Count	ELISA	13 | 122 | 135	NA	Integer List	NA	0	San Marcos-Disturbed	NA	Guadalupe County	Texas	United States	NA	San Marcos-Disturbed	NA	NA	Blood	NA	Ally Finkbeiner, Jennifer Johnson, Gwenyth Calaro, Tanishq Jain, Linnea Donovan	2023/2025
R009-Milholland2017	N/A	Hantaviridae	2012-01/2016-01	Field Observation	Positive-Negative-Total Count	ELISA	NA | NA | 72	NA	Integer List	NA	0	San Marcos-Sylvan	NA	Guadalupe County	Texas	United States	NA	San Marcos-Sylvan	NA	NA	Blood	NA	Ally Finkbeiner, Jennifer Johnson, Gwenyth Calaro, Tanishq Jain, Linnea Donovan	2023/2025
R009-Milholland2017	N/A	Hantaviridae	2012-01/2016-01	Field Observation	Positive-Negative-Total Count	ELISA	NA | NA | 41	NA	Integer List	NA	0	Tejas Ranch-Disturbed	NA	Caldwell County	Texas	United States	NA	Tejas Ranch-Disturbed	NA	NA	Blood	NA	Ally Finkbeiner, Jennifer Johnson, Gwenyth Calaro, Tanishq Jain, Linnea Donovan	2023/2025
R009-Milholland2017	Peromyscus leucopus	Hantaviridae	2012-01/2016-01	Field Observation	Positive-Negative-Total Count	ELISA	2 | 34 | 36	NA	Integer List	NA	0	Tejas Ranch-Disturbed	NA	Caldwell County	Texas	United States	NA	Tejas Ranch-Disturbed	NA	NA	Blood	NA	Ally Finkbeiner, Jennifer Johnson, Gwenyth Calaro, Tanishq Jain, Linnea Donovan	2023/2025
R009-Milholland2017	Sigmodon hispidus	Hantaviridae	2012-01/2016-01	Field Observation	Positive-Negative-Total Count	ELISA	5 | 97 | 102	NA	Integer List	NA	0	Chaparral WMA-Disturbed	NA	Zavala County	Texas	United States	NA	Chaparral WMA-Disturbed	NA	NA	Blood	NA	Ally Finkbeiner, Jennifer Johnson, Gwenyth Calaro, Tanishq Jain, Linnea Donovan	2023/2025
R009-Milholland2017	Peromyscus leucopus	Hantaviridae	2012-01/2016-01	Field Observation	Positive-Negative-Total Count	ELISA	1 | 29 | 30	NA	Integer List	NA	0	Chaparral WMA-Sylvan	NA	Zavala County	Texas	United States	NA	Chaparral WMA-Sylvan	NA	NA	Blood	NA	Ally Finkbeiner, Jennifer Johnson, Gwenyth Calaro, Tanishq Jain, Linnea Donovan	2023/2025
R009-Milholland2017	Liomys irroratus	Hantaviridae	2012-01/2016-01	Field Observation	Positive-Negative-Total Count	ELISA	2 | 134 | 136	NA	Integer List	NA	0	Las Palomas WMA-Disturbed	NA	Hidalgo County	Texas	United States	NA	Las Palomas WMA-Disturbed	NA	NA	Blood	NA	Ally Finkbeiner, Jennifer Johnson, Gwenyth Calaro, Tanishq Jain, Linnea Donovan	2023/2025
R009-Milholland2017	Neotoma micropus	Hantaviridae	2012-01/2016-01	Field Observation	Positive-Negative-Total Count	ELISA	1 | 40 | 41	NA	Integer List	NA	0	Las Palomas WMA-Sylvan	NA	Hidalgo County	Texas	United States	NA	Las Palomas WMA-Sylvan	NA	NA	Blood	NA	Ally Finkbeiner, Jennifer Johnson, Gwenyth Calaro, Tanishq Jain, Linnea Donovan	2023/2025
R009-Milholland2017	Onychomys arenicola	Hantaviridae	2012-01/2016-01	Field Observation	Positive-Negative-Total Count	ELISA	6 | 20 | 26	NA	Integer List	NA	0	Janos-Disturbed	NA	Janos	NA	Mexico	NA	Janos-Disturbed	NA	NA	Blood	NA	Ally Finkbeiner, Jennifer Johnson, Gwenyth Calaro, Tanishq Jain, Linnea Donovan	2023/2025
R009-Milholland2017	Dipodomys merriami	Hantaviridae	2012-01/2016-01	Field Observation	Positive-Negative-Total Count	ELISA	56 | 626 | 682	NA	Integer List	NA	0	Janos-Sylvan	NA	Janos	NA	Mexico	NA	Janos-Sylvan	NA	NA	Blood	NA	Ally Finkbeiner, Jennifer Johnson, Gwenyth Calaro, Tanishq Jain, Linnea Donovan	2023/2025
R009-Milholland2017	N/A	Hantaviridae	2012-01/2016-01	Field Observation	Positive-Negative-Total Count	ELISA	NA | NA | 64	NA	Integer List	NA	0	Alta Cima-Disturbed	NA	Linares	NA	Mexico	NA	Alta Cima-Disturbed	NA	NA	Blood	NA	Ally Finkbeiner, Jennifer Johnson, Gwenyth Calaro, Tanishq Jain, Linnea Donovan	2023/2025
R009-Milholland2017	N/A	Hantaviridae	2012-01/2016-01	Field Observation	Positive-Negative-Total Count	ELISA	NA | NA | 49	NA	Integer List	NA	0	Alta Cima-Sylvan	NA	Linares	NA	Mexico	NA	Alta Cima-Sylvan	NA	NA	Blood	NA	Ally Finkbeiner, Jennifer Johnson, Gwenyth Calaro, Tanishq Jain, Linnea Donovan	2023/2025
R009-Milholland2017	Peromyscus pectoralis	Hantaviridae	2012-01/2016-01	Field Observation	Positive-Negative-Total Count	ELISA	1 | 9 | 10	NA	Integer List	NA	0	Gómez Farías-Disturbed	NA	Doctor Arroyo	NA	Mexico	NA	Gómez Farías-Disturbed	NA	NA	Blood	NA	Ally Finkbeiner, Jennifer Johnson, Gwenyth Calaro, Tanishq Jain, Linnea Donovan	2023/2025
R009-Milholland2017	Peromyscus pectoralis	Hantaviridae	2012-01/2016-01	Field Observation	Positive-Negative-Total Count	ELISA	1 | 12 | 13	NA	Integer List	NA	0	Gómez Farías-Sylvan	NA	Doctor Arroyo	NA	Mexico	NA	Gómez Farías-Sylvan	NA	NA	Blood	NA	Ally Finkbeiner, Jennifer Johnson, Gwenyth Calaro, Tanishq Jain, Linnea Donovan	2023/2025
R009-Milholland2017	Peromyscus levipes	Hantaviridae	2012-01/2016-01	Field Observation	Positive-Negative-Total Count	ELISA	1 | 72 | 73	NA	Integer List	NA	0	San Jose-Disturbed	NA	Lampazos de Naranjo	NA	Mexico	NA	San Jose-Disturbed	NA	NA	Blood	NA	Ally Finkbeiner, Jennifer Johnson, Gwenyth Calaro, Tanishq Jain, Linnea Donovan	2023/2025
R009-Milholland2017	Peromyscus levipes	Hantaviridae	2012-01/2016-01	Field Observation	Positive-Negative-Total Count	ELISA	2 | 26 | 28	NA	Integer List	NA	0	San Jose-Sylvan	NA	Lampazos de Naranjo	NA	Mexico	NA	San Jose-Sylvan	NA	NA	Blood	NA	Ally Finkbeiner, Jennifer Johnson, Gwenyth Calaro, Tanishq Jain, Linnea Donovan	2023/2025
R009-Milholland2017	Peromyscus maniculatus	Hantaviridae	2012-01/2016-01	Field Observation	Positive-Negative-Total Count	ELISA	14 | 79 | 93	NA	Integer List	NA	0	Hidalgo-Disturbed	NA	San Juan del Rio	NA	Mexico	NA	Hidalgo-Disturbed	NA	NA	Blood	NA	Ally Finkbeiner, Jennifer Johnson, Gwenyth Calaro, Tanishq Jain, Linnea Donovan	2023/2025
R009-Milholland2017	Peromyscus maniculatus	Hantaviridae	2012-01/2016-01	Field Observation	Positive-Negative-Total Count	ELISA	14 | 85 | 99	NA	Integer List	NA	0	Hidalgo-Sylvan	NA	San Juan del Rio	NA	Mexico	NA	Hidalgo-Sylvan	NA	NA	Blood	NA	Ally Finkbeiner, Jennifer Johnson, Gwenyth Calaro, Tanishq Jain, Linnea Donovan	2023/2025
R009-Milholland2017	Mus musculus	Hantaviridae	2012-01/2016-01	Field Observation	Positive-Negative-Total Count	ELISA	1 | 17 | 18	NA	Integer List	NA	0	Veracruz-Disturbed	NA	Cordoba	NA	Mexico	NA	Veracruz-Disturbed	NA	NA	Blood	NA	Ally Finkbeiner, Jennifer Johnson, Gwenyth Calaro, Tanishq Jain, Linnea Donovan	2023/2025
R009-Milholland2017	N/A	Hantaviridae	2012-01/2016-01	Field Observation	Positive-Negative-Total Count	ELISA	NA | NA | 26	NA	Integer List	NA	0	Veracruz-Sylvan	NA	Cordoba	NA	Mexico	NA	Veracruz-Sylvan	NA	NA	Blood	NA	Ally Finkbeiner, Jennifer Johnson, Gwenyth Calaro, Tanishq Jain, Linnea Donovan	2023/2025
R009-Milholland2017	Mus musculus	Hantaviridae	2012-01/2016-01	Field Observation	Positive-Negative-Total Count	ELISA	1 | 14 | 15	NA	Integer List	NA	0	Tepoztlán-Disturbed	NA	Tepoztlan	NA	Mexico	NA	Tepoztlán-Disturbed	NA	NA	Blood	NA	Ally Finkbeiner, Jennifer Johnson, Gwenyth Calaro, Tanishq Jain, Linnea Donovan	2023/2025
R009-Milholland2017	N/A	Hantaviridae	2012-01/2016-01	Field Observation	Positive-Negative-Total Count	ELISA	NA | NA | 4	NA	Integer List	NA	0	Tepoztlán-Sylvan	NA	Tepoztlan	NA	Mexico	NA	Tepoztlán-Sylvan	NA	NA	Blood	NA	Ally Finkbeiner, Jennifer Johnson, Gwenyth Calaro, Tanishq Jain, Linnea Donovan	2023/2025
R009-Milholland2017	N/A	Hantaviridae	2012-01/2016-01	Field Observation	Positive-Negative-Total Count	ELISA	NA | NA | 4	NA	Integer List	NA	0	Tetela del Volcan-Disturbed	NA	Atlixco	NA	Mexico	NA	Tetela del Volcan-Disturbed	NA	NA	Blood	NA	Ally Finkbeiner, Jennifer Johnson, Gwenyth Calaro, Tanishq Jain, Linnea Donovan	2023/2025
R009-Milholland2017	N/A	Hantaviridae	2012-01/2016-01	Field Observation	Positive-Negative-Total Count	ELISA	NA | NA | 1	NA	Integer List	NA	0	Tetela del Volcan-Sylvan	NA	Atlixco	NA	Mexico	NA	Tetela del Volcan-Sylvan	NA	NA	Blood	NA	Ally Finkbeiner, Jennifer Johnson, Gwenyth Calaro, Tanishq Jain, Linnea Donovan	2023/2025
R009-Milholland2017	N/A	Hantaviridae	2012-01/2016-01	Field Observation	Positive-Negative-Total Count	ELISA	NA | NA | 5	NA	Integer List	NA	0	Yautepec-Disturbed	NA	Tlalpan	NA	Mexico	NA	Yautepec-Disturbed	NA	NA	Blood	NA	Ally Finkbeiner, Jennifer Johnson, Gwenyth Calaro, Tanishq Jain, Linnea Donovan	2023/2025
R009-Milholland2017	N/A	Hantaviridae	2012-01/2016-01	Field Observation	Positive-Negative-Total Count	ELISA	NA | NA | 16	NA	Integer List	NA	0	Yautepec-Sylvan	NA	Tlalpan	NA	Mexico	NA	Yautepec-Sylvan	NA	NA	Blood	NA	Ally Finkbeiner, Jennifer Johnson, Gwenyth Calaro, Tanishq Jain, Linnea Donovan	2023/2025
R009-Milholland2017	N/A	Hantaviridae	2012-01/2016-01	Field Observation	Positive-Negative-Total Count	ELISA	NA | NA | 23	NA	Integer List	NA	0	Puente de Ixtla-Disturbed	NA	Jiutepec	NA	Mexico	NA	Puente de Ixtla-Disturbed	NA	NA	Blood	NA	Ally Finkbeiner, Jennifer Johnson, Gwenyth Calaro, Tanishq Jain, Linnea Donovan	2023/2025
R009-Milholland2017	N/A	Hantaviridae	2012-01/2016-01	Field Observation	Positive-Negative-Total Count	ELISA	NA | NA | 20	NA	Integer List	NA	0	Puente de Ixtla-Sylvan	NA	Jiutepec	NA	Mexico	NA	Puente de Ixtla-Sylvan	NA	NA	Blood	NA	Ally Finkbeiner, Jennifer Johnson, Gwenyth Calaro, Tanishq Jain, Linnea Donovan	2023/2025
R009-Milholland2017	N/A	Hantaviridae	2012-01/2016-01	Field Observation	Positive-Negative-Total Count	ELISA	NA | NA | 1	NA	Integer List	NA	0	Miacatlán-Disturbed	NA	Cuernavaca	NA	Mexico	NA	Miacatlán-Disturbed	NA	NA	Blood	NA	Ally Finkbeiner, Jennifer Johnson, Gwenyth Calaro, Tanishq Jain, Linnea Donovan	2023/2025
R009-Milholland2017	Liomys irroratus	Hantaviridae	2012-01/2016-01	Field Observation	Positive-Negative-Total Count	ELISA	1 | 0 | 1	NA	Integer List	NA	0	Miacatlán-Sylvan	NA	Cuernavaca	NA	Mexico	NA	Miacatlán-Sylvan	NA	NA	Blood	NA	Ally Finkbeiner, Jennifer Johnson, Gwenyth Calaro, Tanishq Jain, Linnea Donovan	2023/2025
R009-Milholland2017	Liomys irroratus	Hantaviridae	2012-01/2016-01	Field Observation	Positive-Negative-Total Count	ELISA	1 | 12 | 13	NA	Integer List	NA	0	Zacualpan-Disturbed	NA	Tepoztlan	NA	Mexico	NA	Zacualpan-Disturbed	NA	NA	Blood	NA	Ally Finkbeiner, Jennifer Johnson, Gwenyth Calaro, Tanishq Jain, Linnea Donovan	2023/2025
R009-Milholland2017	N/A	Hantaviridae	2012-01/2016-01	Field Observation	Positive-Negative-Total Count	ELISA	NA | NA | 6	NA	Integer List	NA	0	Zacualpan-Sylvan	NA	Tepoztlan	NA	Mexico	NA	Zacualpan-Sylvan	NA	NA	Blood	NA	Ally Finkbeiner, Jennifer Johnson, Gwenyth Calaro, Tanishq Jain, Linnea Donovan	2023/2025
R009-Milholland2017	Permyscus levipes	Hantaviridae	2012-01/2016-01	Field Observation	Positive-Negative-Total Count	ELISA	1 | 33 | 34	NA	Integer List	NA	0	Tepalcingo-Disturbed	NA	Tlayacapan	NA	Mexico	NA	Tepalcingo-Disturbed	NA	NA	Blood	NA	Ally Finkbeiner, Jennifer Johnson, Gwenyth Calaro, Tanishq Jain, Linnea Donovan	2023/2025
R009-Milholland2017	N/A	Hantaviridae	2012-01/2016-01	Field Observation	Positive-Negative-Total Count	ELISA	NA | NA | 11	NA	Integer List	NA	0	Tepalcingo-Sylvan	NA	Tlayacapan	NA	Mexico	NA	Tepalcingo-Sylvan	NA	NA	Blood	NA	Ally Finkbeiner, Jennifer Johnson, Gwenyth Calaro, Tanishq Jain, Linnea Donovan	2023/2025
R013-Milazzo2012	Baiomys musculus	Hantaviridae	1998/2008	Field Observation	Positive-Negative-Total Count	ELISA	1 | 42 | 43	NA	Integer List	NA	1	NA	Mapastepec | OcozocOaxaca de Juárez | San Pedro Mixtepec | Santo Domingo Zanatepecutla de Espinosa | ZiSan Blas | Santa María del Orocantán | | Autlán de San Blas | Santa María del Orovarro, Cocula | Jocotepec | Ojuelos de Jalisco | Múgica | Uruapan, ZiSan Blas | Santa María del Oropécuaro | Zitácuaro | Oaxaca de Juárez | San Pedro Mixtepec | Santo Domingo Zanatepec | Coatzacoalcos | Perote | Poz…	Chiapas | Jalisco | Michoacán | Oaxaca | Veracruz	NA	Mexico	NA	CH | JA | MH | OA | VZ	NA	NA	Blood | Lung	NA	Ally Finkbeiner, Jennifer Johnson, Gwenyth Calaro, Tanishq Jain, Linnea Donovan	2023/2025
R013-Milazzo2012	B. taylori	Hantaviridae	1998/2008	Field Observation	Positive-Negative-Total Count	ELISA	1 | 47 | 48	NA	Integer List	NA	1	NA	MonclovaRosariohuriáchi | Allende| Chilpancingo de los Bravo | Autlán de San Blas | Santa María del Orovarro, Cocula | Jocotepec | Ojuelos de Jalisco | Múgica | Uruapan, ZiSan Blas | Santa María del Oropécuaro | Zitácuaro | Tehuacán | Rosario | San Fernando | Soto la Marina	Chihuahua | Guanajuato | Guerrero | Jalisco | Michoacán | Puebla | Sinola | Tamaulipas	NA	Mexico	NA	CI | GJ | GR | JA | MH | PU | SI | TM	NA	NA	Blood | Lung	NA	Ally Finkbeiner, Jennifer Johnson, Gwenyth Calaro, Tanishq Jain, Linnea Donovan	2023/2025
R013-Milazzo2012	Habromys ixtlani	Hantaviridae	1998/2008	Field Observation	Positive-Negative-Total Count	ELISA	0 | 5 | 5	NA	Integer List	NA	1	NA	Oaxaca de Juárez | San Pedro Mixtepec | Santo Domingo Zanatepec	Oaxaca	NA	Mexico	NA	OA	NA	NA	Blood | Lung	NA	Ally Finkbeiner, Jennifer Johnson, Gwenyth Calaro, Tanishq Jain, Linnea Donovan	2023/2025
R013-Milazzo2012	Habromys sp.	Hantaviridae	1998/2008	Field Observation	Positive-Negative-Total Count	ELISA	0 | 1 | 1	NA	Integer List	NA	1	NA	Coatzacoalcos | Perote | Poza Rica	Veracruz	NA	Mexico	NA	VZ	NA	NA	Blood | Lung	NA	Ally Finkbeiner, Jennifer Johnson, Gwenyth Calaro, Tanishq Jain, Linnea Donovan	2023/2025
R013-Milazzo2012	Hodomys alleni	Hantaviridae	1998/2008	Field Observation	Positive-Negative-Total Count	ELISA	0 | 1 | 1	NA	Integer List	NA	1	NA	Oaxaca de Juárez | San Pedro Mixtepec | Santo Domingo Zanatepec	Oaxaca	NA	Mexico	NA	OA	NA	NA	Blood | Lung	NA	Ally Finkbeiner, Jennifer Johnson, Gwenyth Calaro, Tanishq Jain, Linnea Donovan	2023/2025
R013-Milazzo2012	Megadontomys thomasi	Hantaviridae	1998/2008	Field Observation	Positive-Negative-Total Count	ELISA	0 | 1 | 1	NA	Integer List	NA	1	NA	Chilpancingo de los Bravo	Guerrero	NA	Mexico	NA	GR	NA	NA	Blood | Lung	NA	Ally Finkbeiner, Jennifer Johnson, Gwenyth Calaro, Tanishq Jain, Linnea Donovan	2023/2025
R013-Milazzo2012	Neotoma albigula	Hantaviridae	1998/2008	Field Observation	Positive-Negative-Total Count	ELISA	0 | 6 |6	NA	Integer List	NA	1	NA	Navojoa | Yécora	Sonora	NA	Mexico	NA	SO	NA	NA	Blood | Lung	NA	Ally Finkbeiner, Jennifer Johnson, Gwenyth Calaro, Tanishq Jain, Linnea Donovan	2023/2025
R013-Milazzo2012	Neotoma leucodon	Hantaviridae	1998/2008	Field Observation	Positive-Negative-Total Count	ELISA	0 | 23 | 23	NA	Integer List	NA	1	NA	Doctor Arroyo | Galeana | Monterrey | Santiago | Catorce | Ciudad del Maíz	Nuevo León | San Luis Potosí	NA	Mexico	NA	NL | SL	NA	NA	Blood | Lung	NA	Ally Finkbeiner, Jennifer Johnson, Gwenyth Calaro, Tanishq Jain, Linnea Donovan	2023/2025
R013-Milazzo2012	Neotoma mexicana	Hantaviridae	1998/2008	Field Observation	Positive-Negative-Total Count	ELISA	0 | 10 | 10	NA	Integer List	NA	1	NA	Mapastepec | OcozocOaxaca de Juárez | San Pedro Mixtepec | Santo Domingo Zanatepecutla de Espinosa | ZiSan Blas | Santa María del Orocantán | | Múgica | Uruapan, ZiSan Blas | Santa María del Oropécuaro | Zitácuaro | San Blas | Santa María del Oro | Oaxaca de Juárez | San Pedro Mixtepec | Santo Domingo Zanatepec | Coatzacoalcos | Perote | Poza Rica	Chiapas | Michoacán	NA	Mexico	NA	CH | MH | NA | OA | VZ	NA	NA	Blood | Lung	NA	Ally Finkbeiner, Jennifer Johnson, Gwenyth Calaro, Tanishq Jain, Linnea Donovan	2023/2025
R013-Milazzo2012	Neotoma micropus	Hantaviridae	1998/2008	Field Observation	Positive-Negative-Total Count	ELISA	0 | 2 |2	NA	Integer List	NA	1	NA	San Fernando | Soto la Marina	Tamaulipas	NA	Mexico	NA	TM	NA	NA	Blood | Lung	NA	Ally Finkbeiner, Jennifer Johnson, Gwenyth Calaro, Tanishq Jain, Linnea Donovan	2023/2025
R013-Milazzo2012	Neotoma picta	Hantaviridae	1998/2008	Field Observation	Positive-Negative-Total Count	ELISA	0 | 2 |2	NA	Integer List	NA	1	NA	Chilpancingo de los Bravo	Guerrero	NA	Mexico	NA	GR	NA	NA	Blood | Lung	NA	Ally Finkbeiner, Jennifer Johnson, Gwenyth Calaro, Tanishq Jain, Linnea Donovan	2023/2025
R013-Milazzo2012	Neotomodon alstoni	Hantaviridae	1998/2008	Field Observation	Positive-Negative-Total Count	ELISA	0 | 7 | 7	NA	Integer List	NA	1	NA	Ecatepec de Morelos | Toluca | Villa del Carbón | Múgica | Uruapan, ZiSan Blas | Santa María del Oropécuaro | Zitácuaro	Estado de México | Michoacán	NA	Mexico	NA	EM | MH	NA	NA	Blood | Lung	NA	Ally Finkbeiner, Jennifer Johnson, Gwenyth Calaro, Tanishq Jain, Linnea Donovan	2023/2025
R013-Milazzo2012	Oligoryzomys fulvescens	Hantaviridae	1998/2008	Field Observation	Positive-Negative-Total Count	ELISA	0 | 1 |1	NA	Integer List	NA	1	NA	Catorce | Ciudad del Maíz	San Luis Potosí	NA	Mexico	NA	SL	NA	NA	Blood | Lung	NA	Ally Finkbeiner, Jennifer Johnson, Gwenyth Calaro, Tanishq Jain, Linnea Donovan	2023/2025
R013-Milazzo2012	Onychomys leucogaster	Hantaviridae	1998/2008	Field Observation	Positive-Negative-Total Count	ELISA	0 | 5 | 5	NA	Integer List	NA	1	NA	Doctor Arroyo | Galeana | Monterrey | Santiago | Catorce | Ciudad del Maíz | San Fernando | Soto la Marina	Nuevo León | San Luis Potosí | Tamulipas	NA	Mexico	NA	NL | SL | TM	NA	NA	Blood | Lung	NA	Ally Finkbeiner, Jennifer Johnson, Gwenyth Calaro, Tanishq Jain, Linnea Donovan	2023/2025
R013-Milazzo2012	Onychomys torridus	Hantaviridae	1998/2008	Field Observation	Positive-Negative-Total Count	ELISA	0 | 3 |3	NA	Integer List	NA	1	NA	Navojoa | Yécora	Sonora	NA	Mexico	NA	SO	NA	NA	Blood | Lung	NA	Ally Finkbeiner, Jennifer Johnson, Gwenyth Calaro, Tanishq Jain, Linnea Donovan	2023/2025
R013-Milazzo2012	Oryzomys alfaroi	Hantaviridae	1998/2008	Field Observation	Positive-Negative-Total Count	ELISA	0 |1 | 1	NA	Integer List	NA	1	NA	Oaxaca de Juárez | San Pedro Mixtepec | Santo Domingo Zanatepec	Oaxaca	NA	Mexico	NA	OA	NA	NA	Blood | Lung	NA	Ally Finkbeiner, Jennifer Johnson, Gwenyth Calaro, Tanishq Jain, Linnea Donovan	2023/2025
R013-Milazzo2012	Oryzomys couesi	Hantaviridae	1998/2008	Field Observation	Positive-Negative-Total Count	ELISA	1 | 9 | 10	NA	Integer List	NA	1	NA	Mapastepec | OcozocOaxaca de Juárez | San Pedro Mixtepec | Santo Domingo Zanatepecutla de Espinosa | ZiSan Blas | Santa María del Orocantán | | Oaxaca de Juárez | San Pedro Mixtepec | Santo Domingo Zanatepec | Coatzacoalcos | Perote | Poza Rica	Chiapas | Oaxaca | Veracruz	NA	Mexico	NA	CH | OA | VZ	NA	NA	Blood | Lung	NA	Ally Finkbeiner, Jennifer Johnson, Gwenyth Calaro, Tanishq Jain, Linnea Donovan	2023/2025
R013-Milazzo2012	Oryzomys melanotis	Hantaviridae	1998/2008	Field Observation	Positive-Negative-Total Count	ELISA	0 | 4 | 4	NA	Integer List	NA	1	NA	Catorce | Ciudad del Maíz	San Luis Potosí	NA	Mexico	NA	SL	NA	NA	Blood | Lung	NA	Ally Finkbeiner, Jennifer Johnson, Gwenyth Calaro, Tanishq Jain, Linnea Donovan	2023/2025
R013-Milazzo2012	Oryzomys mexicanus	Hantaviridae	1998/2008	Field Observation	Positive-Negative-Total Count	ELISA	0 | 3 | 3	NA	Integer List	NA	1	NA	Mapastepec | OcozocOaxaca de Juárez | San Pedro Mixtepec | Santo Domingo Zanatepecutla de Espinosa | ZiSan Blas | Santa María del Orocantán |	Chiapas	NA	Mexico	NA	CH	NA	NA	Blood | Lung	NA	Ally Finkbeiner, Jennifer Johnson, Gwenyth Calaro, Tanishq Jain, Linnea Donovan	2023/2025
R013-Milazzo2012	Osgoodomys banderanus	Hantaviridae	1998/2008	Field Observation	Positive-Negative-Total Count	ELISA	0 | 15 | 15	NA	Integer List	NA	1	NA	Autlán de San Blas | Santa María del Orovarro, Cocula | Jocotepec | Ojuelos de Jalisco | Múgica | Uruapan, ZiSan Blas | Santa María del Oropécuaro | Zitácuaro | San Blas | Santa María del Oro	Jalisco | Michoacán | Nayarit	NA	Mexico	NA	JA | MH | NA	NA	NA	Blood | Lung	NA	Ally Finkbeiner, Jennifer Johnson, Gwenyth Calaro, Tanishq Jain, Linnea Donovan	2023/2025
R013-Milazzo2012	Peromyscus aztecus	Hantaviridae	1998/2008	Field Observation	Positive-Negative-Total Count	ELISA	0 | 4 | 4	NA	Integer List	NA	1	NA	Mapastepec | OcozocOaxaca de Juárez | San Pedro Mixtepec | Santo Domingo Zanatepecutla de Espinosa | ZiSan Blas | Santa María del Orocantán | | Oaxaca de Juárez | San Pedro Mixtepec | Santo Domingo Zanatepec	Chiapas | Oaxaca	NA	Mexico	NA	CH | OA	NA	NA	Blood | Lung	NA	Ally Finkbeiner, Jennifer Johnson, Gwenyth Calaro, Tanishq Jain, Linnea Donovan	2023/2025
R013-Milazzo2012	Peromyscus beatae	Hantaviridae	1998/2008	Field Observation	Positive-Negative-Total Count	ELISA	0 | 34 | 34	NA	Integer List	NA	1	NA	Mapastepec | OcozocOaxaca de Juárez | San Pedro Mixtepec | Santo Domingo Zanatepecutla de Espinosa | ZiSan Blas | Santa María del Orocantán | | Chilpancingo de los Bravo | Oaxaca de Juárez | San Pedro Mixtepec | Santo Domingo Zanatepec | Coatzacoalcos | Perote | Poza Rica	Chiapas | Guerrero | Oaxaca | Veracruz	NA	Mexico	NA	CH | GR | OA | VZ	NA	NA	Blood | Lung	NA	Ally Finkbeiner, Jennifer Johnson, Gwenyth Calaro, Tanishq Jain, Linnea Donovan	2023/2025
R013-Milazzo2012	Peromyscus boylii	Hantaviridae	1998/2008	Field Observation	Positive-Negative-Total Count	ELISA	0 | 11 | 11	NA	Integer List	NA	1	NA	MonclovaRosariohuriáchi | Autlán de San Blas | Santa María del Orovarro, Cocula | Jocotepec | Ojuelos de Jalisco | Navojoa | Yécora	Chihuahua | Jalisco | Sonora	NA	Mexico	NA	CI | JA | SO	NA	NA	Blood | Lung	NA	Ally Finkbeiner, Jennifer Johnson, Gwenyth Calaro, Tanishq Jain, Linnea Donovan	2023/2025
R013-Milazzo2012	Peromyscus difficilis	Hantaviridae	1998/2008	Field Observation	Positive-Negative-Total Count	ELISA	0 | 9 | 9	NA	Integer List	NA	1	NA	Oaxaca de Juárez | San Pedro Mixtepec | Santo Domingo Zanatepec | Tepetitla de Lardizabal	Oaxaca | Tlaxcala	NA	Mexico	NA	OA | TL	NA	NA	Blood | Lung	NA	Ally Finkbeiner, Jennifer Johnson, Gwenyth Calaro, Tanishq Jain, Linnea Donovan	2023/2025
R013-Milazzo2012	Peromyscus eremicus	Hantaviridae	1998/2008	Field Observation	Positive-Negative-Total Count	ELISA	1 | 18 | 19	NA	Integer List	NA	1	NA	Monclova | Doctor Arroyo | Galeana | Monterrey | Santiago | Catorce | Ciudad del Maíz	Coahuila | Nuevo León | San Luis Potosí	NA	Mexico	NA	CU | NL | SL	NA	NA	Blood | Lung	NA	Ally Finkbeiner, Jennifer Johnson, Gwenyth Calaro, Tanishq Jain, Linnea Donovan	2023/2025
R013-Milazzo2012	Peromyscus evides	Hantaviridae	1998/2008	Field Observation	Positive-Negative-Total Count	ELISA	0 | 4 | 4	NA	Integer List	NA	1	NA	Chilpancingo de los Bravo	Guerrero	NA	Mexico	NA	GR	NA	NA	Blood | Lung	NA	Ally Finkbeiner, Jennifer Johnson, Gwenyth Calaro, Tanishq Jain, Linnea Donovan	2023/2025
R013-Milazzo2012	Peromyscus gratus	Hantaviridae	1998/2008	Field Observation	Positive-Negative-Total Count	ELISA	0 | 10 | 10	NA	Integer List	NA	1	NA	Autlán de San Blas | Santa María del Orovarro, Cocula | Jocotepec | Ojuelos de Jalisco | Tehuacán	Jalisco | Puebla	NA	Mexico	NA	JA | PU	NA	NA	Blood | Lung	NA	Ally Finkbeiner, Jennifer Johnson, Gwenyth Calaro, Tanishq Jain, Linnea Donovan	2023/2025
R013-Milazzo2012	Peromyscus hooperi	Hantaviridae	1998/2008	Field Observation	Positive-Negative-Total Count	ELISA	0 | 6 | 6	NA	Integer List	NA	1	NA	Monclova	Coahuila	NA	Mexico	NA	CU	NA	NA	Blood | Lung	NA	Ally Finkbeiner, Jennifer Johnson, Gwenyth Calaro, Tanishq Jain, Linnea Donovan	2023/2025
R013-Milazzo2012	Peromyscus hylocetes	Hantaviridae	1998/2008	Field Observation	Positive-Negative-Total Count	ELISA	2 | 6 | 8	NA	Integer List	NA	1	NA	Ecatepec de Morelos | Toluca | Villa del Carbón	Estado de México	NA	Mexico	NA	EM	NA	NA	Blood | Lung	NA	Ally Finkbeiner, Jennifer Johnson, Gwenyth Calaro, Tanishq Jain, Linnea Donovan	2023/2025
R013-Milazzo2012	Peromyscus leucopus	Hantaviridae	1998/2008	Field Observation	Positive-Negative-Total Count	ELISA	2 | 13 | 15	NA	Integer List	NA	1	NA	Doctor Arroyo | Galeana | Monterrey | Santiago | Catorce | Ciudad del Maíz | San Fernando | Soto la Marina	Nuevo León | San Luis Potosí | Tamaulipas	NA	Mexico	NA	NL | SL | TM	NA	NA	Blood | Lung	NA	Ally Finkbeiner, Jennifer Johnson, Gwenyth Calaro, Tanishq Jain, Linnea Donovan	2023/2025
R013-Milazzo2012	Peromyscus levipes	Hantaviridae	1998/2008	Field Observation	Positive-Negative-Total Count	ELISA	4 | 47 | 51	NA	Integer List	NA	1	NA	Ecatepec de Morelos | Toluca | Villa del Carbón | Chilpancingo de los Bravo | Doctor Arroyo | Galeana | Monterrey | Santiago | Catorce | Ciudad del Maíz	Estado de México | Guerrero | Nuevo León | San Luis Potosí	NA	Mexico	NA	EM | GR | NL | SL	NA	NA	Blood | Lung	NA	Ally Finkbeiner, Jennifer Johnson, Gwenyth Calaro, Tanishq Jain, Linnea Donovan	2023/2025
R013-Milazzo2012	Peromyscus maniculatus	Hantaviridae	1998/2008	Field Observation	Positive-Negative-Total Count	ELISA	3 | 17 | 20	NA	Integer List	NA	1	NA	Doctor Arroyo | Galeana | Monterrey | Santiago | Catorce | Ciudad del Maíz | Tepetitla de Lardizabal | Coatzacoalcos | Perote | Poza Rica	Nuevo León | San Luis Potosí | Tlaxcala | Veracruz	NA	Mexico	NA	NL | SL | TL | VZ	NA	NA	Blood | Lung	NA	Ally Finkbeiner, Jennifer Johnson, Gwenyth Calaro, Tanishq Jain, Linnea Donovan	2023/2025
R013-Milazzo2012	Peromyscus megalops	Hantaviridae	1998/2008	Field Observation	Positive-Negative-Total Count	ELISA	1 | 28 | 29	NA	Integer List	NA	1	NA	Chilpancingo de los Bravo	Guerrero	NA	Mexico	NA	GR	NA	NA	Blood | Lung	NA	Ally Finkbeiner, Jennifer Johnson, Gwenyth Calaro, Tanishq Jain, Linnea Donovan	2023/2025
R013-Milazzo2012	Peromyscus melanophrys	Hantaviridae	1998/2008	Field Observation	Positive-Negative-Total Count	ELISA	0 | 28 | 28	NA	Integer List	NA	1	NA	Allende| Autlán de San Blas | Santa María del Orovarro, Cocula | Jocotepec | Ojuelos de Jalisco | Doctor Arroyo | Galeana | Monterrey | Santiago | Tehuacán | Catorce | Ciudad del Maíz	Guanajuato | Jalisco | Nuevo León | Puebla | San Luis Potosí	NA	Mexico	NA	GJ | JA | NL | PU | SL	NA	NA	Blood | Lung	NA	Ally Finkbeiner, Jennifer Johnson, Gwenyth Calaro, Tanishq Jain, Linnea Donovan	2023/2025
R013-Milazzo2012	Peromyscus melanotis	Hantaviridae	1998/2008	Field Observation	Positive-Negative-Total Count	ELISA	3 | 132 | 135	NA	Integer List	NA	1	NA	Ecatepec de Morelos | Toluca | Villa del Carbón | Múgica | Uruapan, ZiSan Blas | Santa María del Oropécuaro | Zitácuaro | Coatzacoalcos | Perote | Poza Rica	Estado de México | Michoacán | Veracruz	NA	Mexico	NA	EM | MH | VZ	NA	NA	Blood | Lung	NA	Ally Finkbeiner, Jennifer Johnson, Gwenyth Calaro, Tanishq Jain, Linnea Donovan	2023/2025
R013-Milazzo2012	Peromyscus merriami	Hantaviridae	1998/2008	Field Observation	Positive-Negative-Total Count	ELISA	0 | 6 | 6	NA	Integer List	NA	1	NA	Navojoa | Yécora	Sonora	NA	Mexico	NA	SO	NA	NA	Blood | Lung	NA	Ally Finkbeiner, Jennifer Johnson, Gwenyth Calaro, Tanishq Jain, Linnea Donovan	2023/2025
R013-Milazzo2012	Peromyscus mexicanus	Hantaviridae	1998/2008	Field Observation	Positive-Negative-Total Count	ELISA	0 | 24 | 24	NA	Integer List	NA	1	NA	Mapastepec | OcozocOaxaca de Juárez | San Pedro Mixtepec | Santo Domingo Zanatepecutla de Espinosa | ZiSan Blas | Santa María del Orocantán | | Coatzacoalcos | Perote | Poza Rica	Chiapas | Veracruz	NA	Mexico	NA	CH | VZ	NA	NA	Blood | Lung	NA	Ally Finkbeiner, Jennifer Johnson, Gwenyth Calaro, Tanishq Jain, Linnea Donovan	2023/2025
R013-Milazzo2012	Peromyscus ochraventer	Hantaviridae	1998/2008	Field Observation	Positive-Negative-Total Count	ELISA	2 | 9 | 11	NA	Integer List	NA	1	NA	Catorce | Ciudad del Maíz	San Luis Potosí	NA	Mexico	NA	SL	NA	NA	Blood | Lung	NA	Ally Finkbeiner, Jennifer Johnson, Gwenyth Calaro, Tanishq Jain, Linnea Donovan	2023/2025
R013-Milazzo2012	Peromyscus pectoralis	Hantaviridae	1998/2008	Field Observation	Positive-Negative-Total Count	ELISA	0 | 3 | 3	NA	Integer List	NA	1	NA	Monclova | San Fernando | Soto la Marina	Coahuila | Tamaulipas	NA	Mexico	NA	CU | TM	NA	NA	Blood | Lung	NA	Ally Finkbeiner, Jennifer Johnson, Gwenyth Calaro, Tanishq Jain, Linnea Donovan	2023/2025
R013-Milazzo2012	Peromyscus schmidlyi	Hantaviridae	1998/2008	Field Observation	Positive-Negative-Total Count	ELISA	0 | 1 | 1	NA	Integer List	NA	1	NA	Navojoa | Yécora	Sonora	NA	Mexico	NA	SO	NA	NA	Blood | Lung	NA	Ally Finkbeiner, Jennifer Johnson, Gwenyth Calaro, Tanishq Jain, Linnea Donovan	2023/2025
R013-Milazzo2012	Peromyscus spicilegus	Hantaviridae	1998/2008	Field Observation	Positive-Negative-Total Count	ELISA	2 | 29 | 31	NA	Integer List	NA	1	NA	Autlán de San Blas | Santa María del Orovarro, Cocula | Jocotepec | Ojuelos de Jalisco | Múgica | Uruapan, ZiSan Blas | Santa María del Oropécuaro | Zitácuaro	Jalisco | Michoacán	NA	Mexico	NA	JA | MH	NA	NA	Blood | Lung	NA	Ally Finkbeiner, Jennifer Johnson, Gwenyth Calaro, Tanishq Jain, Linnea Donovan	2023/2025
R013-Milazzo2012	Peromyscus truei	Hantaviridae	1998/2008	Field Observation	Positive-Negative-Total Count	ELISA	0 | 2 | 2	NA	Integer List	NA	1	NA	MonclovaRosariohuriáchi | San Fernando | Soto la Marina	Chihuahua | Tamaulipas	NA	Mexico	NA	CI | TM	NA	NA	Blood | Lung	NA	Ally Finkbeiner, Jennifer Johnson, Gwenyth Calaro, Tanishq Jain, Linnea Donovan	2023/2025
R013-Milazzo2012	Peromyscus zarhynchus	Hantaviridae	1998/2008	Field Observation	Positive-Negative-Total Count	ELISA	0 | 2 | 2	NA	Integer List	NA	1	NA	Mapastepec | OcozocOaxaca de Juárez | San Pedro Mixtepec | Santo Domingo Zanatepecutla de Espinosa | ZiSan Blas | Santa María del Orocantán |	Chiapas	NA	Mexico	NA	CH	NA	NA	Blood | Lung	NA	Ally Finkbeiner, Jennifer Johnson, Gwenyth Calaro, Tanishq Jain, Linnea Donovan	2023/2025
R013-Milazzo2012	Peromyscus	Hantaviridae	1998/2008	Field Observation	Positive-Negative-Total Count	ELISA	1 | 42 | 43	NA	Integer List	NA	1	NA	MonclovaRosariohuriáchi | Ecatepec de Morelos | Toluca | Villa del Carbón | Múgica | Uruapan, ZiSan Blas | Santa María del Oropécuaro | Zitácuaro | San Blas | Santa María del Oro	Chihuahua | Estado de México | Michoacán | Nayarit	NA	Mexico	NA	CI | EM | MH | NA	NA	NA	Blood | Lung	NA	Ally Finkbeiner, Jennifer Johnson, Gwenyth Calaro, Tanishq Jain, Linnea Donovan	2023/2025
R013-Milazzo2012	Reithrodontomys bakeri	Hantaviridae	1998/2008	Field Observation	Positive-Negative-Total Count	ELISA	0 | 3 | 3	NA	Integer List	NA	1	NA	Chilpancingo de los Bravo	Guerrero	NA	Mexico	NA	GR	NA	NA	Blood | Lung	NA	Ally Finkbeiner, Jennifer Johnson, Gwenyth Calaro, Tanishq Jain, Linnea Donovan	2023/2025
R013-Milazzo2012	Reithrodontomys fulvescens	Hantaviridae	1998/2008	Field Observation	Positive-Negative-Total Count	ELISA	0 | 16 | 16	NA	Integer List	NA	1	NA	MonclovaRosariohuriáchi | Autlán de San Blas | Santa María del Orovarro, Cocula | Jocotepec | Ojuelos de Jalisco | Doctor Arroyo | Galeana | Monterrey | Santiago | Oaxaca de Juárez | San Pedro Mixtepec | Santo Domingo Zanatepec | Tehuacán | Catorce | Ciudad del Maíz | Coatzacoalcos | Perote | Poza Rica	Chihuahua | Jalisco | Nuevo León | Oaxaca | Puebla | San Luis Potosí | Veracruz	NA	Mexico	NA	CI | JA | NL | OA | PU | SL | VZ	NA	NA	Blood | Lung	NA	Ally Finkbeiner, Jennifer Johnson, Gwenyth Calaro, Tanishq Jain, Linnea Donovan	2023/2025
R013-Milazzo2012	Reithrodontomys megalotis	Hantaviridae	1998/2008	Field Observation	Positive-Negative-Total Count	ELISA	5 | 40 | 45	NA	Integer List	NA	1	NA	Ecatepec de Morelos | Toluca | Villa del Carbón | Autlán de San Blas | Santa María del Orovarro, Cocula | Jocotepec | Ojuelos de Jalisco | Doctor Arroyo | Galeana | Monterrey | Santiago | Catorce | Ciudad del Maíz | Tepetitla de Lardizabal | San Fernando | Soto la Marina | Coatzacoalcos | Perote | Poza Rica	Estado de México | Jalisco | Nuevo León | San Luis Potosí | Tlaxcala | Tamaulipas | Veracruz	NA	Mexico	NA	EM | JA | NL | SL | TL | TM | VZ	NA	NA	Blood | Lung	NA	Ally Finkbeiner, Jennifer Johnson, Gwenyth Calaro, Tanishq Jain, Linnea Donovan	2023/2025
R013-Milazzo2012	Reithrodontomys mexicanus	Hantaviridae	1998/2008	Field Observation	Positive-Negative-Total Count	ELISA	0 | 21 | 21	NA	Integer List	NA	1	NA	Autlán de San Blas | Santa María del Orovarro, Cocula | Jocotepec | Ojuelos de Jalisco | Múgica | Uruapan, ZiSan Blas | Santa María del Oropécuaro | Zitácuaro | Catorce | Ciudad del Maíz	Jalisco | Michoacán | San Luis Potosí	NA	Mexico	NA	JA | MH | SL	NA	NA	Blood | Lung	NA	Ally Finkbeiner, Jennifer Johnson, Gwenyth Calaro, Tanishq Jain, Linnea Donovan	2023/2025
R013-Milazzo2012	Reithrodontomys microdon	Hantaviridae	1998/2008	Field Observation	Positive-Negative-Total Count	ELISA	1 | 3 | 4	NA	Integer List	NA	1	NA	Múgica | Uruapan, ZiSan Blas | Santa María del Oropécuaro | Zitácuaro | Oaxaca de Juárez | San Pedro Mixtepec | Santo Domingo Zanatepecn	Michoacán | Oaxaca	NA	Mexico	NA	MH | OA	NA	NA	Blood | Lung	NA	Ally Finkbeiner, Jennifer Johnson, Gwenyth Calaro, Tanishq Jain, Linnea Donovan	2023/2025
R013-Milazzo2012	Reithrodontomys sumichrasti	Hantaviridae	1998/2008	Field Observation	Positive-Negative-Total Count	ELISA	5 | 18 | 23	NA	Integer List	NA	1	NA	Mapastepec | OcozocOaxaca de Juárez | San Pedro Mixtepec | Santo Domingo Zanatepecutla de Espinosa | ZiSan Blas | Santa María del Orocantán | | Chilpancingo de los Bravo | Múgica | Uruapan, ZiSan Blas | Santa María del Oropécuaro | Zitácuaro	Chiapas | Guerrero | Michoacán	NA	Mexico	NA	CH | GR | MH	NA	NA	Blood | Lung	NA	Ally Finkbeiner, Jennifer Johnson, Gwenyth Calaro, Tanishq Jain, Linnea Donovan	2023/2025
R013-Milazzo2012	Reithrodontomys	Hantaviridae	1998/2008	Field Observation	Positive-Negative-Total Count	ELISA	0 | 1 | 1	NA	Integer List	NA	1	NA	Ecatepec de Morelos | Toluca | Villa del Carbón	Estado de México, Mexico	NA	Mexico	NA	EM	NA	NA	Blood | Lung	NA	Ally Finkbeiner, Jennifer Johnson, Gwenyth Calaro, Tanishq Jain, Linnea Donovan	2023/2025
R013-Milazzo2012	Sigmodon alleni	Hantaviridae	1998/2008	Field Observation	Positive-Negative-Total Count	ELISA	0 | 1 | 1	NA	Integer List	NA	1	NA	Autlán de San Blas | Santa María del Orovarro, Cocula | Jocotepec | Ojuelos de Jalisco	Jalisco	NA	Mexico	NA	JA	NA	NA	Blood | Lung	NA	Ally Finkbeiner, Jennifer Johnson, Gwenyth Calaro, Tanishq Jain, Linnea Donovan	2023/2025
R013-Milazzo2012	Sigmodon hispidus	Hantaviridae	1998/2008	Field Observation	Positive-Negative-Total Count	ELISA	0 | 3 | 3	NA	Integer List	NA	1	NA	San Fernando | Soto la Marina	Tamaulipas	NA	Mexico	NA	TM	NA	NA	Blood | Lung	NA	Ally Finkbeiner, Jennifer Johnson, Gwenyth Calaro, Tanishq Jain, Linnea Donovan	2023/2025
R013-Milazzo2012	Sigmodon mascotensis	Hantaviridae	1998/2008	Field Observation	Positive-Negative-Total Count	ELISA	0 | 41 | 41	NA	Integer List	NA	1	NA	Mapastepec | OcozocOaxaca de Juárez | San Pedro Mixtepec | Santo Domingo Zanatepecutla de Espinosa | ZiSan Blas | Santa María del Orocantán | | Allende| Chilpancingo de los Bravo | Autlán de San Blas | Santa María del Orovarro, Cocula | Jocotepec | Ojuelos de Jalisco | Múgica | Uruapan, ZiSan Blas | Santa María del Oropécuaro | Zitácuaro | Oaxaca de Juárez | San Pedro Mixtepec | Santo Domingo Zan…	Chiapas | Guanajuato | Guerrero| Jalisco | Michoacán | Oaxaca	NA	Mexico	NA	CH | GJ | GR | JA | MH | OA	NA	NA	Blood | Lung	NA	Ally Finkbeiner, Jennifer Johnson, Gwenyth Calaro, Tanishq Jain, Linnea Donovan	2023/2025
R013-Milazzo2012	Sigmodon ochrognathus	Hantaviridae	1998/2008	Field Observation	Positive-Negative-Total Count	ELISA	0 | 1 | 1	NA	Integer List	NA	1	NA	MonclovaRosariohuriáchi	Chihuahua	NA	Mexico	NA	CI	NA	NA	Blood | Lung	NA	Ally Finkbeiner, Jennifer Johnson, Gwenyth Calaro, Tanishq Jain, Linnea Donovan	2023/2025
R013-Milazzo2012	Sigmodon toltecus	Hantaviridae	1998/2008	Field Observation	Positive-Negative-Total Count	ELISA	0 | 20 | 20	NA	Integer List	NA	1	NA	Doctor Arroyo | Galeana | Monterrey | Santiago | San Fernando | Soto la Marina | Coatzacoalcos | Perote | Poza Rica	Nuevo León, Tamaulipas, Veracruz	NA	Mexico	NA	NL | TM | VZ	NA	NA	Blood | Lung	NA	Ally Finkbeiner, Jennifer Johnson, Gwenyth Calaro, Tanishq Jain, Linnea Donovan	2023/2025
R013-Milazzo2012	Baiomys musculus | Baiomys taylori | Habromys ixtlani | Habromys | Hodomys alleni | Megadontomys thomasi | Neotoma albigula | Neotoma leucodon | Neotoma mexicana | Neotoma micropus | Neotoma picta | Neotomodon alstoni | Oligoryzomys fulvescens | Onychomys leucogaster | Onychomys torridus | Oryzomys alfaroi | Oryzomys couesi | Oryzomys melanotis | Oryzomys mexicanus | Osgoodomys banderanus | Perom…	Hantaviridae	1998/2008	Field Observation	Positive-Negative-Total Count	ELISA	35 | 841 | 876	NA	Integer List	NA	0	NA	Mapastepec | OcozocOaxaca de Juárez | San Pedro Mixtepec | Santo Domingo Zanatepecutla de Espinosa | ZiSan Blas | Santa María del Orocantán | | MonclovaRosariohuriáchi | Monclova | Ecatepec de Morelos | Toluca | Villa del Carbón | Allende| Chilpancingo de los Bravo | Autlán de San Blas | Santa María del Orovarro, Cocula | Jocotepec | Ojuelos de Jalisco | Múgica | Uruapan, ZiSan Blas | Santa María…	Chiapas | Chihuahua | Coahuila | Estado de México | Guanajuato | Guerrero | Jalisco | Michoacán | Nayarit | Nuevo León | Oaxaca | Puebla | San Luis Potosí | Sinaloa | Sonora | Tlaxcala | Tamaulipas | Veracruz	NA	Mexico	NA	CH | CI | CU | EM | GJ | GR | JA | MH | NA | NL | OA | PU | SL | SI | SO | TL | TM | VZ	NA	NA	Blood | Lung	NA	Ally Finkbeiner, Jennifer Johnson, Gwenyth Calaro, Tanishq Jain, Linnea Donovan	2023/2025
R016-Deardorff2013	Lepus timidus	Powassan virus	2006	Field Observation	Positive-Negative-Total Count	strip immunoblot assay	0 | 1 | 1	0-79.35	Integer List	NA	1	NA	NA	NA	NA	Russia	Eastern Russia (Siberia)	NA	NA	NA	Blood	NA	Ally Finkbeiner, Jennifer Johnson, Gwenyth Calaro, Tanishq Jain, Linnea Donovan	2023/2025
R016-Deardorff2013	Microtus gregalis	Powassan virus	2006	Field Observation	Positive-Negative-Total Count	strip immunoblot assay	0 | 2 | 2	0-65.76	Integer List	NA	1	NA	NA	NA	NA	Russia	Eastern Russia (Siberia)	NA	NA	NA	Blood	NA	Ally Finkbeiner, Jennifer Johnson, Gwenyth Calaro, Tanishq Jain, Linnea Donovan	2023/2025
R016-Deardorff2013	Microtus oeconomus	Powassan virus	2006	Field Observation	Positive-Negative-Total Count	strip immunoblot assay	0 | 12 | 12	0-24.25	Integer List	NA	1	NA	NA	NA	NA	Russia	Eastern Russia (Siberia)	NA	NA	NA	Blood	NA	Ally Finkbeiner, Jennifer Johnson, Gwenyth Calaro, Tanishq Jain, Linnea Donovan	2023/2025
R016-Deardorff2013	Mustela erminea	Powassan virus	2006	Field Observation	Positive-Negative-Total Count	strip immunoblot assay	0 | 1 | 1	0-79.35	Integer List	NA	1	NA	NA	NA	NA	Russia	Eastern Russia (Siberia)	NA	NA	NA	Blood	NA	Ally Finkbeiner, Jennifer Johnson, Gwenyth Calaro, Tanishq Jain, Linnea Donovan	2023/2025
R016-Deardorff2013	Myodes rufocanus	Powassan virus	2006	Field Observation	Positive-Negative-Total Count	strip immunoblot assay	0 | 6 | 6	0-39.03	Integer List	NA	1	NA	NA	NA	NA	Russia	Eastern Russia (Siberia)	NA	NA	NA	Blood	NA	Ally Finkbeiner, Jennifer Johnson, Gwenyth Calaro, Tanishq Jain, Linnea Donovan	2023/2025
R016-Deardorff2013	Myodes rutilus	Powassan virus	2006	Field Observation	Positive-Negative-Total Count	strip immunoblot assay	6 | 73 | 79	3.52-15.59	Integer List	NA	1	NA	NA	NA	NA	Russia	Eastern Russia (Siberia)	NA	NA	NA	Blood	NA	Ally Finkbeiner, Jennifer Johnson, Gwenyth Calaro, Tanishq Jain, Linnea Donovan	2023/2025
R016-Deardorff2013	Myopus schisticolor	Powassan virus	2006	Field Observation	Positive-Negative-Total Count	strip immunoblot assay	0 | 2 | 2	0-65.76	Integer List	NA	1	NA	NA	NA	NA	Russia	Eastern Russia (Siberia)	NA	NA	NA	Blood	NA	Ally Finkbeiner, Jennifer Johnson, Gwenyth Calaro, Tanishq Jain, Linnea Donovan	2023/2025
R016-Deardorff2013	Sciurus vulgaris	Powassan virus	2006	Field Observation	Positive-Negative-Total Count	strip immunoblot assay	0 | 2 | 2	0-65.76	Integer List	NA	1	NA	NA	NA	NA	Russia	Eastern Russia (Siberia)	NA	NA	NA	Blood	NA	Ally Finkbeiner, Jennifer Johnson, Gwenyth Calaro, Tanishq Jain, Linnea Donovan	2023/2025
R016-Deardorff2013	Spermophilus undulatus	Powassan virus	2006	Field Observation	Positive-Negative-Total Count	strip immunoblot assay	0 | 1 | 1	0-79.35	Integer List	NA	1	NA	NA	NA	NA	Russia	Eastern Russia (Siberia)	NA	NA	NA	Blood	NA	Ally Finkbeiner, Jennifer Johnson, Gwenyth Calaro, Tanishq Jain, Linnea Donovan	2023/2025
R016-Deardorff2013	Tamias sibiricus	Powassan virus	2006	Field Observation	Positive-Negative-Total Count	strip immunoblot assay	0 | 5 | 5	0-43.45	Integer List	NA	1	NA	NA	NA	NA	Russia	Eastern Russia (Siberia)	NA	NA	NA	Blood	NA	Ally Finkbeiner, Jennifer Johnson, Gwenyth Calaro, Tanishq Jain, Linnea Donovan	2023/2025
R016-Deardorff2013	Microtus oeconomus	Powassan virus	2004/2005	Field Observation	Positive-Negative-Total Count	strip immunoblot assay	0 | 5 | 5	0-43.45	Integer List	NA	1	NA	NA	NA	Alaska	United States	Central Alaska	NA	NA	NA	Blood	NA	Ally Finkbeiner, Jennifer Johnson, Gwenyth Calaro, Tanishq Jain, Linnea Donovan	2023/2025
R016-Deardorff2013	Mustela vison	Powassan virus	2004/2005	Field Observation	Positive-Negative-Total Count	strip immunoblot assay	0 | 2 | 2	0-65.76	Integer List	NA	1	NA	NA	NA	Alaska	United States	Central Alaska	NA	NA	NA	Blood	NA	Ally Finkbeiner, Jennifer Johnson, Gwenyth Calaro, Tanishq Jain, Linnea Donovan	2023/2025
R016-Deardorff2013	Myodes rutilus	Powassan virus	2004/2005	Field Observation	Positive-Negative-Total Count	strip immunoblot assay	12 | 229 | 243	3.46-9.44	Integer List	NA	1	NA	NA	NA	Alaska	United States	Central Alaska	NA	NA	NA	Blood	NA	Ally Finkbeiner, Jennifer Johnson, Gwenyth Calaro, Tanishq Jain, Linnea Donovan	2023/2025
R016-Deardorff2013	Sorex cinererus	Powassan virus	2004/2005	Field Observation	Positive-Negative-Total Count	strip immunoblot assay	0 | 8 | 8	0-32.44	Integer List	NA	1	NA	NA	NA	Alaska	United States	Central Alaska	NA	NA	NA	Blood	NA	Ally Finkbeiner, Jennifer Johnson, Gwenyth Calaro, Tanishq Jain, Linnea Donovan	2023/2025
R016-Deardorff2013	Sorex hoyi	Powassan virus	2004/2005	Field Observation	Positive-Negative-Total Count	strip immunoblot assay	0 | 1 | 1	0-79.35	Integer List	NA	1	NA	NA	NA	Alaska	United States	Central Alaska	NA	NA	NA	Blood	NA	Ally Finkbeiner, Jennifer Johnson, Gwenyth Calaro, Tanishq Jain, Linnea Donovan	2023/2025
R016-Deardorff2013	Sorex monticolus	Powassan virus	2004/2005	Field Observation	Positive-Negative-Total Count	strip immunoblot assay	0 | 6 | 6	0-39.03	Integer List	NA	1	NA	NA	NA	Alaska	United States	Central Alaska	NA	NA	NA	Blood	NA	Ally Finkbeiner, Jennifer Johnson, Gwenyth Calaro, Tanishq Jain, Linnea Donovan	2023/2025
R016-Deardorff2013	Sorex tundrensis	Powassan virus	2004/2005	Field Observation	Positive-Negative-Total Count	strip immunoblot assay	0 | 2 | 2	0-65.76	Integer List	NA	1	NA	NA	NA	Alaska	United States	Central Alaska	NA	NA	NA	Blood	NA	Ally Finkbeiner, Jennifer Johnson, Gwenyth Calaro, Tanishq Jain, Linnea Donovan	2023/2025
R016-Deardorff2013	Tamiasciurus hudsonicus	Powassan virus	2004/2005	Field Observation	Positive-Negative-Total Count	strip immunoblot assay	0 | 3 | 3	0-56.15	Integer List	NA	1	NA	NA	NA	Alaska	United States	Central Alaska	NA	NA	NA	Blood	NA	Ally Finkbeiner, Jennifer Johnson, Gwenyth Calaro, Tanishq Jain, Linnea Donovan	2023/2025
R016-Deardorff2013	Myodes gapperi	Powassan virus	2004/2005	Field Observation	Positive-Negative-Total Count	strip immunoblot assay	6 | 83 | 89	3.13-13.93	Integer List	NA	1	NA	NA	NA	Alaska	United States	Southern Alaska	NA	NA	NA	Blood	NA	Ally Finkbeiner, Jennifer Johnson, Gwenyth Calaro, Tanishq Jain, Linnea Donovan	2023/2025
R016-Deardorff2013	Dipodomys merriami	Powassan virus	2005/2007	Field Observation	Positive-Negative-Total Count	strip immunoblot assay	0 | 15 | 15	0-20.39	Integer List	NA	1	NA	NA	NA	New Mexico	United States	New Mexico	NA	NA	NA	Blood	NA	Ally Finkbeiner, Jennifer Johnson, Gwenyth Calaro, Tanishq Jain, Linnea Donovan	2023/2025
R016-Deardorff2013	Dipodomys ordii	Powassan virus	2005/2007	Field Observation	Positive-Negative-Total Count	strip immunoblot assay	0 | 1 | 1	0-79.35	Integer List	NA	1	NA	NA	NA	New Mexico	United States	New Mexico	NA	NA	NA	Blood	NA	Ally Finkbeiner, Jennifer Johnson, Gwenyth Calaro, Tanishq Jain, Linnea Donovan	2023/2025
R016-Deardorff2013	Mus musculus	Powassan virus	2005/2007	Field Observation	Positive-Negative-Total Count	strip immunoblot assay	0 | 4 | 4	0-48.99	Integer List	NA	1	NA	NA	NA	New Mexico	United States	New Mexico	NA	NA	NA	Blood	NA	Ally Finkbeiner, Jennifer Johnson, Gwenyth Calaro, Tanishq Jain, Linnea Donovan	2023/2025
R016-Deardorff2013	Neotoma albigula	Powassan virus	2005/2007	Field Observation	Positive-Negative-Total Count	strip immunoblot assay	0 | 10 | 10	0-27.75	Integer List	NA	1	NA	NA	NA	New Mexico	United States	New Mexico	NA	NA	NA	Blood	NA	Ally Finkbeiner, Jennifer Johnson, Gwenyth Calaro, Tanishq Jain, Linnea Donovan	2023/2025
R016-Deardorff2013	Neotoma cinerea	Powassan virus	2005/2007	Field Observation	Positive-Negative-Total Count	strip immunoblot assay	0 | 4 | 4	0-48.99	Integer List	NA	1	NA	NA	NA	New Mexico	United States	New Mexico	NA	NA	NA	Blood	NA	Ally Finkbeiner, Jennifer Johnson, Gwenyth Calaro, Tanishq Jain, Linnea Donovan	2023/2025
R016-Deardorff2013	Notiosorex crawfordi	Powassan virus	2005/2007	Field Observation	Positive-Negative-Total Count	strip immunoblot assay	0 | 1 | 1	0-79.35	Integer List	NA	1	NA	NA	NA	New Mexico	United States	New Mexico	NA	NA	NA	Blood	NA	Ally Finkbeiner, Jennifer Johnson, Gwenyth Calaro, Tanishq Jain, Linnea Donovan	2023/2025
R016-Deardorff2013	Onychomys arenicola	Powassan virus	2005/2007	Field Observation	Positive-Negative-Total Count	strip immunoblot assay	0 | 14 | 14	0-21.53	Integer List	NA	1	NA	NA	NA	New Mexico	United States	New Mexico	NA	NA	NA	Blood	NA	Ally Finkbeiner, Jennifer Johnson, Gwenyth Calaro, Tanishq Jain, Linnea Donovan	2023/2025
R016-Deardorff2013	Perognathus flavus	Powassan virus	2005/2007	Field Observation	Positive-Negative-Total Count	strip immunoblot assay	0 | 3 | 3	0-56.15	Integer List	NA	1	NA	NA	NA	New Mexico	United States	New Mexico	NA	NA	NA	Blood	NA	Ally Finkbeiner, Jennifer Johnson, Gwenyth Calaro, Tanishq Jain, Linnea Donovan	2023/2025
R016-Deardorff2013	Peromyscus boylii	Powassan virus	2005/2007	Field Observation	Positive-Negative-Total Count	strip immunoblot assay	0 | 6 | 6	0-39.03	Integer List	NA	1	NA	NA	NA	New Mexico	United States	New Mexico	NA	NA	NA	Blood	NA	Ally Finkbeiner, Jennifer Johnson, Gwenyth Calaro, Tanishq Jain, Linnea Donovan	2023/2025
R016-Deardorff2013	Peromyscus eremicus	Powassan virus	2005/2007	Field Observation	Positive-Negative-Total Count	strip immunoblot assay	0 | 19 | 19	0-16.82	Integer List	NA	1	NA	NA	NA	New Mexico	United States	New Mexico	NA	NA	NA	Blood	NA	Ally Finkbeiner, Jennifer Johnson, Gwenyth Calaro, Tanishq Jain, Linnea Donovan	2023/2025
R016-Deardorff2013	Peromyscus maniculatus	Powassan virus	2005/2007	Field Observation	Positive-Negative-Total Count	strip immunoblot assay	2 | 31 | 33	1.68-19.61	Integer List	NA	1	NA	NA	NA	New Mexico	United States	New Mexico	NA	NA	NA	Blood	NA	Ally Finkbeiner, Jennifer Johnson, Gwenyth Calaro, Tanishq Jain, Linnea Donovan	2023/2025
R016-Deardorff2013	Peromyscus leucopus	Powassan virus	2005/2007	Field Observation	Positive-Negative-Total Count	strip immunoblot assay	0 | 22 | 22	0-14.87	Integer List	NA	1	NA	NA	NA	New Mexico	United States	New Mexico	NA	NA	NA	Blood	NA	Ally Finkbeiner, Jennifer Johnson, Gwenyth Calaro, Tanishq Jain, Linnea Donovan	2023/2025
R016-Deardorff2013	Peromyscus truei	Powassan virus	2005/2007	Field Observation	Positive-Negative-Total Count	strip immunoblot assay	2 | 7 | 9	6.32-54.74	Integer List	NA	1	NA	NA	NA	New Mexico	United States	New Mexico	NA	NA	NA	Blood	NA	Ally Finkbeiner, Jennifer Johnson, Gwenyth Calaro, Tanishq Jain, Linnea Donovan	2023/2025
R016-Deardorff2013	Sigmodon hispidus	Powassan virus	2005/2007	Field Observation	Positive-Negative-Total Count	strip immunoblot assay	0 | 3 | 3	0-56.15	Integer List	NA	1	NA	NA	NA	New Mexico	United States	New Mexico	NA	NA	NA	Blood	NA	Ally Finkbeiner, Jennifer Johnson, Gwenyth Calaro, Tanishq Jain, Linnea Donovan	2023/2025
R021-Milazzo2010	Baiomys musculus	Arenaviridae	1995-01/2008-06	Field Observation	Positive-Negative-Total Count	ELISA	0 | 57 | 57	NA	Integer List	NA	0	NA	NA	NA	New Mexico | Texas | Mexico	United States	New Mexico | Texas | Mexico	NA	NA	NA	Blood	NA	Ally Finkbeiner, Jennifer Johnson, Gwenyth Calaro, Tanishq Jain, Linnea Donovan	2023/2025
R021-Milazzo2010	Baiomys taylori	Arenaviridae	1995-01/2008-06	Field Observation	Positive-Negative-Total Count	ELISA	8 | 167 | 167	NA	Integer List	NA	0	NA	NA	NA	New Mexico | Texas | Mexico	United States	New Mexico | Texas | Mexico	2022-09-12	NA	NA	Blood	NA	Ally Finkbeiner, Jennifer Johnson, Gwenyth Calaro, Tanishq Jain, Linnea Donovan	2023/2025
R021-Milazzo2010	Habromys ixtlani	Arenaviridae	1995-01/2008-06	Field Observation	Positive-Negative-Total Count	ELISA	0 | 5 | 5	NA	Integer List	NA	0	NA	NA	NA	New Mexico | Texas | Mexico	United States	New Mexico | Texas | Mexico	NA	NA	NA	Blood	NA	Ally Finkbeiner, Jennifer Johnson, Gwenyth Calaro, Tanishq Jain, Linnea Donovan	2023/2025
R021-Milazzo2010	Habromys schmidlyi	Arenaviridae	1995-01/2008-06	Field Observation	Positive-Negative-Total Count	ELISA	0 | 2 | 2	NA	Integer List	NA	0	NA	NA	NA	New Mexico | Texas | Mexico	United States	New Mexico | Texas | Mexico	NA	NA	NA	Blood	NA	Ally Finkbeiner, Jennifer Johnson, Gwenyth Calaro, Tanishq Jain, Linnea Donovan	2023/2025
R021-Milazzo2010	Habromys	Arenaviridae	1995-01/2008-06	Field Observation	Positive-Negative-Total Count	ELISA	0 | 1 | 1	NA	Integer List	NA	0	NA	NA	NA	New Mexico | Texas | Mexico	United States	New Mexico | Texas | Mexico	NA	NA	NA	Blood	NA	Ally Finkbeiner, Jennifer Johnson, Gwenyth Calaro, Tanishq Jain, Linnea Donovan	2023/2025
R021-Milazzo2010	Hodomys alleni	Arenaviridae	1995-01/2008-06	Field Observation	Positive-Negative-Total Count	ELISA	0 | 1 | 1	NA	Integer List	NA	0	NA	NA	NA	New Mexico | Texas | Mexico	United States	New Mexico | Texas | Mexico	NA	NA	NA	Blood	NA	Ally Finkbeiner, Jennifer Johnson, Gwenyth Calaro, Tanishq Jain, Linnea Donovan	2023/2025
R021-Milazzo2010	Megadontomys cryophilus	Arenaviridae	1995-01/2008-06	Field Observation	Positive-Negative-Total Count	ELISA	0 | 4 | 4	NA	Integer List	NA	0	NA	NA	NA	New Mexico | Texas | Mexico	United States	New Mexico | Texas | Mexico	NA	NA	NA	Blood	NA	Ally Finkbeiner, Jennifer Johnson, Gwenyth Calaro, Tanishq Jain, Linnea Donovan	2023/2025
R021-Milazzo2010	Megadontomys nelsoni	Arenaviridae	1995-01/2008-06	Field Observation	Positive-Negative-Total Count	ELISA	1 | 12 | 12	NA	Integer List	NA	0	NA	NA	NA	New Mexico | Texas | Mexico	United States	New Mexico | Texas | Mexico	23	NA	NA	Blood	NA	Ally Finkbeiner, Jennifer Johnson, Gwenyth Calaro, Tanishq Jain, Linnea Donovan	2023/2025
R021-Milazzo2010	Megadontomys thomasi	Arenaviridae	1995-01/2008-06	Field Observation	Positive-Negative-Total Count	ELISA	0 | 16 | 16	NA	Integer List	NA	0	NA	NA	NA	New Mexico | Texas | Mexico	United States	New Mexico | Texas | Mexico	NA	NA	NA	Blood	NA	Ally Finkbeiner, Jennifer Johnson, Gwenyth Calaro, Tanishq Jain, Linnea Donovan	2023/2025
R021-Milazzo2010	Neotoma albigula	Arenaviridae	1995-01/2008-06	Field Observation	Positive-Negative-Total Count	ELISA	0 | 63 | 63	NA	Integer List	NA	0	NA	NA	NA	New Mexico | Texas | Mexico	United States	New Mexico | Texas | Mexico	NA	NA	NA	Blood	NA	Ally Finkbeiner, Jennifer Johnson, Gwenyth Calaro, Tanishq Jain, Linnea Donovan	2023/2025
R021-Milazzo2010	Neotoma floridana	Arenaviridae	1995-01/2008-06	Field Observation	Positive-Negative-Total Count	ELISA	0 | 1 | 1	NA	Integer List	NA	0	NA	NA	NA	New Mexico | Texas | Mexico	United States	New Mexico | Texas | Mexico	NA	NA	NA	Blood	NA	Ally Finkbeiner, Jennifer Johnson, Gwenyth Calaro, Tanishq Jain, Linnea Donovan	2023/2025
R021-Milazzo2010	Neotoma leucodon	Arenaviridae	1995-01/2008-06	Field Observation	Positive-Negative-Total Count	ELISA	12 | 30 | 42	NA	Integer List	NA	0	NA	NA	NA	New Mexico | Texas | Mexico	United States	New Mexico | Texas | Mexico	15–17	NA	NA	Blood	NA	Ally Finkbeiner, Jennifer Johnson, Gwenyth Calaro, Tanishq Jain, Linnea Donovan	2023/2025
R021-Milazzo2010	Neotoma mexicana	Arenaviridae	1995-01/2008-06	Field Observation	Positive-Negative-Total Count	ELISA	1 | 25 | 26	NA	Integer List	NA	0	NA	NA	NA	New Mexico | Texas | Mexico	United States	New Mexico | Texas | Mexico	17	NA	NA	Blood	NA	Ally Finkbeiner, Jennifer Johnson, Gwenyth Calaro, Tanishq Jain, Linnea Donovan	2023/2025
R021-Milazzo2010	Neotoma micropus	Arenaviridae	1995-01/2008-06	Field Observation	Positive-Negative-Total Count	ELISA	19 | 135 | 154	NA	Integer List	NA	0	NA	NA	NA	New Mexico | Texas | Mexico	United States	New Mexico | Texas | Mexico	1, 3, 5, 6, 14	NA	NA	Blood	NA	Ally Finkbeiner, Jennifer Johnson, Gwenyth Calaro, Tanishq Jain, Linnea Donovan	2023/2025
R021-Milazzo2010	Neotoma	Arenaviridae	1995-01/2008-06	Field Observation	Positive-Negative-Total Count	ELISA	0 | 1 | 1	NA	Integer List	NA	0	NA	NA	NA	New Mexico | Texas | Mexico	United States	New Mexico | Texas | Mexico	NA	NA	NA	Blood	NA	Ally Finkbeiner, Jennifer Johnson, Gwenyth Calaro, Tanishq Jain, Linnea Donovan	2023/2025
R021-Milazzo2010	Neotomodon alstoni	Arenaviridae	1995-01/2008-06	Field Observation	Positive-Negative-Total Count	ELISA	0 | 7 | 7	NA	Integer List	NA	0	NA	NA	NA	New Mexico | Texas | Mexico	United States	New Mexico | Texas | Mexico	NA	NA	NA	Blood	NA	Ally Finkbeiner, Jennifer Johnson, Gwenyth Calaro, Tanishq Jain, Linnea Donovan	2023/2025
R021-Milazzo2010	Oligoryzomys fulvescens	Arenaviridae	1995-01/2008-06	Field Observation	Positive-Negative-Total Count	ELISA	0 | 27 | 27	NA	Integer List	NA	0	NA	NA	NA	New Mexico | Texas | Mexico	United States	New Mexico | Texas | Mexico	NA	NA	NA	Blood	NA	Ally Finkbeiner, Jennifer Johnson, Gwenyth Calaro, Tanishq Jain, Linnea Donovan	2023/2025
R021-Milazzo2010	Onychomys arenicola	Arenaviridae	1995-01/2008-06	Field Observation	Positive-Negative-Total Count	ELISA	0 | 4 | 4	NA	Integer List	NA	0	NA	NA	NA	New Mexico | Texas | Mexico	United States	New Mexico | Texas | Mexico	NA	NA	NA	Blood	NA	Ally Finkbeiner, Jennifer Johnson, Gwenyth Calaro, Tanishq Jain, Linnea Donovan	2023/2025
R021-Milazzo2010	Onychomys leucogaster	Arenaviridae	1995-01/2008-06	Field Observation	Positive-Negative-Total Count	ELISA	3 | 58 | 61	NA	Integer List	NA	0	NA	NA	NA	New Mexico | Texas | Mexico	United States	New Mexico | Texas | Mexico	2022-01-12	NA	NA	Blood	NA	Ally Finkbeiner, Jennifer Johnson, Gwenyth Calaro, Tanishq Jain, Linnea Donovan	2023/2025
R021-Milazzo2010	Onychomys torridus	Arenaviridae	1995-01/2008-06	Field Observation	Positive-Negative-Total Count	ELISA	0 | 3 | 3	NA	Integer List	NA	0	NA	NA	NA	New Mexico | Texas | Mexico	United States	New Mexico | Texas | Mexico	NA	NA	NA	Blood	NA	Ally Finkbeiner, Jennifer Johnson, Gwenyth Calaro, Tanishq Jain, Linnea Donovan	2023/2025
R021-Milazzo2010	Oryzomys alfaroi	Arenaviridae	1995-01/2008-06	Field Observation	Positive-Negative-Total Count	ELISA	0 | 6 | 6	NA	Integer List	NA	0	NA	NA	NA	New Mexico | Texas | Mexico	United States	New Mexico | Texas | Mexico	NA	NA	NA	Blood	NA	Ally Finkbeiner, Jennifer Johnson, Gwenyth Calaro, Tanishq Jain, Linnea Donovan	2023/2025
R021-Milazzo2010	Oryzomys chapmani	Arenaviridae	1995-01/2008-06	Field Observation	Positive-Negative-Total Count	ELISA	0 | 25 | 25	NA	Integer List	NA	0	NA	NA	NA	New Mexico | Texas | Mexico	United States	New Mexico | Texas | Mexico	NA	NA	NA	Blood	NA	Ally Finkbeiner, Jennifer Johnson, Gwenyth Calaro, Tanishq Jain, Linnea Donovan	2023/2025
R021-Milazzo2010	Oryzomys couesi	Arenaviridae	1995-01/2008-06	Field Observation	Positive-Negative-Total Count	ELISA	1 | 42 | 43	NA	Integer List	NA	0	NA	NA	NA	New Mexico | Texas | Mexico	United States	New Mexico | Texas | Mexico	25	NA	NA	Blood	NA	Ally Finkbeiner, Jennifer Johnson, Gwenyth Calaro, Tanishq Jain, Linnea Donovan	2023/2025
R021-Milazzo2010	Oryzomys melanotis	Arenaviridae	1995-01/2008-06	Field Observation	Positive-Negative-Total Count	ELISA	0 | 4 | 4	NA	Integer List	NA	0	NA	NA	NA	New Mexico | Texas | Mexico	United States	New Mexico | Texas | Mexico	NA	NA	NA	Blood	NA	Ally Finkbeiner, Jennifer Johnson, Gwenyth Calaro, Tanishq Jain, Linnea Donovan	2023/2025
R021-Milazzo2010	Oryzomys palustris	Arenaviridae	1995-01/2008-06	Field Observation	Positive-Negative-Total Count	ELISA	7 | 178 | 185	NA	Integer List	NA	0	NA	NA	NA	New Mexico | Texas | Mexico	United States	New Mexico | Texas | Mexico	11	NA	NA	Blood	NA	Ally Finkbeiner, Jennifer Johnson, Gwenyth Calaro, Tanishq Jain, Linnea Donovan	2023/2025
R021-Milazzo2010	Oryzomys rostratus	Arenaviridae	1995-01/2008-06	Field Observation	Positive-Negative-Total Count	ELISA	0 | 1 | 1	NA	Integer List	NA	0	NA	NA	NA	New Mexico | Texas | Mexico	United States	New Mexico | Texas | Mexico	NA	NA	NA	Blood	NA	Ally Finkbeiner, Jennifer Johnson, Gwenyth Calaro, Tanishq Jain, Linnea Donovan	2023/2025
R021-Milazzo2010	Oryzomys	Arenaviridae	1995-01/2008-06	Field Observation	Positive-Negative-Total Count	ELISA	0 | 64 | 64	NA	Integer List	NA	0	NA	NA	NA	New Mexico | Texas | Mexico	United States	New Mexico | Texas | Mexico	NA	NA	NA	Blood	NA	Ally Finkbeiner, Jennifer Johnson, Gwenyth Calaro, Tanishq Jain, Linnea Donovan	2023/2025
R021-Milazzo2010	Osgoodomys banderanus	Arenaviridae	1995-01/2008-06	Field Observation	Positive-Negative-Total Count	ELISA	0 | 15 | 15	NA	Integer List	NA	0	NA	NA	NA	New Mexico | Texas | Mexico	United States	New Mexico | Texas | Mexico	NA	NA	NA	Blood	NA	Ally Finkbeiner, Jennifer Johnson, Gwenyth Calaro, Tanishq Jain, Linnea Donovan	2023/2025
R021-Milazzo2010	Peromyscus attwateri	Arenaviridae	1995-01/2008-06	Field Observation	Positive-Negative-Total Count	ELISA	3 | 440 | 443	NA	Integer List	NA	0	NA	NA	NA	New Mexico | Texas | Mexico	United States	New Mexico | Texas | Mexico	2022-05-08	NA	NA	Blood	NA	Ally Finkbeiner, Jennifer Johnson, Gwenyth Calaro, Tanishq Jain, Linnea Donovan	2023/2025
R021-Milazzo2010	Peromyscus aztecus	Arenaviridae	1995-01/2008-06	Field Observation	Positive-Negative-Total Count	ELISA	0 | 25 | 25	NA	Integer List	NA	0	NA	NA	NA	New Mexico | Texas | Mexico	United States	New Mexico | Texas | Mexico	NA	NA	NA	Blood	NA	Ally Finkbeiner, Jennifer Johnson, Gwenyth Calaro, Tanishq Jain, Linnea Donovan	2023/2025
R021-Milazzo2010	Peromyscus beatae	Arenaviridae	1995-01/2008-06	Field Observation	Positive-Negative-Total Count	ELISA	0 | 34 | 34	NA	Integer List	NA	0	NA	NA	NA	New Mexico | Texas | Mexico	United States	New Mexico | Texas | Mexico	NA	NA	NA	Blood	NA	Ally Finkbeiner, Jennifer Johnson, Gwenyth Calaro, Tanishq Jain, Linnea Donovan	2023/2025
R021-Milazzo2010	Peromyscus boylii	Arenaviridae	1995-01/2008-06	Field Observation	Positive-Negative-Total Count	ELISA	3 | 311 | 314	NA	Integer List	NA	0	NA	NA	NA	New Mexico | Texas | Mexico	United States	New Mexico | Texas | Mexico	7	NA	NA	Blood	NA	Ally Finkbeiner, Jennifer Johnson, Gwenyth Calaro, Tanishq Jain, Linnea Donovan	2023/2025
R021-Milazzo2010	Peromyscus difficilis	Arenaviridae	1995-01/2008-06	Field Observation	Positive-Negative-Total Count	ELISA	0 | 10 | 10	NA	Integer List	NA	0	NA	NA	NA	New Mexico | Texas | Mexico	United States	New Mexico | Texas | Mexico	NA	NA	NA	Blood	NA	Ally Finkbeiner, Jennifer Johnson, Gwenyth Calaro, Tanishq Jain, Linnea Donovan	2023/2025
R021-Milazzo2010	Peromyscus eremicus	Arenaviridae	1995-01/2008-06	Field Observation	Positive-Negative-Total Count	ELISA	0 | 75 | 75	NA	Integer List	NA	0	NA	NA	NA	New Mexico | Texas | Mexico	United States	New Mexico | Texas | Mexico	NA	NA	NA	Blood	NA	Ally Finkbeiner, Jennifer Johnson, Gwenyth Calaro, Tanishq Jain, Linnea Donovan	2023/2025
R021-Milazzo2010	Peromyscus furvus	Arenaviridae	1995-01/2008-06	Field Observation	Positive-Negative-Total Count	ELISA	0 | 53 | 53	NA	Integer List	NA	0	NA	NA	NA	New Mexico | Texas | Mexico	United States	New Mexico | Texas | Mexico	NA	NA	NA	Blood	NA	Ally Finkbeiner, Jennifer Johnson, Gwenyth Calaro, Tanishq Jain, Linnea Donovan	2023/2025
R021-Milazzo2010	Peromyscus gossypinus	Arenaviridae	1995-01/2008-06	Field Observation	Positive-Negative-Total Count	ELISA	0 | 5 | 5	NA	Integer List	NA	0	NA	NA	NA	New Mexico | Texas | Mexico	United States	New Mexico | Texas | Mexico	NA	NA	NA	Blood	NA	Ally Finkbeiner, Jennifer Johnson, Gwenyth Calaro, Tanishq Jain, Linnea Donovan	2023/2025
R021-Milazzo2010	Peromyscus gratus	Arenaviridae	1995-01/2008-06	Field Observation	Positive-Negative-Total Count	ELISA	0 | 10 | 10	NA	Integer List	NA	0	NA	NA	NA	New Mexico | Texas | Mexico	United States	New Mexico | Texas | Mexico	NA	NA	NA	Blood	NA	Ally Finkbeiner, Jennifer Johnson, Gwenyth Calaro, Tanishq Jain, Linnea Donovan	2023/2025
R021-Milazzo2010	Peromyscus hooperi	Arenaviridae	1995-01/2008-06	Field Observation	Positive-Negative-Total Count	ELISA	0 | 6 | 6	NA	Integer List	NA	0	NA	NA	NA	New Mexico | Texas | Mexico	United States	New Mexico | Texas | Mexico	NA	NA	NA	Blood	NA	Ally Finkbeiner, Jennifer Johnson, Gwenyth Calaro, Tanishq Jain, Linnea Donovan	2023/2025
R021-Milazzo2010	Peromyscus hylocetes	Arenaviridae	1995-01/2008-06	Field Observation	Positive-Negative-Total Count	ELISA	0 | 8 | 8	NA	Integer List	NA	0	NA	NA	NA	New Mexico | Texas | Mexico	United States	New Mexico | Texas | Mexico	NA	NA	NA	Blood	NA	Ally Finkbeiner, Jennifer Johnson, Gwenyth Calaro, Tanishq Jain, Linnea Donovan	2023/2025
R021-Milazzo2010	Peromyscus leucopus	Arenaviridae	1995-01/2008-06	Field Observation	Positive-Negative-Total Count	ELISA	11 | 421 | 432	NA	Integer List	NA	0	NA	NA	NA	New Mexico | Texas | Mexico	United States	New Mexico | Texas | Mexico	1, 2, 5, 10, 13, 14	NA	NA	Blood	NA	Ally Finkbeiner, Jennifer Johnson, Gwenyth Calaro, Tanishq Jain, Linnea Donovan	2023/2025
R021-Milazzo2010	Peromyscus levipes	Arenaviridae	1995-01/2008-06	Field Observation	Positive-Negative-Total Count	ELISA	0 | 64 | 64	NA	Integer List	NA	0	NA	NA	NA	New Mexico | Texas | Mexico	United States	New Mexico | Texas | Mexico	NA	NA	NA	Blood	NA	Ally Finkbeiner, Jennifer Johnson, Gwenyth Calaro, Tanishq Jain, Linnea Donovan	2023/2025
R021-Milazzo2010	Peromyscus maniculatus	Arenaviridae	1995-01/2008-06	Field Observation	Positive-Negative-Total Count	ELISA	9 | 136 | 145	NA	Integer List	NA	0	NA	NA	NA	New Mexico | Texas | Mexicote	United States	New Mexico | Texas | Mexico	4, 6, 18, 22	NA	NA	Blood	NA	Ally Finkbeiner, Jennifer Johnson, Gwenyth Calaro, Tanishq Jain, Linnea Donovan	2023/2025
R021-Milazzo2010	Peromyscus megalops	Arenaviridae	1995-01/2008-06	Field Observation	Positive-Negative-Total Count	ELISA	1 | 60 | 61	NA	Integer List	NA	0	NA	NA	NA	New Mexico | Texas | Mexico	United States	New Mexico | Texas | Mexico	24	NA	NA	Blood	NA	Ally Finkbeiner, Jennifer Johnson, Gwenyth Calaro, Tanishq Jain, Linnea Donovan	2023/2025
R021-Milazzo2010	Peromyscus melanocarpus	Arenaviridae	1995-01/2008-06	Field Observation	Positive-Negative-Total Count	ELISA	0 | 15 | 15	NA	Integer List	NA	0	NA	NA	NA	New Mexico | Texas | Mexico	United States	New Mexico | Texas | Mexico	NA	NA	NA	Blood	NA	Ally Finkbeiner, Jennifer Johnson, Gwenyth Calaro, Tanishq Jain, Linnea Donovan	2023/2025
R021-Milazzo2010	Peromyscus melanophrys	Arenaviridae	1995-01/2008-06	Field Observation	Positive-Negative-Total Count	ELISA	2 | 26 | 28	NA	Integer List	NA	0	NA	NA	NA	New Mexico | Texas | Mexico	United States	New Mexico | Texas | Mexico	17	NA	NA	Blood	NA	Ally Finkbeiner, Jennifer Johnson, Gwenyth Calaro, Tanishq Jain, Linnea Donovan	2023/2025
R021-Milazzo2010	Peromyscus melanotis	Arenaviridae	1995-01/2008-06	Field Observation	Positive-Negative-Total Count	ELISA	1 | 134 | 135	NA	Integer List	NA	0	NA	NA	NA	New Mexico | Texas | Mexico	United States	New Mexico | Texas | Mexico	22	NA	NA	Blood	NA	Ally Finkbeiner, Jennifer Johnson, Gwenyth Calaro, Tanishq Jain, Linnea Donovan	2023/2025
R021-Milazzo2010	Peromyscus merriami	Arenaviridae	1995-01/2008-06	Field Observation	Positive-Negative-Total Count	ELISA	0 | 6 | 6	NA	Integer List	NA	0	NA	NA	NA	New Mexico | Texas | Mexico	United States	New Mexico | Texas | Mexico	NA	NA	NA	Blood	NA	Ally Finkbeiner, Jennifer Johnson, Gwenyth Calaro, Tanishq Jain, Linnea Donovan	2023/2025
R021-Milazzo2010	Peromyscus mexicanus	Arenaviridae	1995-01/2008-06	Field Observation	Positive-Negative-Total Count	ELISA	4 | 52 | 56	NA	Integer List	NA	0	NA	NA	NA	New Mexico | Texas | Mexico	United States	New Mexico | Texas | Mexico	26, 27	NA	NA	Blood	NA	Ally Finkbeiner, Jennifer Johnson, Gwenyth Calaro, Tanishq Jain, Linnea Donovan	2023/2025
R021-Milazzo2010	Peromyscus nasutus	Arenaviridae	1995-01/2008-06	Field Observation	Positive-Negative-Total Count	ELISA	0 | 16 | 16	NA	Integer List	NA	0	NA	NA	NA	New Mexico | Texas | Mexico	United States	New Mexico | Texas | Mexico	NA	NA	NA	Blood	NA	Ally Finkbeiner, Jennifer Johnson, Gwenyth Calaro, Tanishq Jain, Linnea Donovan	2023/2025
R021-Milazzo2010	Peromyscus ochraventer	Arenaviridae	1995-01/2008-06	Field Observation	Positive-Negative-Total Count	ELISA	0 | 11 | 11	NA	Integer List	NA	0	NA	NA	NA	New Mexico | Texas | Mexico	United States	New Mexico | Texas | Mexico	NA	NA	NA	Blood	NA	Ally Finkbeiner, Jennifer Johnson, Gwenyth Calaro, Tanishq Jain, Linnea Donovan	2023/2025
R021-Milazzo2010	Peromyscus pectoralis	Arenaviridae	1995-01/2008-06	Field Observation	Positive-Negative-Total Count	ELISA	0 | 442 | 442	NA	Integer List	NA	0	NA	NA	NA	New Mexico | Texas | Mexico	United States	New Mexico | Texas | Mexico	NA	NA	NA	Blood	NA	Ally Finkbeiner, Jennifer Johnson, Gwenyth Calaro, Tanishq Jain, Linnea Donovan	2023/2025
R021-Milazzo2010	Peromyscus schmidlyi	Arenaviridae	1995-01/2008-06	Field Observation	Positive-Negative-Total Count	ELISA	0 | 1 | 1	NA	Integer List	NA	0	NA	NA	NA	New Mexico | Texas | Mexico	United States	New Mexico | Texas | Mexico	NA	NA	NA	Blood	NA	Ally Finkbeiner, Jennifer Johnson, Gwenyth Calaro, Tanishq Jain, Linnea Donovan	2023/2025
R021-Milazzo2010	Peromyscus spicilegus	Arenaviridae	1995-01/2008-06	Field Observation	Positive-Negative-Total Count	ELISA	0 | 31 | 31	NA	Integer List	NA	0	NA	NA	NA	New Mexico | Texas | Mexico	United States	New Mexico | Texas | Mexico	NA	NA	NA	Blood	NA	Ally Finkbeiner, Jennifer Johnson, Gwenyth Calaro, Tanishq Jain, Linnea Donovan	2023/2025
R021-Milazzo2010	Peromyscus truei	Arenaviridae	1995-01/2008-06	Field Observation	Positive-Negative-Total Count	ELISA	0 | 2 | 2	NA	Integer List	NA	0	NA	NA	NA	New Mexico | Texas | Mexico	United States	New Mexico | Texas | Mexico	NA	NA	NA	Blood	NA	Ally Finkbeiner, Jennifer Johnson, Gwenyth Calaro, Tanishq Jain, Linnea Donovan	2023/2025
R021-Milazzo2010	Peromyscus zarhynchus	Arenaviridae	1995-01/2008-06	Field Observation	Positive-Negative-Total Count	ELISA	0 | 2 | 2	NA	Integer List	NA	0	NA	NA	NA	New Mexico | Texas | Mexico	United States	New Mexico | Texas | Mexico	NA	NA	NA	Blood	NA	Ally Finkbeiner, Jennifer Johnson, Gwenyth Calaro, Tanishq Jain, Linnea Donovan	2023/2025
R021-Milazzo2010	Peromyscus	Arenaviridae	1995-01/2008-06	Field Observation	Positive-Negative-Total Count	ELISA	7 | 286 | 293	NA	Integer List	NA	0	NA	NA	NA	New Mexico | Texas | Mexico	United States	New Mexico | Texas | Mexico	19–21, 24	NA	NA	Blood	NA	Ally Finkbeiner, Jennifer Johnson, Gwenyth Calaro, Tanishq Jain, Linnea Donovan	2023/2025
R021-Milazzo2010	Reithrodontomys bakeri	Arenaviridae	1995-01/2008-06	Field Observation	Positive-Negative-Total Count	ELISA	0 | 3 | 3	NA	Integer List	NA	0	NA	NA	NA	New Mexico | Texas | Mexico	United States	New Mexico | Texas | Mexico	NA	NA	NA	Blood	NA	Ally Finkbeiner, Jennifer Johnson, Gwenyth Calaro, Tanishq Jain, Linnea Donovan	2023/2025
R021-Milazzo2010	Reithrodontomys fulvescens	Arenaviridae	1995-01/2008-06	Field Observation	Positive-Negative-Total Count	ELISA	0 | 76 | 76	NA	Integer List	NA	0	NA	NA	NA	New Mexico | Texas | Mexico	United States	New Mexico | Texas | Mexico	NA	NA	NA	Blood	NA	Ally Finkbeiner, Jennifer Johnson, Gwenyth Calaro, Tanishq Jain, Linnea Donovan	2023/2025
R021-Milazzo2010	Reithrodontomys gracilis	Arenaviridae	1995-01/2008-06	Field Observation	Positive-Negative-Total Count	ELISA	0 | 2 | 2	NA	Integer List	NA	0	NA	NA	NA	New Mexico | Texas | Mexico	United States	New Mexico | Texas | Mexico	NA	NA	NA	Blood	NA	Ally Finkbeiner, Jennifer Johnson, Gwenyth Calaro, Tanishq Jain, Linnea Donovan	2023/2025
R021-Milazzo2010	Reithrodontomys megalotis	Arenaviridae	1995-01/2008-06	Field Observation	Positive-Negative-Total Count	ELISA	0 | 94 | 94	NA	Integer List	NA	0	NA	NA	NA	New Mexico | Texas | Mexico	United States	New Mexico | Texas | Mexico	NA	NA	NA	Blood	NA	Ally Finkbeiner, Jennifer Johnson, Gwenyth Calaro, Tanishq Jain, Linnea Donovan	2023/2025
R021-Milazzo2010	Reithrodontomys mexicanus	Arenaviridae	1995-01/2008-06	Field Observation	Positive-Negative-Total Count	ELISA	0 | 48 | 48	NA	Integer List	NA	0	NA	NA	NA	New Mexico | Texas | Mexico	United States	New Mexico | Texas | Mexico	NA	NA	NA	Blood	NA	Ally Finkbeiner, Jennifer Johnson, Gwenyth Calaro, Tanishq Jain, Linnea Donovan	2023/2025
R021-Milazzo2010	Reithrodontomys microdon	Arenaviridae	1995-01/2008-06	Field Observation	Positive-Negative-Total Count	ELISA	0 | 4 | 4	NA	Integer List	NA	0	NA	NA	NA	New Mexico | Texas | Mexico	United States	New Mexico | Texas | Mexico	NA	NA	NA	Blood	NA	Ally Finkbeiner, Jennifer Johnson, Gwenyth Calaro, Tanishq Jain, Linnea Donovan	2023/2025
R021-Milazzo2010	Reithrodontomys montanus	Arenaviridae	1995-01/2008-06	Field Observation	Positive-Negative-Total Count	ELISA	0 | 11 | 11	NA	Integer List	NA	0	NA	NA	NA	New Mexico | Texas | Mexico	United States	New Mexico | Texas | Mexico	NA	NA	NA	Blood	NA	Ally Finkbeiner, Jennifer Johnson, Gwenyth Calaro, Tanishq Jain, Linnea Donovan	2023/2025
R021-Milazzo2010	Reithrodontomys sumichrasti	Arenaviridae	1995-01/2008-06	Field Observation	Positive-Negative-Total Count	ELISA	2 | 80 | 82	NA	Integer List	NA	0	NA	NA	NA	New Mexico | Texas | Mexico	United States	New Mexico | Texas | Mexico	24	NA	NA	Blood	NA	Ally Finkbeiner, Jennifer Johnson, Gwenyth Calaro, Tanishq Jain, Linnea Donovan	2023/2025
R021-Milazzo2010	Reithrodontomys	Arenaviridae	1995-01/2008-06	Field Observation	Positive-Negative-Total Count	ELISA	1 | 55 | 56	NA	Integer List	NA	0	NA	NA	NA	New Mexico | Texas | Mexico	United States	New Mexico | Texas | Mexico	4	NA	NA	Blood	NA	Ally Finkbeiner, Jennifer Johnson, Gwenyth Calaro, Tanishq Jain, Linnea Donovan	2023/2025
R021-Milazzo2010	Sigmodon alleni	Arenaviridae	1995-01/2008-06	Field Observation	Positive-Negative-Total Count	ELISA	0 | 1 | 1	NA	Integer List	NA	0	NA	NA	NA	New Mexico | Texas | Mexico	United States	New Mexico | Texas | Mexico	NA	NA	NA	Blood	NA	Ally Finkbeiner, Jennifer Johnson, Gwenyth Calaro, Tanishq Jain, Linnea Donovan	2023/2025
R021-Milazzo2010	Sigmodon hispidus	Arenaviridae	1995-01/2008-06	Field Observation	Positive-Negative-Total Count	ELISA	2 | 625 | 627	NA	Integer List	NA	0	NA	NA	NA	New Mexico | Texas | Mexico	United States	New Mexico | Texas | Mexico	2022-05-08	NA	NA	Blood	NA	Ally Finkbeiner, Jennifer Johnson, Gwenyth Calaro, Tanishq Jain, Linnea Donovan	2023/2025
R021-Milazzo2010	Sigmodon mascotensis	Arenaviridae	1995-01/2008-06	Field Observation	Positive-Negative-Total Count	ELISA	0 | 52 | 52	NA	Integer List	NA	0	NA	NA	NA	New Mexico | Texas | Mexico	United States	New Mexico | Texas | Mexico	NA	NA	NA	Blood	NA	Ally Finkbeiner, Jennifer Johnson, Gwenyth Calaro, Tanishq Jain, Linnea Donovan	2023/2025
R021-Milazzo2010	Sigmodon ochrognathus	Arenaviridae	1995-01/2008-06	Field Observation	Positive-Negative-Total Count	ELISA	0 | 13 | 13	NA	Integer List	NA	0	NA	NA	NA	New Mexico | Texas | Mexico	United States	New Mexico | Texas | Mexico	NA	NA	NA	Blood	NA	Ally Finkbeiner, Jennifer Johnson, Gwenyth Calaro, Tanishq Jain, Linnea Donovan	2023/2025
R021-Milazzo2010	Sigmodon toltecus	Arenaviridae	1995-01/2008-06	Field Observation	Positive-Negative-Total Count	ELISA	2 | 69 | 71	NA	Integer List	NA	0	NA	NA	NA	New Mexico | Texas | Mexico	United States	New Mexico | Texas | Mexico	28	NA	NA	Blood	NA	Ally Finkbeiner, Jennifer Johnson, Gwenyth Calaro, Tanishq Jain, Linnea Donovan	2023/2025
R021-Milazzo2010	Sigmodon	Arenaviridae	1995-01/2008-06	Field Observation	Positive-Negative-Total Count	ELISA	0 | 32 | 32	NA	Integer List	NA	0	NA	NA	NA	New Mexico | Texas | Mexico	United States	New Mexico | Texas | Mexico	NA	NA	NA	Blood	NA	Ally Finkbeiner, Jennifer Johnson, Gwenyth Calaro, Tanishq Jain, Linnea Donovan	2023/2025
R021-Milazzo2010	Tylomys	Arenaviridae	1995-01/2008-06	Field Observation	Positive-Negative-Total Count	ELISA	0 | 1 | 1	NA	Integer List	NA	0	NA	NA	NA	New Mexico | Texas | Mexico	United States	New Mexico | Texas | Mexico	NA	NA	NA	Blood	NA	Ally Finkbeiner, Jennifer Johnson, Gwenyth Calaro, Tanishq Jain, Linnea Donovan	2023/2025
R021-Milazzo2010	Baiomys taylori	Whitewater Arroyo Virus	1995-01/2008-06	Field Observation	Titration Threshold	Antibody box titer	<1/320	NA	Ratio-Inequality	Known arenavirus antibody positive	0	NA	NA	NA	New Mexico | Texas | Mexico	United States	New Mexico | Texas | Mexico	NA	NA	NA	Blood	NA	Ally Finkbeiner, Jennifer Johnson, Gwenyth Calaro, Tanishq Jain, Linnea Donovan	2023/2025
R021-Milazzo2010	Megadontomys nelsoni	Whitewater Arroyo Virus	1995-01/2008-06	Field Observation	Titration Threshold	Antibody box titer	1/320	NA	Ratio-Inequality	Known arenavirus antibody positive	0	NA	NA	NA	New Mexico | Texas | Mexico	United States	New Mexico | Texas | Mexico	NA	NA	NA	Blood	NA	Ally Finkbeiner, Jennifer Johnson, Gwenyth Calaro, Tanishq Jain, Linnea Donovan	2023/2025
R021-Milazzo2010	Neotoma mexicana	Whitewater Arroyo Virus	1995-01/2008-06	Field Observation	Titration Threshold	Antibody box titer	5120-01-01	NA	Ratio-Inequality	Known arenavirus antibody positive	0	NA	NA	NA	New Mexico | Texas | Mexico	United States	New Mexico | Texas | Mexico	NA	NA	NA	Blood	NA	Ally Finkbeiner, Jennifer Johnson, Gwenyth Calaro, Tanishq Jain, Linnea Donovan	2023/2025
R021-Milazzo2010	Neotoma micropus	Whitewater Arroyo Virus	1995-01/2008-06	Field Observation	Titration Threshold	Antibody box titer	1/320-1/5120	NA	Ratio-Inequality	Known arenavirus antibody positive	0	NA	NA	NA	New Mexico | Texas | Mexico	United States	New Mexico | Texas | Mexico	NA	NA	NA	Blood	NA	Ally Finkbeiner, Jennifer Johnson, Gwenyth Calaro, Tanishq Jain, Linnea Donovan	2023/2025
R021-Milazzo2010	Onychomys leucogaster	Whitewater Arroyo Virus	1995-01/2008-06	Field Observation	Titration Threshold	Antibody box titer	1/320-1/1280	NA	Ratio-Inequality	Known arenavirus antibody positive	0	NA	NA	NA	New Mexico | Texas | Mexico	United States	New Mexico | Texas | Mexico	NA	NA	NA	Blood	NA	Ally Finkbeiner, Jennifer Johnson, Gwenyth Calaro, Tanishq Jain, Linnea Donovan	2023/2025
R021-Milazzo2010	Oryzomys couesi	Whitewater Arroyo Virus	1995-01/2008-06	Field Observation	Titration Threshold	Antibody box titer	1/320	NA	Ratio-Inequality	Known arenavirus antibody positive	0	NA	NA	NA	New Mexico | Texas | Mexico	United States	New Mexico | Texas | Mexico	NA	NA	NA	Blood	NA	Ally Finkbeiner, Jennifer Johnson, Gwenyth Calaro, Tanishq Jain, Linnea Donovan	2023/2025
R021-Milazzo2010	Oryzomys palustris	Whitewater Arroyo Virus	1995-01/2008-06	Field Observation	Titration Threshold	Antibody box titer	1/320-1/1280	NA	Ratio-Inequality	Known arenavirus antibody positive	0	NA	NA	NA	New Mexico | Texas | Mexico	United States	New Mexico | Texas | Mexico	NA	NA	NA	Blood	NA	Ally Finkbeiner, Jennifer Johnson, Gwenyth Calaro, Tanishq Jain, Linnea Donovan	2023/2025
R021-Milazzo2010	Peromyscus attwateri	Whitewater Arroyo Virus	1995-01/2008-06	Field Observation	Titration Threshold	Antibody box titer	1/320-1/1280	NA	Ratio-Inequality	Known arenavirus antibody positive	0	NA	NA	NA	New Mexico | Texas | Mexico	United States	New Mexico | Texas | Mexico	NA	NA	NA	Blood	NA	Ally Finkbeiner, Jennifer Johnson, Gwenyth Calaro, Tanishq Jain, Linnea Donovan	2023/2025
R021-Milazzo2010	Peromyscus boylii	Whitewater Arroyo Virus	1995-01/2008-06	Field Observation	Titration Threshold	Antibody box titer	1/320	NA	Ratio-Inequality	Known arenavirus antibody positive	0	NA	NA	NA	New Mexico | Texas | Mexico	United States	New Mexico | Texas | Mexico	NA	NA	NA	Blood	NA	Ally Finkbeiner, Jennifer Johnson, Gwenyth Calaro, Tanishq Jain, Linnea Donovan	2023/2025
R021-Milazzo2010	Peromyscus leucopus	Whitewater Arroyo Virus	1995-01/2008-06	Field Observation	Titration Threshold	Antibody box titer	1/320-1/1280	NA	Ratio-Inequality	Known arenavirus antibody positive	0	NA	NA	NA	New Mexico | Texas | Mexico	United States	New Mexico | Texas | Mexico	NA	NA	NA	Blood	NA	Ally Finkbeiner, Jennifer Johnson, Gwenyth Calaro, Tanishq Jain, Linnea Donovan	2023/2025
R021-Milazzo2010	Peromyscus maniculatus	Whitewater Arroyo Virus	1995-01/2008-06	Field Observation	Titration Threshold	Antibody box titer	1/320-1/5120	NA	Ratio-Inequality	Known arenavirus antibody positive	0	NA	NA	NA	New Mexico | Texas | Mexico	United States	New Mexico | Texas | Mexico	NA	NA	NA	Blood	NA	Ally Finkbeiner, Jennifer Johnson, Gwenyth Calaro, Tanishq Jain, Linnea Donovan	2023/2025
R021-Milazzo2010	Peromyscus megalops	Whitewater Arroyo Virus	1995-01/2008-06	Field Observation	Titration Threshold	Antibody box titer	1/1280	NA	Ratio-Inequality	Known arenavirus antibody positive	0	NA	NA	NA	New Mexico | Texas | Mexico	United States	New Mexico | Texas | Mexico	NA	NA	NA	Blood	NA	Ally Finkbeiner, Jennifer Johnson, Gwenyth Calaro, Tanishq Jain, Linnea Donovan	2023/2025
R021-Milazzo2010	Peromyscus melanophrys	Whitewater Arroyo Virus	1995-01/2008-06	Field Observation	Titration Threshold	Antibody box titer	1/320	NA	Ratio-Inequality	Known arenavirus antibody positive	0	NA	NA	NA	New Mexico | Texas | Mexico	United States	New Mexico | Texas | Mexico	NA	NA	NA	Blood	NA	Ally Finkbeiner, Jennifer Johnson, Gwenyth Calaro, Tanishq Jain, Linnea Donovan	2023/2025
R021-Milazzo2010	Peromyscus melanotis	Whitewater Arroyo Virus	1995-01/2008-06	Field Observation	Titration Threshold	Antibody box titer	1/320	NA	Ratio-Inequality	Known arenavirus antibody positive	0	NA	NA	NA	New Mexico | Texas | Mexico	United States	New Mexico | Texas | Mexico	NA	NA	NA	Blood	NA	Ally Finkbeiner, Jennifer Johnson, Gwenyth Calaro, Tanishq Jain, Linnea Donovan	2023/2025
R021-Milazzo2010	Peromyscus mexicanus	Whitewater Arroyo Virus	1995-01/2008-06	Field Observation	Titration Threshold	Antibody box titer	<1/320-1/320	NA	Ratio-Inequality	Known arenavirus antibody positive	0	NA	NA	NA	New Mexico | Texas | Mexico	United States	New Mexico | Texas | Mexico	NA	NA	NA	Blood	NA	Ally Finkbeiner, Jennifer Johnson, Gwenyth Calaro, Tanishq Jain, Linnea Donovan	2023/2025
R021-Milazzo2010	Peromyscus	Whitewater Arroyo Virus	1995-01/2008-06	Field Observation	Titration Threshold	Antibody box titer	1/320-1/1280	NA	Ratio-Inequality	Known arenavirus antibody positive	0	NA	NA	NA	New Mexico | Texas | Mexico	United States	New Mexico | Texas | Mexico	NA	NA	NA	Blood	NA	Ally Finkbeiner, Jennifer Johnson, Gwenyth Calaro, Tanishq Jain, Linnea Donovan	2023/2025
R021-Milazzo2010	Reithrodontomys sumichrasti	Whitewater Arroyo Virus	1995-01/2008-06	Field Observation	Titration Threshold	Antibody box titer	1/320	NA	Ratio-Inequality	Known arenavirus antibody positive	0	NA	NA	NA	New Mexico | Texas | Mexico	United States	New Mexico | Texas | Mexico	NA	NA	NA	Blood	NA	Ally Finkbeiner, Jennifer Johnson, Gwenyth Calaro, Tanishq Jain, Linnea Donovan	2023/2025
R021-Milazzo2010	Reithrodontomys	Whitewater Arroyo Virus	1995-01/2008-06	Field Observation	Titration Threshold	Antibody box titer	1/320	NA	Ratio-Inequality	Known arenavirus antibody positive	0	NA	NA	NA	New Mexico | Texas | Mexico	United States	New Mexico | Texas | Mexico	NA	NA	NA	Blood	NA	Ally Finkbeiner, Jennifer Johnson, Gwenyth Calaro, Tanishq Jain, Linnea Donovan	2023/2025
R021-Milazzo2010	Sigmodon hispidus	Whitewater Arroyo Virus	1995-01/2008-06	Field Observation	Titration Threshold	Antibody box titer	1/320-1/1280	NA	Ratio-Inequality	Known arenavirus antibody positive	0	NA	NA	NA	New Mexico | Texas | Mexico	United States	New Mexico | Texas | Mexico	NA	NA	NA	Blood	NA	Ally Finkbeiner, Jennifer Johnson, Gwenyth Calaro, Tanishq Jain, Linnea Donovan	2023/2025
R021-Milazzo2010	Sigmodon toltecus	Whitewater Arroyo Virus	1995-01/2008-06	Field Observation	Titration Threshold	Antibody box titer	1/320	NA	Ratio-Inequality	Known arenavirus antibody positive	0	NA	NA	NA	New Mexico | Texas | Mexico	United States	New Mexico | Texas | Mexico	NA	NA	NA	Blood	NA	Ally Finkbeiner, Jennifer Johnson, Gwenyth Calaro, Tanishq Jain, Linnea Donovan	2023/2025
R021-Milazzo2010	Baiomys taylori	Amapari Virus	1995-01/2008-06	Field Observation	Titration Threshold	Antibody box titer	1/320-1/1280	NA	Ratio-Inequality	Known arenavirus antibody positive	0	NA	NA	NA	New Mexico | Texas | Mexico	United States	New Mexico | Texas | Mexico	NA	NA	NA	Blood	NA	Ally Finkbeiner, Jennifer Johnson, Gwenyth Calaro, Tanishq Jain, Linnea Donovan	2023/2025
R021-Milazzo2010	Megadontomys nelsoni	Amapari Virus	1995-01/2008-06	Field Observation	Titration Threshold	Antibody box titer	<1/320	NA	Ratio-Inequality	Known arenavirus antibody positive	0	NA	NA	NA	New Mexico | Texas | Mexico	United States	New Mexico | Texas | Mexico	NA	NA	NA	Blood	NA	Ally Finkbeiner, Jennifer Johnson, Gwenyth Calaro, Tanishq Jain, Linnea Donovan	2023/2025
R021-Milazzo2010	Neotoma mexicana	Amapari Virus	1995-01/2008-06	Field Observation	Titration Threshold	Antibody box titer	1/320	NA	Ratio-Inequality	Known arenavirus antibody positive	0	NA	NA	NA	New Mexico | Texas | Mexico	United States	New Mexico | Texas | Mexico	NA	NA	NA	Blood	NA	Ally Finkbeiner, Jennifer Johnson, Gwenyth Calaro, Tanishq Jain, Linnea Donovan	2023/2025
R021-Milazzo2010	Neotoma micropus	Amapari Virus	1995-01/2008-06	Field Observation	Titration Threshold	Antibody box titer	<1/320-1/320	NA	Ratio-Inequality	Known arenavirus antibody positive	0	NA	NA	NA	New Mexico | Texas | Mexico	United States	New Mexico | Texas | Mexico	NA	NA	NA	Blood	NA	Ally Finkbeiner, Jennifer Johnson, Gwenyth Calaro, Tanishq Jain, Linnea Donovan	2023/2025
R021-Milazzo2010	Onychomys leucogaster	Amapari Virus	1995-01/2008-06	Field Observation	Titration Threshold	Antibody box titer	<1/320	NA	Ratio-Inequality	Known arenavirus antibody positive	0	NA	NA	NA	New Mexico | Texas | Mexico	United States	New Mexico | Texas | Mexico	NA	NA	NA	Blood	NA	Ally Finkbeiner, Jennifer Johnson, Gwenyth Calaro, Tanishq Jain, Linnea Donovan	2023/2025
R021-Milazzo2010	Oryzomys couesi	Amapari Virus	1995-01/2008-06	Field Observation	Titration Threshold	Antibody box titer	<1/320	NA	Ratio-Inequality	Known arenavirus antibody positive	0	NA	NA	NA	New Mexico | Texas | Mexico	United States	New Mexico | Texas | Mexico	NA	NA	NA	Blood	NA	Ally Finkbeiner, Jennifer Johnson, Gwenyth Calaro, Tanishq Jain, Linnea Donovan	2023/2025
R021-Milazzo2010	Oryzomys palustris	Amapari Virus	1995-01/2008-06	Field Observation	Titration Threshold	Antibody box titer	<1/320	NA	Ratio-Inequality	Known arenavirus antibody positive	0	NA	NA	NA	New Mexico | Texas | Mexico	United States	New Mexico | Texas | Mexico	NA	NA	NA	Blood	NA	Ally Finkbeiner, Jennifer Johnson, Gwenyth Calaro, Tanishq Jain, Linnea Donovan	2023/2025
R021-Milazzo2010	Peromyscus attwateri	Amapari Virus	1995-01/2008-06	Field Observation	Titration Threshold	Antibody box titer	<1/320	NA	Ratio-Inequality	Known arenavirus antibody positive	0	NA	NA	NA	New Mexico | Texas | Mexico	United States	New Mexico | Texas | Mexico	NA	NA	NA	Blood	NA	Ally Finkbeiner, Jennifer Johnson, Gwenyth Calaro, Tanishq Jain, Linnea Donovan	2023/2025
R021-Milazzo2010	Peromyscus boylii	Amapari Virus	1995-01/2008-06	Field Observation	Titration Threshold	Antibody box titer	<1/320	NA	Ratio-Inequality	Known arenavirus antibody positive	0	NA	NA	NA	New Mexico | Texas | Mexico	United States	New Mexico | Texas | Mexico	NA	NA	NA	Blood	NA	Ally Finkbeiner, Jennifer Johnson, Gwenyth Calaro, Tanishq Jain, Linnea Donovan	2023/2025
R021-Milazzo2010	Peromyscus leucopus	Amapari Virus	1995-01/2008-06	Field Observation	Titration Threshold	Antibody box titer	<1/320	NA	Ratio-Inequality	Known arenavirus antibody positive	0	NA	NA	NA	New Mexico | Texas | Mexico	United States	New Mexico | Texas | Mexico	NA	NA	NA	Blood	NA	Ally Finkbeiner, Jennifer Johnson, Gwenyth Calaro, Tanishq Jain, Linnea Donovan	2023/2025
R021-Milazzo2010	Peromyscus maniculatus	Amapari Virus	1995-01/2008-06	Field Observation	Titration Threshold	Antibody box titer	<1/320	NA	Ratio-Inequality	Known arenavirus antibody positive	0	NA	NA	NA	New Mexico | Texas | Mexico	United States	New Mexico | Texas | Mexico	NA	NA	NA	Blood	NA	Ally Finkbeiner, Jennifer Johnson, Gwenyth Calaro, Tanishq Jain, Linnea Donovan	2023/2025
R021-Milazzo2010	Peromyscus megalops	Amapari Virus	1995-01/2008-06	Field Observation	Titration Threshold	Antibody box titer	<1/320	NA	Ratio-Inequality	Known arenavirus antibody positive	0	NA	NA	NA	New Mexico | Texas | Mexico	United States	New Mexico | Texas | Mexico	NA	NA	NA	Blood	NA	Ally Finkbeiner, Jennifer Johnson, Gwenyth Calaro, Tanishq Jain, Linnea Donovan	2023/2025
R021-Milazzo2010	Peromyscus melanophrys	Amapari Virus	1995-01/2008-06	Field Observation	Titration Threshold	Antibody box titer	<1/320	NA	Ratio-Inequality	Known arenavirus antibody positive	0	NA	NA	NA	New Mexico | Texas | Mexico	United States	New Mexico | Texas | Mexico	NA	NA	NA	Blood	NA	Ally Finkbeiner, Jennifer Johnson, Gwenyth Calaro, Tanishq Jain, Linnea Donovan	2023/2025
R021-Milazzo2010	Peromyscus melanotis	Amapari Virus	1995-01/2008-06	Field Observation	Titration Threshold	Antibody box titer	<1/320	NA	Ratio-Inequality	Known arenavirus antibody positive	0	NA	NA	NA	New Mexico | Texas | Mexico	United States	New Mexico | Texas | Mexico	NA	NA	NA	Blood	NA	Ally Finkbeiner, Jennifer Johnson, Gwenyth Calaro, Tanishq Jain, Linnea Donovan	2023/2025
R021-Milazzo2010	Peromyscus mexicanus	Amapari Virus	1995-01/2008-06	Field Observation	Titration Threshold	Antibody box titer	1/1280-1/5120	NA	Ratio-Inequality	Known arenavirus antibody positive	0	NA	NA	NA	New Mexico | Texas | Mexico	United States	New Mexico | Texas | Mexico	NA	NA	NA	Blood	NA	Ally Finkbeiner, Jennifer Johnson, Gwenyth Calaro, Tanishq Jain, Linnea Donovan	2023/2025
R021-Milazzo2010	Peromyscus	Amapari Virus	1995-01/2008-06	Field Observation	Titration Threshold	Antibody box titer	<1/320	NA	Ratio-Inequality	Known arenavirus antibody positive	0	NA	NA	NA	New Mexico | Texas | Mexico	United States	New Mexico | Texas | Mexico	NA	NA	NA	Blood	NA	Ally Finkbeiner, Jennifer Johnson, Gwenyth Calaro, Tanishq Jain, Linnea Donovan	2023/2025
R021-Milazzo2010	Reithrodontomys sumichrasti	Amapari Virus	1995-01/2008-06	Field Observation	Titration Threshold	Antibody box titer	<1/320	NA	Ratio-Inequality	Known arenavirus antibody positive	0	NA	NA	NA	New Mexico | Texas | Mexico	United States	New Mexico | Texas | Mexico	NA	NA	NA	Blood	NA	Ally Finkbeiner, Jennifer Johnson, Gwenyth Calaro, Tanishq Jain, Linnea Donovan	2023/2025
R021-Milazzo2010	Reithrodontomys	Amapari Virus	1995-01/2008-06	Field Observation	Titration Threshold	Antibody box titer	<1/320	NA	Ratio-Inequality	Known arenavirus antibody positive	0	NA	NA	NA	New Mexico | Texas | Mexico	United States	New Mexico | Texas | Mexico	NA	NA	NA	Blood	NA	Ally Finkbeiner, Jennifer Johnson, Gwenyth Calaro, Tanishq Jain, Linnea Donovan	2023/2025
R021-Milazzo2010	Sigmodon hispidus	Amapari Virus	1995-01/2008-06	Field Observation	Titration Threshold	Antibody box titer	<1/320	NA	Ratio-Inequality	Known arenavirus antibody positive	0	NA	NA	NA	New Mexico | Texas | Mexico	United States	New Mexico | Texas | Mexico	NA	NA	NA	Blood	NA	Ally Finkbeiner, Jennifer Johnson, Gwenyth Calaro, Tanishq Jain, Linnea Donovan	2023/2025
R021-Milazzo2010	Sigmodon toltecus	Amapari Virus	1995-01/2008-06	Field Observation	Titration Threshold	Antibody box titer	<1/320	NA	Ratio-Inequality	Known arenavirus antibody positive	0	NA	NA	NA	New Mexico | Texas | Mexico	United States	New Mexico | Texas | Mexico	NA	NA	NA	Blood	NA	Ally Finkbeiner, Jennifer Johnson, Gwenyth Calaro, Tanishq Jain, Linnea Donovan	2023/2025
R021-Milazzo2010	Neotoma micropus	Arenaviridae	1995-01/2008-06	Field Observation	Positive-Negative-Total Count	ELISA	6 | 23 | 29	NA	Integer List	NA	1	NA	NA	Otero County	New Mexico	United States	NA	NA	NA	NA	Blood	NA	Ally Finkbeiner, Jennifer Johnson, Gwenyth Calaro, Tanishq Jain, Linnea Donovan	2023/2025
R021-Milazzo2010	Onychomys leucogaster	Arenaviridae	1995-01/2008-06	Field Observation	Positive-Negative-Total Count	ELISA	1 | 10 | 11	NA	Integer List	NA	1	NA	NA	Otero County	New Mexico	United States	NA	NA	NA	NA	Blood	NA	Ally Finkbeiner, Jennifer Johnson, Gwenyth Calaro, Tanishq Jain, Linnea Donovan	2023/2025
R021-Milazzo2010	Peromyscus leucopus	Arenaviridae	1995-01/2008-06	Field Observation	Positive-Negative-Total Count	ELISA	2 | 17 | 19	NA	Integer List	NA	1	NA	NA	Otero County	New Mexico	United States	NA	NA	NA	NA	Blood	NA	Ally Finkbeiner, Jennifer Johnson, Gwenyth Calaro, Tanishq Jain, Linnea Donovan	2023/2025
R021-Milazzo2010	Neotoma micropus	Arenaviridae	1995-01/2008-06	Field Observation	Positive-Negative-Total Count	ELISA	6 | 20 | 26	NA	Integer List	NA	1	NA	NA	Dickens County	Texas	United States	NA	NA	NA	NA	Blood	NA	Ally Finkbeiner, Jennifer Johnson, Gwenyth Calaro, Tanishq Jain, Linnea Donovan	2023/2025
R021-Milazzo2010	Peromyscus attwateri	Arenaviridae	1995-01/2008-06	Field Observation	Positive-Negative-Total Count	ELISA	1 | 8 | 9	NA	Integer List	NA	1	NA	NA	Dickens County	Texas	United States	NA	NA	NA	NA	Blood	NA	Ally Finkbeiner, Jennifer Johnson, Gwenyth Calaro, Tanishq Jain, Linnea Donovan	2023/2025
R021-Milazzo2010	Peromyscus leucopus	Arenaviridae	1995-01/2008-06	Field Observation	Positive-Negative-Total Count	ELISA	2 | 41 | 43	NA	Integer List	NA	1	NA	NA	Dickens County	Texas	United States	NA	NA	NA	NA	Blood	NA	Ally Finkbeiner, Jennifer Johnson, Gwenyth Calaro, Tanishq Jain, Linnea Donovan	2023/2025
R021-Milazzo2010	Sigmodon hispidus	Arenaviridae	1995-01/2008-06	Field Observation	Positive-Negative-Total Count	ELISA	1 | 54 | 55	NA	Integer List	NA	1	NA	NA	Dickens County	Texas	United States	NA	NA	NA	NA	Blood	NA	Ally Finkbeiner, Jennifer Johnson, Gwenyth Calaro, Tanishq Jain, Linnea Donovan	2023/2025
R021-Milazzo2010	Oryzomys palustris	Arenaviridae	1995-01/2008-06	Field Observation	Positive-Negative-Total Count	ELISA	7 | 156 | 163	NA	Integer List	NA	1	NA	NA	Galveston County	Texas	United States	NA	NA	NA	NA	Blood	NA	Ally Finkbeiner, Jennifer Johnson, Gwenyth Calaro, Tanishq Jain, Linnea Donovan	2023/2025
R021-Milazzo2010	Baiomys taylori	Arenaviridae	1995-01/2008-06	Field Observation	Positive-Negative-Total Count	ELISA	3 | 11 | 14	NA	Integer List	NA	1	NA	NA	Gillespie County	Texas	United States	NA	NA	NA	NA	Blood	NA	Ally Finkbeiner, Jennifer Johnson, Gwenyth Calaro, Tanishq Jain, Linnea Donovan	2023/2025
R021-Milazzo2010	Peromyscus leucopus	Arenaviridae	1995-01/2008-06	Field Observation	Positive-Negative-Total Count	ELISA	1 | 22 | 23	NA	Integer List	NA	1	NA	NA	Hall County	Texas	United States	NA	NA	NA	NA	Blood	NA	Ally Finkbeiner, Jennifer Johnson, Gwenyth Calaro, Tanishq Jain, Linnea Donovan	2023/2025
R021-Milazzo2010	Peromyscus boylii	Arenaviridae	1995-01/2008-06	Field Observation	Positive-Negative-Total Count	ELISA	3 | 266 | 269	NA	Integer List	NA	1	NA	NA	Jeff Davis County	Texas	United States	NA	NA	NA	NA	Blood	NA	Ally Finkbeiner, Jennifer Johnson, Gwenyth Calaro, Tanishq Jain, Linnea Donovan	2023/2025
R021-Milazzo2010	Peromyscus attwateri	Arenaviridae	1995-01/2008-06	Field Observation	Positive-Negative-Total Count	ELISA	2 | 112 | 114	NA	Integer List	NA	1	NA	NA	Kimble County	Texas	United States	NA	NA	NA	NA	Blood	NA	Ally Finkbeiner, Jennifer Johnson, Gwenyth Calaro, Tanishq Jain, Linnea Donovan	2023/2025
R021-Milazzo2010	Sigmodon hispidus	Arenaviridae	1995-01/2008-06	Field Observation	Positive-Negative-Total Count	ELISA	1 | 6 | 7	NA	Integer List	NA	1	NA	NA	Kimble County	Texas	United States	NA	NA	NA	NA	Blood	NA	Ally Finkbeiner, Jennifer Johnson, Gwenyth Calaro, Tanishq Jain, Linnea Donovan	2023/2025
R021-Milazzo2010	Peromyscus maniculatus	Arenaviridae	1995-01/2008-06	Field Observation	Positive-Negative-Total Count	ELISA	2 | 57 | 59	NA	Integer List	NA	1	NA	NA	Lubbock County	Texas	United States	NA	NA	NA	NA	Blood	NA	Ally Finkbeiner, Jennifer Johnson, Gwenyth Calaro, Tanishq Jain, Linnea Donovan	2023/2025
R021-Milazzo2010	Reithrodontomys	Arenaviridae	1995-01/2008-06	Field Observation	Positive-Negative-Total Count	ELISA	1 | 30 | 31	NA	Integer List	NA	1	NA	NA	Lubbock County	Texas	United States	NA	NA	NA	NA	Blood	NA	Ally Finkbeiner, Jennifer Johnson, Gwenyth Calaro, Tanishq Jain, Linnea Donovan	2023/2025
R021-Milazzo2010	Peromyscus leucopus	Arenaviridae	1995-01/2008-06	Field Observation	Positive-Negative-Total Count	ELISA	1 | 10 | 11	NA	Integer List	NA	1	NA	NA	Matagorda County	Texas	United States	NA	NA	NA	NA	Blood	NA	Ally Finkbeiner, Jennifer Johnson, Gwenyth Calaro, Tanishq Jain, Linnea Donovan	2023/2025
R021-Milazzo2010	Neotoma micropus	Arenaviridae	1995-01/2008-06	Field Observation	Positive-Negative-Total Count	ELISA	4 | 7 | 11	NA	Integer List	NA	1	NA	NA	Motley County	Texas	United States	NA	NA	NA	NA	Blood	NA	Ally Finkbeiner, Jennifer Johnson, Gwenyth Calaro, Tanishq Jain, Linnea Donovan	2023/2025
R021-Milazzo2010	Neotoma micropus	Arenaviridae	1995-01/2008-06	Field Observation	Positive-Negative-Total Count	ELISA	2 | 3 | 5	NA	Integer List	NA	1	NA	NA	Ward County	Texas	United States	NA	NA	NA	NA	Blood	NA	Ally Finkbeiner, Jennifer Johnson, Gwenyth Calaro, Tanishq Jain, Linnea Donovan	2023/2025
R021-Milazzo2010	Peromyscus maniculatus	Arenaviridae	1995-01/2008-06	Field Observation	Positive-Negative-Total Count	ELISA	3 | 8 | 11	NA	Integer List	NA	1	NA	NA	Ward County	Texas	United States	NA	NA	NA	NA	Blood	NA	Ally Finkbeiner, Jennifer Johnson, Gwenyth Calaro, Tanishq Jain, Linnea Donovan	2023/2025
R021-Milazzo2010	Peromyscus mexicanus	Arenaviridae	1995-01/2008-06	Field Observation	Positive-Negative-Total Count	ELISA	1 | 17 | 18	NA	Integer List	NA	1	NA	Berriozabal	NA	Chiapas	Mexico	NA	NA	NA	NA	Blood	NA	Ally Finkbeiner, Jennifer Johnson, Gwenyth Calaro, Tanishq Jain, Linnea Donovan	2023/2025
R021-Milazzo2010	Peromyscus mexicanus	Arenaviridae	1995-01/2008-06	Field Observation	Positive-Negative-Total Count	ELISA	3 | 10 | 13	NA	Integer List	NA	1	NA	Ocozocoautla de Espinosa	NA	Chiapas	Mexico	NA	NA	NA	NA	Blood	NA	Ally Finkbeiner, Jennifer Johnson, Gwenyth Calaro, Tanishq Jain, Linnea Donovan	2023/2025
R021-Milazzo2010	Baiomys taylori	Arenaviridae	1995-01/2008-06	Field Observation	Positive-Negative-Total Count	ELISA	5 | 19 | 26	NA	Integer List	NA	1	NA	Janos	NA	Chihuahua	Mexico	NA	NA	NA	NA	Blood	NA	Ally Finkbeiner, Jennifer Johnson, Gwenyth Calaro, Tanishq Jain, Linnea Donovan	2023/2025
R021-Milazzo2010	Onychomys leucogaster	Arenaviridae	1995-01/2008-06	Field Observation	Positive-Negative-Total Count	ELISA	2 | 20 | 22	NA	Integer List	NA	1	NA	Janos	NA	Chihuahua	Mexico	NA	NA	NA	NA	Blood	NA	Ally Finkbeiner, Jennifer Johnson, Gwenyth Calaro, Tanishq Jain, Linnea Donovan	2023/2025
R021-Milazzo2010	Peromyscus megalops	Arenaviridae	1995-01/2008-06	Field Observation	Positive-Negative-Total Count	ELISA	1 | 31 | 32	NA	Integer List	NA	1	NA	Malinaltepec	NA	Guerrero	Mexico	NA	NA	NA	NA	Blood	NA	Ally Finkbeiner, Jennifer Johnson, Gwenyth Calaro, Tanishq Jain, Linnea Donovan	2023/2025
R021-Milazzo2010	Peromyscus	Arenaviridae	1995-01/2008-06	Field Observation	Positive-Negative-Total Count	ELISA	1 | 27 | 28	NA	Integer List	NA	1	NA	Malinaltepec	NA	Guerrero	Mexico	NA	NA	NA	NA	Blood	NA	Ally Finkbeiner, Jennifer Johnson, Gwenyth Calaro, Tanishq Jain, Linnea Donovan	2023/2025
R021-Milazzo2010	Reithrodontomys sumichrasti	Arenaviridae	1995-01/2008-06	Field Observation	Positive-Negative-Total Count	ELISA	2 | 16 | 18	NA	Integer List	NA	1	NA	Malinaltepec	NA	Guerrero	Mexico	NA	NA	NA	NA	Blood	NA	Ally Finkbeiner, Jennifer Johnson, Gwenyth Calaro, Tanishq Jain, Linnea Donovan	2023/2025
R021-Milazzo2010	Peromyscus	Arenaviridae	1995-01/2008-06	Field Observation	Positive-Negative-Total Count	ELISA	1 | 7 | 8	NA	Integer List	NA	1	NA	Morelia	NA	Michoacan	Mexico	NA	NA	NA	NA	Blood	NA	Ally Finkbeiner, Jennifer Johnson, Gwenyth Calaro, Tanishq Jain, Linnea Donovan	2023/2025
R021-Milazzo2010	Peromyscus	Arenaviridae	1995-01/2008-06	Field Observation	Positive-Negative-Total Count	ELISA	4 | 11 | 15	NA	Integer List	NA	1	NA	Patzcuaro	NA	Michoacan	Mexico	NA	NA	NA	NA	Blood	NA	Ally Finkbeiner, Jennifer Johnson, Gwenyth Calaro, Tanishq Jain, Linnea Donovan	2023/2025
R021-Milazzo2010	Peromyscus	Arenaviridae	1995-01/2008-06	Field Observation	Positive-Negative-Total Count	ELISA	1 | 1 | 2	NA	Integer List	NA	1	NA	Santa Clara	NA	Michoacan	Mexico	NA	NA	NA	NA	Blood	NA	Ally Finkbeiner, Jennifer Johnson, Gwenyth Calaro, Tanishq Jain, Linnea Donovan	2023/2025
R021-Milazzo2010	Peromyscus leucopus	Arenaviridae	1995-01/2008-06	Field Observation	Positive-Negative-Total Count	ELISA	2 | 28 | 30	NA	Integer List	NA	1	NA	Apodaca	NA	Nuevo Leon	Mexico	NA	NA	NA	NA	Blood	NA	Ally Finkbeiner, Jennifer Johnson, Gwenyth Calaro, Tanishq Jain, Linnea Donovan	2023/2025
R021-Milazzo2010	Nannospalax leucodon	Arenaviridae	1995-01/2008-06	Field Observation	Positive-Negative-Total Count	ELISA	7 | 10 | 17	NA	Integer List	NA	1	NA	Doctor Arroyo	NA	Nuevo Leon	Mexico	NA	NA	NA	NA	Blood	NA	Ally Finkbeiner, Jennifer Johnson, Gwenyth Calaro, Tanishq Jain, Linnea Donovan	2023/2025
R021-Milazzo2010	Neotoma mexicana	Arenaviridae	1995-01/2008-06	Field Observation	Positive-Negative-Total Count	ELISA	1 | 0 | 1	NA	Integer List	NA	1	NA	Doctor Arroyo	NA	Nuevo Leon	Mexico	NA	NA	NA	NA	Blood	NA	Ally Finkbeiner, Jennifer Johnson, Gwenyth Calaro, Tanishq Jain, Linnea Donovan	2023/2025
R021-Milazzo2010	Peromyscus melanophrys	Arenaviridae	1995-01/2008-06	Field Observation	Positive-Negative-Total Count	ELISA	2 | 7 | 9	NA	Integer List	NA	1	NA	Doctor Arroyo	NA	Nuevo Leon	Mexico	NA	NA	NA	NA	Blood	NA	Ally Finkbeiner, Jennifer Johnson, Gwenyth Calaro, Tanishq Jain, Linnea Donovan	2023/2025
R021-Milazzo2010	Peromyscus maniculatus	Arenaviridae	1995-01/2008-06	Field Observation	Positive-Negative-Total Count	ELISA	3 | 9 | 12	NA	Integer List	NA	1	NA	General Zaragoza	NA	Nuevo Leon	Mexico	NA	NA	NA	NA	Blood	NA	Ally Finkbeiner, Jennifer Johnson, Gwenyth Calaro, Tanishq Jain, Linnea Donovan	2023/2025
R021-Milazzo2010	Oryzomys couesi	Arenaviridae	1995-01/2008-06	Field Observation	Positive-Negative-Total Count	ELISA	1 | 3 | 4	NA	Integer List	NA	1	NA	Putla de Guerrero	NA	Oaxaca	Mexico	NA	NA	NA	NA	Blood	NA	Ally Finkbeiner, Jennifer Johnson, Gwenyth Calaro, Tanishq Jain, Linnea Donovan	2023/2025
R021-Milazzo2010	Nannospalax leucodon	Arenaviridae	1995-01/2008-06	Field Observation	Positive-Negative-Total Count	ELISA	2 | 8 | 10	NA	Integer List	NA	1	NA	Catorce	NA	San Luis Potosi	Mexico	NA	NA	NA	NA	Blood	NA	Ally Finkbeiner, Jennifer Johnson, Gwenyth Calaro, Tanishq Jain, Linnea Donovan	2023/2025
R021-Milazzo2010	Nannospalax leucodon	Arenaviridae	1995-01/2008-06	Field Observation	Positive-Negative-Total Count	ELISA	3 | 0 | 3	NA	Integer List	NA	1	NA	Cedral	NA	San Luis Potosi	Mexico	NA	NA	NA	NA	Blood	NA	Ally Finkbeiner, Jennifer Johnson, Gwenyth Calaro, Tanishq Jain, Linnea Donovan	2023/2025
R021-Milazzo2010	Sigmodon toltecus	Arenaviridae	1995-01/2008-06	Field Observation	Positive-Negative-Total Count	ELISA	2 | 36 | 38	NA	Integer List	NA	1	NA	Emiliano Zapata	NA	Tabasco	Mexico	NA	NA	NA	NA	Blood	NA	Ally Finkbeiner, Jennifer Johnson, Gwenyth Calaro, Tanishq Jain, Linnea Donovan	2023/2025
R021-Milazzo2010	Neotoma micropus	Arenaviridae	1995-01/2008-06	Field Observation	Positive-Negative-Total Count	ELISA	1 | 11 | 12	NA	Integer List	NA	1	NA	San Fernando	NA	Tamaulipas	Mexico	NA	NA	NA	NA	Blood	NA	Ally Finkbeiner, Jennifer Johnson, Gwenyth Calaro, Tanishq Jain, Linnea Donovan	2023/2025
R021-Milazzo2010	Peromyscus leucopus	Arenaviridae	1995-01/2008-06	Field Observation	Positive-Negative-Total Count	ELISA	3 | 44 | 47	NA	Integer List	NA	1	NA	San Fernando	NA	Tamaulipas	Mexico	NA	NA	NA	NA	Blood	NA	Ally Finkbeiner, Jennifer Johnson, Gwenyth Calaro, Tanishq Jain, Linnea Donovan	2023/2025
R021-Milazzo2010	Megadontomys nelsoni	Arenaviridae	1995-01/2008-06	Field Observation	Positive-Negative-Total Count	ELISA	1 | 4 | 5	NA	Integer List	NA	1	NA	Xico	NA	Veracruz	Mexico	NA	NA	NA	NA	Blood	NA	Ally Finkbeiner, Jennifer Johnson, Gwenyth Calaro, Tanishq Jain, Linnea Donovan	2023/2025
R021-Milazzo2010	Peromyscus maniculatus	Arenaviridae	1995-01/2008-06	Field Observation	Positive-Negative-Total Count	ELISA	1 | 4 | 5	NA	Integer List	NA	1	NA	Perote	NA	Veracruz	Mexico	NA	NA	NA	NA	Blood	NA	Ally Finkbeiner, Jennifer Johnson, Gwenyth Calaro, Tanishq Jain, Linnea Donovan	2023/2025
R021-Milazzo2010	Peromyscus melanotis	Arenaviridae	1995-01/2008-06	Field Observation	Positive-Negative-Total Count	ELISA	1 | 58 | 59	NA	Integer List	NA	1	NA	Perote	NA	Veracruz	Mexico	NA	NA	NA	NA	Blood	NA	Ally Finkbeiner, Jennifer Johnson, Gwenyth Calaro, Tanishq Jain, Linnea Donovan	2023/2025
R024-Milazzo2008	Neotama albigula	Arenaviridae	2000-09	Field Observation	Prevalence	ELISA	66.7	NA	Percentage	Antibody-positive	0	NA	NA	Apache County	Arizona	United States	NA	1	NA	NA	Blood	NA	Ally Finkbeiner, Jennifer Johnson, Gwenyth Calaro, Tanishq Jain, Linnea Donovan	2023/2025
R024-Milazzo2008	Neotama albigula	Arenaviridae	2001-09	Field Observation	Prevalence	ELISA	7.1	NA	Percentage	Antibody-positive	0	NA	NA	Navajo County	Arizona	United States	NA	2	NA	NA	Blood	NA	Ally Finkbeiner, Jennifer Johnson, Gwenyth Calaro, Tanishq Jain, Linnea Donovan	2023/2025
R024-Milazzo2008	Neotama albigula	Arenaviridae	2001-06	Field Observation	Prevalence	ELISA	15.2	NA	Percentage	Antibody-positive	0	NA	NA	Yavapai County	Arizona	United States	NA	3	NA	NA	Blood	NA	Ally Finkbeiner, Jennifer Johnson, Gwenyth Calaro, Tanishq Jain, Linnea Donovan	2023/2025
R024-Milazzo2008	Neotama albigula	Arenaviridae	2001-10	Field Observation	Prevalence	ELISA	16.3	NA	Percentage	Antibody-positive	0	NA	NA	Yavapai County	Arizona	United States	NA	4	NA	NA	Blood	NA	Ally Finkbeiner, Jennifer Johnson, Gwenyth Calaro, Tanishq Jain, Linnea Donovan	2023/2025
R024-Milazzo2008	Neotama albigula	Arenaviridae	2001-12	Field Observation	Prevalence	ELISA	23.8	NA	Percentage	Antibody-positive	0	NA	NA	Yavapai County	Arizona	United States	NA	5	NA	NA	Blood	NA	Ally Finkbeiner, Jennifer Johnson, Gwenyth Calaro, Tanishq Jain, Linnea Donovan	2023/2025
R024-Milazzo2008	Neotama albigula	Arenaviridae	2001-11	Field Observation	Prevalence	ELISA	30	NA	Percentage	Antibody-positive	0	NA	NA	Gila County	Arizona	United States	NA	6	NA	NA	Blood	NA	Ally Finkbeiner, Jennifer Johnson, Gwenyth Calaro, Tanishq Jain, Linnea Donovan	2023/2025
R024-Milazzo2008	Neotama albigula	Arenaviridae	2001-11	Field Observation	Prevalence	ELISA	10.6	NA	Percentage	Antibody-positive	0	NA	NA	Gila County	Arizona	United States	NA	7	NA	NA	Blood	NA	Ally Finkbeiner, Jennifer Johnson, Gwenyth Calaro, Tanishq Jain, Linnea Donovan	2023/2025
R024-Milazzo2008	Neotama albigula	Arenaviridae	2001-11	Field Observation	Prevalence	ELISA	18.4	NA	Percentage	Antibody-positive	0	NA	NA	Gila County	Arizona	United States	NA	8	NA	NA	Blood	NA	Ally Finkbeiner, Jennifer Johnson, Gwenyth Calaro, Tanishq Jain, Linnea Donovan	2023/2025
R024-Milazzo2008	Neotama albigula	Arenaviridae	2002-01	Field Observation	Prevalence	ELISA	86.7	NA	Percentage	Antibody-positive	0	NA	NA	Gila County	Arizona	United States	NA	9	NA	NA	Blood	NA	Ally Finkbeiner, Jennifer Johnson, Gwenyth Calaro, Tanishq Jain, Linnea Donovan	2023/2025
R024-Milazzo2008	Neotama albigula	Arenaviridae	2002-02	Field Observation	Prevalence	ELISA	66.7	NA	Percentage	Antibody-positive	0	NA	NA	Gila County	Arizona	United States	NA	10	NA	NA	Blood	NA	Ally Finkbeiner, Jennifer Johnson, Gwenyth Calaro, Tanishq Jain, Linnea Donovan	2023/2025
R024-Milazzo2008	Neotama albigula	Arenaviridae	2002-02	Field Observation	Prevalence	ELISA	60	NA	Percentage	Antibody-positive	0	NA	NA	Graham County	Arizona	United States	NA	11	NA	NA	Blood	NA	Ally Finkbeiner, Jennifer Johnson, Gwenyth Calaro, Tanishq Jain, Linnea Donovan	2023/2025
R024-Milazzo2008	Neotama albigula	Arenaviridae	2000-09	Field Observation	Positive-Negative-Total Count	ELISA	0 | 2 | 2	NA	Integer List	Total is the number of species tested for virus	1	NA	NA	Apache County	Arizona	United States	NA	1	NA	NA	Blood	NA	Ally Finkbeiner, Jennifer Johnson, Gwenyth Calaro, Tanishq Jain, Linnea Donovan	2023/2025
R024-Milazzo2008	Neotama albigula	Arenaviridae	2001-09	Field Observation	Positive-Negative-Total Count	ELISA	0 | 1 | 1	NA	Integer List	Total is the number of species tested for virus	1	NA	NA	Navajo County	Arizona	United States	NA	2	NA	NA	Blood	NA	Ally Finkbeiner, Jennifer Johnson, Gwenyth Calaro, Tanishq Jain, Linnea Donovan	2023/2025
R024-Milazzo2008	Neotama albigula	Arenaviridae	2001-06	Field Observation	Positive-Negative-Total Count	ELISA	0 | 7 | 7	NA	Integer List	Total is the number of species tested for virus	1	NA	NA	Yavapai County	Arizona	United States	NA	3	NA	NA	Blood	NA	Ally Finkbeiner, Jennifer Johnson, Gwenyth Calaro, Tanishq Jain, Linnea Donovan	2023/2025
R024-Milazzo2008	Neotama albigula	Arenaviridae	2001-10	Field Observation	Positive-Negative-Total Count	ELISA	0 | 13 | 13	NA	Integer List	Total is the number of species tested for virus	1	NA	NA	Yavapai County	Arizona	United States	NA	4	NA	NA	Blood	NA	Ally Finkbeiner, Jennifer Johnson, Gwenyth Calaro, Tanishq Jain, Linnea Donovan	2023/2025
R024-Milazzo2008	Neotama albigula	Arenaviridae	2001-12	Field Observation	Positive-Negative-Total Count	ELISA	0 | 15 | 15	NA	Integer List	Total is the number of species tested for virus	1	NA	NA	Yavapai County	Arizona	United States	NA	5	NA	NA	Blood	NA	Ally Finkbeiner, Jennifer Johnson, Gwenyth Calaro, Tanishq Jain, Linnea Donovan	2023/2025
R024-Milazzo2008	Neotama albigula	Arenaviridae	2001-11	Field Observation	Positive-Negative-Total Count	ELISA	0 | 3 | 3	NA	Integer List	Total is the number of species tested for virus	1	NA	NA	Gila County	Arizona	United States	NA	6	NA	NA	Blood	NA	Ally Finkbeiner, Jennifer Johnson, Gwenyth Calaro, Tanishq Jain, Linnea Donovan	2023/2025
R024-Milazzo2008	Neotama albigula	Arenaviridae	2001-11	Field Observation	Positive-Negative-Total Count	ELISA	0 | 9 | 9	NA	Integer List	Total is the number of species tested for virus	1	NA	NA	Gila County	Arizona	United States	NA	7	NA	NA	Blood	NA	Ally Finkbeiner, Jennifer Johnson, Gwenyth Calaro, Tanishq Jain, Linnea Donovan	2023/2025
R024-Milazzo2008	Neotama albigula	Arenaviridae	2001-11	Field Observation	Positive-Negative-Total Count	ELISA	1 | 6 | 7	NA	Integer List	Total is the number of species tested for virus	1	NA	NA	Gila County	Arizona	United States	NA	8	NA	NA	Blood	NA	Ally Finkbeiner, Jennifer Johnson, Gwenyth Calaro, Tanishq Jain, Linnea Donovan	2023/2025
R024-Milazzo2008	Neotama albigula	Arenaviridae	2002-01	Field Observation	Positive-Negative-Total Count	ELISA	1 | 12 | 13	NA	Integer List	Total is the number of species tested for virus	1	NA	NA	Gila County	Arizona	United States	NA	9	NA	NA	Blood	NA	Ally Finkbeiner, Jennifer Johnson, Gwenyth Calaro, Tanishq Jain, Linnea Donovan	2023/2025
R024-Milazzo2008	Neotama albigula	Arenaviridae	2002-02	Field Observation	Positive-Negative-Total Count	ELISA	14 | 10 | 24	NA	Integer List	Total is the number of species tested for virus	1	NA	NA	Gila County	Arizona	United States	NA	10	NA	NA	Blood	NA	Ally Finkbeiner, Jennifer Johnson, Gwenyth Calaro, Tanishq Jain, Linnea Donovan	2023/2025
R024-Milazzo2008	Neotama albigula	Arenaviridae	2002-02	Field Observation	Positive-Negative-Total Count	ELISA	1 | 17 | 18	NA	Integer List	Total is the number of species tested for virus	1	NA	NA	Graham County	Arizona	United States	NA	11	NA	NA	Blood	NA	Ally Finkbeiner, Jennifer Johnson, Gwenyth Calaro, Tanishq Jain, Linnea Donovan	2023/2025
R040-Milazzo2013	Baiomys taylori	Catarina virus	2001-01-04/2001-10-08	Field Observation	Positive-Negative-Total Count	ELISA	0 | 8 | 8	NA	Integer List		1	Chaparral Wildlife Management Area	NA	La Salle County	Texas	United States	Brush country in Southern Texas	Web I	NA	NA	blood	NA	Ally Finkbeiner, Jennifer Johnson, Gwenyth Calaro, Tanishq Jain, Linnea Donovan	2023/2025
R040-Milazzo2013	Baiomys taylori	Catarina virus	2001-03/2004-10-08	Field Observation	Positive-Negative-Total Count	ELISA	0 | 11 | 11	NA	Integer List		1	Chaparral Wildlife Management Area	NA	Dimmit County	Texas	United States	Brush country in Southern Texas	Web II	NA	NA	blood	NA	Ally Finkbeiner, Jennifer Johnson, Gwenyth Calaro, Tanishq Jain, Linnea Donovan	2023/2025
R040-Milazzo2013	Baiomys taylori	Catarina virus	2001-01-04/2001-10-08	Field Observation	Positive-Negative-Total Count	ELISA	0 | 35 | 35	NA	Integer List		1	Chaparral Wildlife Management Area	NA	Dimmit County	Texas	United States	Brush country in Southern Texas	Web III	NA	NA	blood	NA	Ally Finkbeiner, Jennifer Johnson, Gwenyth Calaro, Tanishq Jain, Linnea Donovan	2023/2025
R040-Milazzo2013	Neotoma micropus	Catarina virus	2001-01-04/2001-10-08	Field Observation	Positive-Negative-Total Count	IFAT	17 | 166 | 183	NA	Integer List		0	Chaparral Wildlife Management Area	NA	La Salle County	Texas	United States	Brush country in Southern Texas	Web I	NA	NA	blood	NA	Ally Finkbeiner, Jennifer Johnson, Gwenyth Calaro, Tanishq Jain, Linnea Donovan	2023/2025
R040-Milazzo2013	Neotoma micropus	Catarina virus	2001-03/2004-10-08	Field Observation	Positive-Negative-Total Count	IFAT	24 | 208 | 232	NA	Integer List		0	Chaparral Wildlife Management Area	NA	Dimmit County	Texas	United States	Brush country in Southern Texas	Web II	NA	NA	blood	NA	Ally Finkbeiner, Jennifer Johnson, Gwenyth Calaro, Tanishq Jain, Linnea Donovan	2023/2025
R040-Milazzo2013	Neotoma micropus	Catarina virus	2001-01-04/2001-10-08	Field Observation	Positive-Negative-Total Count	IFAT	16 | 180 | 196	NA	Integer List		0	Chaparral Wildlife Management Area	NA	Dimmit County	Texas	United States	Brush country in Southern Texas	Web III	NA	NA	blood	NA	Ally Finkbeiner, Jennifer Johnson, Gwenyth Calaro, Tanishq Jain, Linnea Donovan	2023/2025
R040-Milazzo2013	Onychomys leucogaster	Catarina virus	2001-01-04/2001-10-08	Field Observation	Positive-Negative-Total Count	ELISA	0 | 40 | 40	NA	Integer List		1	Chaparral Wildlife Management Area	NA	La Salle County	Texas	United States	Brush country in Southern Texas	Web I	NA	NA	blood	NA	Ally Finkbeiner, Jennifer Johnson, Gwenyth Calaro, Tanishq Jain, Linnea Donovan	2023/2025
R040-Milazzo2013	Onychomys leucogaster	Catarina virus	2001-03/2004-10-08	Field Observation	Positive-Negative-Total Count	ELISA	0 | 8 | 8	NA	Integer List		1	Chaparral Wildlife Management Area	NA	Dimmit County	Texas	United States	Brush country in Southern Texas	Web II	NA	NA	blood	NA	Ally Finkbeiner, Jennifer Johnson, Gwenyth Calaro, Tanishq Jain, Linnea Donovan	2023/2025
R040-Milazzo2013	Onychomys leucogaster	Catarina virus	2001-01-04/2001-10-08	Field Observation	Positive-Negative-Total Count	ELISA	0 | 65 | 65	NA	Integer List		1	Chaparral Wildlife Management Area	NA	Dimmit County	Texas	United States	Brush country in Southern Texas	Web III	NA	NA	blood	NA	Ally Finkbeiner, Jennifer Johnson, Gwenyth Calaro, Tanishq Jain, Linnea Donovan	2023/2025
R040-Milazzo2013	Peromyscus leucopus	Catarina virus	2001-01-04/2001-10-08	Field Observation	Positive-Negative-Total Count	ELISA	0 | 212 | 212	NA	Integer List		1	Chaparral Wildlife Management Area	NA	La Salle County	Texas	United States	Brush country in Southern Texas	Web I	NA	NA	blood	NA	Ally Finkbeiner, Jennifer Johnson, Gwenyth Calaro, Tanishq Jain, Linnea Donovan	2023/2025
R040-Milazzo2013	Peromyscus leucopus	Catarina virus	2001-03/2004-10-08	Field Observation	Positive-Negative-Total Count	ELISA	0 | 177 | 177	NA	Integer List		1	Chaparral Wildlife Management Area	NA	Dimmit County	Texas	United States	Brush country in Southern Texas	Web II	NA	NA	blood	NA	Ally Finkbeiner, Jennifer Johnson, Gwenyth Calaro, Tanishq Jain, Linnea Donovan	2023/2025
R040-Milazzo2013	Peromyscus leucopus	Catarina virus	2001-01-04/2001-10-08	Field Observation	Positive-Negative-Total Count	ELISA	0 | 335 | 335	NA	Integer List		1	Chaparral Wildlife Management Area	NA	Dimmit County	Texas	United States	Brush country in Southern Texas	Web III	NA	NA	blood	NA	Ally Finkbeiner, Jennifer Johnson, Gwenyth Calaro, Tanishq Jain, Linnea Donovan	2023/2025
R040-Milazzo2013	Reithrodontomys fulvescens	Catarina virus	2001-01-04/2001-10-08	Field Observation	Positive-Negative-Total Count	ELISA	0 | 57 | 57	NA	Integer List		1	Chaparral Wildlife Management Area	NA	La Salle County	Texas	United States	Brush country in Southern Texas	Web I	NA	NA	blood	NA	Ally Finkbeiner, Jennifer Johnson, Gwenyth Calaro, Tanishq Jain, Linnea Donovan	2023/2025
R040-Milazzo2013	Reithrodontomys fulvescens	Catarina virus	2001-03/2004-10-08	Field Observation	Positive-Negative-Total Count	ELISA	0 | 21 | 21	NA	Integer List		1	Chaparral Wildlife Management Area	NA	Dimmit County	Texas	United States	Brush country in Southern Texas	Web II	NA	NA	blood	NA	Ally Finkbeiner, Jennifer Johnson, Gwenyth Calaro, Tanishq Jain, Linnea Donovan	2023/2025
R040-Milazzo2013	Reithrodontomys fulvescens	Catarina virus	2001-01-04/2001-10-08	Field Observation	Positive-Negative-Total Count	ELISA	0 | 69 | 69	NA	Integer List		1	Chaparral Wildlife Management Area	NA	Dimmit County	Texas	United States	Brush country in Southern Texas	Web III	NA	NA	blood	NA	Ally Finkbeiner, Jennifer Johnson, Gwenyth Calaro, Tanishq Jain, Linnea Donovan	2023/2025
R040-Milazzo2013	Sigmodon hispidus	Catarina virus	2001-01-04/2001-10-08	Field Observation	Positive-Negative-Total Count	ELISA	0 | 460 | 460	NA	Integer List		1	Chaparral Wildlife Management Area	NA	La Salle County	Texas	United States	Brush country in Southern Texas	Web I	NA	NA	blood	NA	Ally Finkbeiner, Jennifer Johnson, Gwenyth Calaro, Tanishq Jain, Linnea Donovan	2023/2025
R040-Milazzo2013	Sigmodon hispidus	Catarina virus	2001-03/2004-10-08	Field Observation	Positive-Negative-Total Count	ELISA	0 | 441 | 441	NA	Integer List		1	Chaparral Wildlife Management Area	NA	Dimmit County	Texas	United States	Brush country in Southern Texas	Web II	NA	NA	blood	NA	Ally Finkbeiner, Jennifer Johnson, Gwenyth Calaro, Tanishq Jain, Linnea Donovan	2023/2025
R040-Milazzo2013	Sigmodon hispidus	Catarina virus	2001-01-04/2001-10-08	Field Observation	Positive-Negative-Total Count	ELISA	0 | 525 | 525	NA	Integer List		1	Chaparral Wildlife Management Area	NA	Dimmit County	Texas	United States	Brush country in Southern Texas	Web III	NA	NA	blood	NA	Ally Finkbeiner, Jennifer Johnson, Gwenyth Calaro, Tanishq Jain, Linnea Donovan	2023/2025
R040-Milazzo2013	Chaetodipus hispidus	Catarina virus	2001-01-04/2001-10-08	Field Observation	Positive-Negative-Total Count	ELISA	0 | 174 | 174	NA	Integer List		1	Chaparral Wildlife Management Area	NA	La Salle County	Texas	United States	Brush country in Southern Texas	Web I	NA	NA	blood	NA	Ally Finkbeiner, Jennifer Johnson, Gwenyth Calaro, Tanishq Jain, Linnea Donovan	2023/2025
R040-Milazzo2013	Chaetodipus hispidus	Catarina virus	2001-03/2004-10-08	Field Observation	Positive-Negative-Total Count	ELISA	0 | 65 | 65	NA	Integer List		1	Chaparral Wildlife Management Area	NA	Dimmit County	Texas	United States	Brush country in Southern Texas	Web II	NA	NA	blood	NA	Ally Finkbeiner, Jennifer Johnson, Gwenyth Calaro, Tanishq Jain, Linnea Donovan	2023/2025
R040-Milazzo2013	Chaetodipus hispidus	Catarina virus	2001-01-04/2001-10-08	Field Observation	Positive-Negative-Total Count	ELISA	0 | 97 | 97	NA	Integer List		1	Chaparral Wildlife Management Area	NA	Dimmit County	Texas	United States	Brush country in Southern Texas	Web III	NA	NA	blood	NA	Ally Finkbeiner, Jennifer Johnson, Gwenyth Calaro, Tanishq Jain, Linnea Donovan	2023/2025
R040-Milazzo2013	Dipodomys ordii	Catarina virus	2001-01-04/2001-10-08	Field Observation	Positive-Negative-Total Count	ELISA	0 | 32 | 32	NA	Integer List		1	Chaparral Wildlife Management Area	NA	La Salle County	Texas	United States	Brush country in Southern Texas	Web I	NA	NA	blood	NA	Ally Finkbeiner, Jennifer Johnson, Gwenyth Calaro, Tanishq Jain, Linnea Donovan	2023/2025
R040-Milazzo2013	Dipodomys ordii	Catarina virus	2001-03/2004-10-08	Field Observation	Positive-Negative-Total Count	ELISA	0 | 9 | 9	NA	Integer List		1	Chaparral Wildlife Management Area	NA	Dimmit County	Texas	United States	Brush country in Southern Texas	Web II	NA	NA	blood	NA	Ally Finkbeiner, Jennifer Johnson, Gwenyth Calaro, Tanishq Jain, Linnea Donovan	2023/2025
R040-Milazzo2013	Dipodomys ordii	Catarina virus	2001-01-04/2001-10-08	Field Observation	Positive-Negative-Total Count	ELISA	0 | 5 | 5	NA	Integer List		1	Chaparral Wildlife Management Area	NA	Dimmit County	Texas	United States	Brush country in Southern Texas	Web III	NA	NA	blood	NA	Ally Finkbeiner, Jennifer Johnson, Gwenyth Calaro, Tanishq Jain, Linnea Donovan	2023/2025
R040-Milazzo2013	Perognathus merriami	Catarina virus	2001-01-04/2001-10-08	Field Observation	Positive-Negative-Total Count	ELISA	0 | 192 | 192	NA	Integer List		1	Chaparral Wildlife Management Area	NA	La Salle County	Texas	United States	Brush country in Southern Texas	Web I	NA	NA	blood	NA	Ally Finkbeiner, Jennifer Johnson, Gwenyth Calaro, Tanishq Jain, Linnea Donovan	2023/2025
R040-Milazzo2013	Perognathus merriami	Catarina virus	2001-03/2004-10-08	Field Observation	Positive-Negative-Total Count	ELISA	0 | 180 | 180	NA	Integer List		1	Chaparral Wildlife Management Area	NA	Dimmit County	Texas	United States	Brush country in Southern Texas	Web II	NA	NA	blood	NA	Ally Finkbeiner, Jennifer Johnson, Gwenyth Calaro, Tanishq Jain, Linnea Donovan	2023/2025
R040-Milazzo2013	Perognathus merriami	Catarina virus	2001-01-04/2001-10-08	Field Observation	Positive-Negative-Total Count	ELISA	0 | 96 | 96	NA	Integer List		1	Chaparral Wildlife Management Area	NA	Dimmit County	Texas	United States	Brush country in Southern Texas	Web III	NA	NA	blood	NA	Ally Finkbeiner, Jennifer Johnson, Gwenyth Calaro, Tanishq Jain, Linnea Donovan	2023/2025
R040-Milazzo2013	Spermophilus mexicanus	Catarina virus	2001-01-04/2001-10-08	Field Observation	Positive-Negative-Total Count	ELISA	0 | 4 | 4	NA	Integer List		1	Chaparral Wildlife Management Area	NA	La Salle County	Texas	United States	Brush country in Southern Texas	Web I	NA	NA	blood	NA	Ally Finkbeiner, Jennifer Johnson, Gwenyth Calaro, Tanishq Jain, Linnea Donovan	2023/2025
R040-Milazzo2013	Spermophilus mexicanus	Catarina virus	2001-03/2004-10-08	Field Observation	Positive-Negative-Total Count	ELISA	0 | 2 | 2	NA	Integer List		1	Chaparral Wildlife Management Area	NA	Dimmit County	Texas	United States	Brush country in Southern Texas	Web II	NA	NA	blood	NA	Ally Finkbeiner, Jennifer Johnson, Gwenyth Calaro, Tanishq Jain, Linnea Donovan	2023/2025
R040-Milazzo2013	Spermophilus mexicanus	Catarina virus	2001-01-04/2001-10-08	Field Observation	Positive-Negative-Total Count	ELISA	0 | 10 | 10	NA	Integer List		1	Chaparral Wildlife Management Area	NA	Dimmit County	Texas	United States	Brush country in Southern Texas	Web III	NA	NA	blood	NA	Ally Finkbeiner, Jennifer Johnson, Gwenyth Calaro, Tanishq Jain, Linnea Donovan	2023/2025
R040-Milazzo2013	Baiomys taylori | Neotoma micropus | Onychomys leucogaster | Peromyscus leucopus | Reithrodontomys fulvescens | Sigmodon hispidus | Chaetodipus hispidus | Dipodomys ordii | Perognathus merriami | Spermophilus mexicanus	Catarina virus	2001-01-04/2001-10-08	Field Observation	Positive-Negative-Total Count	ELISA	17 | 1345 | 1362	NA	Integer List		0	Chaparral Wildlife Management Area	NA	La Salle County	Texas	United States	Brush country in Southern Texas	Web I	NA	NA	blood	NA	Ally Finkbeiner, Jennifer Johnson, Gwenyth Calaro, Tanishq Jain, Linnea Donovan	2023/2025
R040-Milazzo2013	Baiomys taylori | Neotoma micropus | Onychomys leucogaster | Peromyscus leucopus | Reithrodontomys fulvescens | Sigmodon hispidus | Chaetodipus hispidus | Dipodomys ordii | Perognathus merriami | Spermophilus mexicanus	Catarina virus	2001-03/2004-10-08	Field Observation	Positive-Negative-Total Count	ELISA	24 | 1122 | 1146	NA	Integer List		0	Chaparral Wildlife Management Area	NA	Dimmit County	Texas	United States	Brush country in Southern Texas	Web II	NA	NA	blood	NA	Ally Finkbeiner, Jennifer Johnson, Gwenyth Calaro, Tanishq Jain, Linnea Donovan	2023/2025
R040-Milazzo2013	Baiomys taylori | Neotoma micropus | Onychomys leucogaster | Peromyscus leucopus | Reithrodontomys fulvescens | Sigmodon hispidus | Chaetodipus hispidus | Dipodomys ordii | Perognathus merriami | Spermophilus mexicanus	Catarina virus	2001-01-04/2001-10-08	Field Observation	Positive-Negative-Total Count	ELISA	16 | 1417 | 1433	NA	Integer List		0	Chaparral Wildlife Management Area	NA	Dimmit County	Texas	United States	Brush country in Southern Texas	Web III	NA	NA	blood	NA	Ally Finkbeiner, Jennifer Johnson, Gwenyth Calaro, Tanishq Jain, Linnea Donovan	2023/2025
R040-Milazzo2013	Neotoma micropus	Catarina virus	2001-03-01	Field Observation	Titration Threshold	ELISA	<1/320	NA	Titration Threshold		0	Chaparral Wildlife Management Area	NA	La Salle County	Texas	United States	Brush country in Southern Texas	Web I	NA	Subadult	Blood	NA	Ally Finkbeiner, Jennifer Johnson, Gwenyth Calaro, Tanishq Jain, Linnea Donovan	2023/2025
R040-Milazzo2013	Neotoma micropus	Catarina virus	2001-06-01	Field Observation	Titration Threshold	ELISA	<1/320	NA	Titration Threshold		0	Chaparral Wildlife Management Area	NA	La Salle County	Texas	United States	Brush country in Southern Texas	Web I	NA	Juvenile	Blood	NA	Ally Finkbeiner, Jennifer Johnson, Gwenyth Calaro, Tanishq Jain, Linnea Donovan	2023/2025
R040-Milazzo2013	Neotoma micropus	Catarina virus	2001-03-01	Field Observation	Titration Threshold	ELISA	<1/320	NA	Titration Threshold		0	Chaparral Wildlife Management Area	NA	Dimmit County	Texas	United States	Brush country in Southern Texas	Web II	NA	Subadult	Blood	NA	Ally Finkbeiner, Jennifer Johnson, Gwenyth Calaro, Tanishq Jain, Linnea Donovan	2023/2025
R040-Milazzo2013	Neotoma micropus	Catarina virus	2001-03-01	Field Observation	Titration Threshold	ELISA	<1/320	NA	Titration Threshold		0	Chaparral Wildlife Management Area	NA	Dimmit County	Texas	United States	Brush country in Southern Texas	Web III	NA	Adult	Blood	NA	Ally Finkbeiner, Jennifer Johnson, Gwenyth Calaro, Tanishq Jain, Linnea Donovan	2023/2025
R040-Milazzo2013	Neotoma micropus	Catarina virus	2001-10-01	Field Observation	Titration Threshold	ELISA	<1/320	NA	Titration Threshold		0	Chaparral Wildlife Management Area	NA	Dimmit County	Texas	United States	Brush country in Southern Texas	Web III	NA	Juvenile	Blood	NA	Ally Finkbeiner, Jennifer Johnson, Gwenyth Calaro, Tanishq Jain, Linnea Donovan	2023/2025
R040-Milazzo2013	Neotoma micropus	Catarina virus	2001-10-01	Field Observation	Titration Threshold	ELISA	<1/320	NA	Titration Threshold		0	Chaparral Wildlife Management Area	NA	Dimmit County	Texas	United States	Brush country in Southern Texas	Web III	NA	Adult	Blood	NA	Ally Finkbeiner, Jennifer Johnson, Gwenyth Calaro, Tanishq Jain, Linnea Donovan	2023/2025
R040-Milazzo2013	Neotoma micropus	Catarina virus	2001-06-01	Field Observation	Titration Threshold	ELISA	≥1/1310720	NA	Titration Threshold		0	Chaparral Wildlife Management Area	NA	La Salle County	Texas	United States	Brush country in Southern Texas	Web I	NA	Adult	Blood	NA	Ally Finkbeiner, Jennifer Johnson, Gwenyth Calaro, Tanishq Jain, Linnea Donovan	2023/2025
R040-Milazzo2013	Neotoma micropus	Catarina virus	2001-10-01	Field Observation	Titration Threshold	ELISA	≥1/1310720	NA	Titration Threshold		0	Chaparral Wildlife Management Area	NA	La Salle County	Texas	United States	Brush country in Southern Texas	Web I	NA	Adult	Blood	NA	Ally Finkbeiner, Jennifer Johnson, Gwenyth Calaro, Tanishq Jain, Linnea Donovan	2023/2025
R040-Milazzo2013	Neotoma micropus	Catarina virus	2001-06-01	Field Observation	Titration Threshold	ELISA	1/327680	NA	Titration Threshold		0	Chaparral Wildlife Management Area	NA	La Salle County	Texas	United States	Brush country in Southern Texas	Web I	NA	Adult	Blood	NA	Ally Finkbeiner, Jennifer Johnson, Gwenyth Calaro, Tanishq Jain, Linnea Donovan	2023/2025
R040-Milazzo2013	Neotoma micropus	Catarina virus	2001-06-01	Field Observation	Titration Threshold	ELISA	≥1/1310720	NA	Titration Threshold		0	Chaparral Wildlife Management Area	NA	La Salle County	Texas	United States	Brush country in Southern Texas	Web I	NA	Adult	Blood	NA	Ally Finkbeiner, Jennifer Johnson, Gwenyth Calaro, Tanishq Jain, Linnea Donovan	2023/2025
R040-Milazzo2013	Neotoma micropus	Catarina virus	2003-01-01	Field Observation	Titration Threshold	ELISA	≥1/1310720	NA	Titration Threshold		0	Chaparral Wildlife Management Area	NA	La Salle County	Texas	United States	Brush country in Southern Texas	Web I	NA	Adult	Blood	NA	Ally Finkbeiner, Jennifer Johnson, Gwenyth Calaro, Tanishq Jain, Linnea Donovan	2023/2025
R040-Milazzo2013	Neotoma micropus	Catarina virus	2001-06-01	Field Observation	Titration Threshold	ELISA	5120-01-01	NA	Titration Threshold		0	Chaparral Wildlife Management Area	NA	La Salle County	Texas	United States	Brush country in Southern Texas	Web I	NA	Adult	Blood	NA	Ally Finkbeiner, Jennifer Johnson, Gwenyth Calaro, Tanishq Jain, Linnea Donovan	2023/2025
R040-Milazzo2013	Neotoma micropus	Catarina virus	2001-06-01	Field Observation	Titration Threshold	ELISA	1/20480	NA	Titration Threshold		0	Chaparral Wildlife Management Area	NA	La Salle County	Texas	United States	Brush country in Southern Texas	Web I	NA	Subadult	Blood	NA	Ally Finkbeiner, Jennifer Johnson, Gwenyth Calaro, Tanishq Jain, Linnea Donovan	2023/2025
R040-Milazzo2013	Neotoma micropus	Catarina virus	2001-10-01	Field Observation	Titration Threshold	ELISA	≥1/1310720	NA	Titration Threshold		0	Chaparral Wildlife Management Area	NA	La Salle County	Texas	United States	Brush country in Southern Texas	Web I	NA	Adult	Blood	NA	Ally Finkbeiner, Jennifer Johnson, Gwenyth Calaro, Tanishq Jain, Linnea Donovan	2023/2025
R040-Milazzo2013	Neotoma micropus	Catarina virus	2002-06-01	Field Observation	Titration Threshold	ELISA	1/327680	NA	Titration Threshold		0	Chaparral Wildlife Management Area	NA	La Salle County	Texas	United States	Brush country in Southern Texas	Web I	NA	Adult	Blood	NA	Ally Finkbeiner, Jennifer Johnson, Gwenyth Calaro, Tanishq Jain, Linnea Donovan	2023/2025
R040-Milazzo2013	Neotoma micropus	Catarina virus	2001-03-01	Field Observation	Titration Threshold	ELISA	≥1/1310720	NA	Titration Threshold		0	Chaparral Wildlife Management Area	NA	Dimmit County	Texas	United States	Brush country in Southern Texas	Web II	NA	Adult	Blood	NA	Ally Finkbeiner, Jennifer Johnson, Gwenyth Calaro, Tanishq Jain, Linnea Donovan	2023/2025
R040-Milazzo2013	Neotoma micropus	Catarina virus	2001-06-01	Field Observation	Titration Threshold	ELISA	1/327680	NA	Titration Threshold		0	Chaparral Wildlife Management Area	NA	Dimmit County	Texas	United States	Brush country in Southern Texas	Web II	NA	Adult	Blood	NA	Ally Finkbeiner, Jennifer Johnson, Gwenyth Calaro, Tanishq Jain, Linnea Donovan	2023/2025
R040-Milazzo2013	Neotoma micropus	Catarina virus	2002-10-01	Field Observation	Titration Threshold	ELISA	≥1/1310720	NA	Titration Threshold		0	Chaparral Wildlife Management Area	NA	Dimmit County	Texas	United States	Brush country in Southern Texas	Web II	NA	Adult	Blood	NA	Ally Finkbeiner, Jennifer Johnson, Gwenyth Calaro, Tanishq Jain, Linnea Donovan	2023/2025
R040-Milazzo2013	Neotoma micropus	Catarina virus	2002-10-01	Field Observation	Titration Threshold	ELISA	≥1/1310720	NA	Titration Threshold		0	Chaparral Wildlife Management Area	NA	Dimmit County	Texas	United States	Brush country in Southern Texas	Web III	NA	Adult	Blood	NA	Ally Finkbeiner, Jennifer Johnson, Gwenyth Calaro, Tanishq Jain, Linnea Donovan	2023/2025
R040-Milazzo2013	Neotoma micropus	Catarina virus	2001-03-01	Field Observation	Genetic Sequence	PCR	AV C0410175	NA	Character string	<1/320	0	Chaparral Wildlife Management Area	NA	La Salle County	Texas	United States	Brush country in Southern Texas	Web I	NA	Subadult	Blood	NA	Ally Finkbeiner, Jennifer Johnson, Gwenyth Calaro, Tanishq Jain, Linnea Donovan	2023/2025
R040-Milazzo2013	Neotoma micropus	Catarina virus	2001-06-01	Field Observation	Genetic Sequence	PCR	AV C0690111	NA	Character string	<1/320	0	Chaparral Wildlife Management Area	NA	La Salle County	Texas	United States	Brush country in Southern Texas	Web I	NA	Juvenile	Blood	NA	Ally Finkbeiner, Jennifer Johnson, Gwenyth Calaro, Tanishq Jain, Linnea Donovan	2023/2025
R040-Milazzo2013	Neotoma micropus	Catarina virus	2001-03-01	Field Observation	Genetic Sequence	PCR	AV C0410194 | AV C0410273	NA	Character string	<1/320	0	Chaparral Wildlife Management Area	NA	Dimmit County	Texas	United States	Brush country in Southern Texas	Web II	NA	Subadult	Blood	NA	Ally Finkbeiner, Jennifer Johnson, Gwenyth Calaro, Tanishq Jain, Linnea Donovan	2023/2025
R040-Milazzo2013	Neotoma micropus	Catarina virus	2001-03-01	Field Observation	Genetic Sequence	PCR	AV C0410166 | AV C0410246	NA	Character string	<1/320	0	Chaparral Wildlife Management Area	NA	Dimmit County	Texas	United States	Brush country in Southern Texas	Web III	NA	Adult	Blood	NA	Ally Finkbeiner, Jennifer Johnson, Gwenyth Calaro, Tanishq Jain, Linnea Donovan	2023/2025
R040-Milazzo2013	Neotoma micropus	Catarina virus	2001-10-01	Field Observation	Genetic Sequence	PCR	AV C1170025 | AV C1170026	NA	Character string	<1/320	0	Chaparral Wildlife Management Area	NA	Dimmit County	Texas	United States	Brush country in Southern Texas	Web III	NA	Juvenile	Blood	NA	Ally Finkbeiner, Jennifer Johnson, Gwenyth Calaro, Tanishq Jain, Linnea Donovan	2023/2025
R040-Milazzo2013	Neotoma micropus	Catarina virus	2001-10-01	Field Observation	Genetic Sequence	PCR	AV C1170108	NA	Character string	<1/320	0	Chaparral Wildlife Management Area	NA	Dimmit County	Texas	United States	Brush country in Southern Texas	Web III	NA	Adult	Blood	NA	Ally Finkbeiner, Jennifer Johnson, Gwenyth Calaro, Tanishq Jain, Linnea Donovan	2023/2025
R040-Milazzo2013	Neotoma micropus	Catarina virus	2001-06-01	Field Observation	Genetic Sequence	PCR	AV C0690110	NA	Character string	≥1/1310720	0	Chaparral Wildlife Management Area	NA	La Salle County	Texas	United States	Brush country in Southern Texas	Web I	NA	Adult	Blood	NA	Ally Finkbeiner, Jennifer Johnson, Gwenyth Calaro, Tanishq Jain, Linnea Donovan	2023/2025
R040-Milazzo2013	Neotoma micropus	Catarina virus	2001-10-01	Field Observation	Genetic Sequence	PCR	AV C1170179	NA	Character string	≥1/1310720	0	Chaparral Wildlife Management Area	NA	La Salle County	Texas	United States	Brush country in Southern Texas	Web I	NA	Adult	Blood	NA	Ally Finkbeiner, Jennifer Johnson, Gwenyth Calaro, Tanishq Jain, Linnea Donovan	2023/2025
R040-Milazzo2013	Neotoma micropus	Catarina virus	2001-06-01	Field Observation	Genetic Sequence	PCR	AV C0690122	NA	Character string	1/327680	0	Chaparral Wildlife Management Area	NA	La Salle County	Texas	United States	Brush country in Southern Texas	Web I	NA	Adult	Blood	NA	Ally Finkbeiner, Jennifer Johnson, Gwenyth Calaro, Tanishq Jain, Linnea Donovan	2023/2025
R040-Milazzo2013	Neotoma micropus	Catarina virus	2001-06-01	Field Observation	Genetic Sequence	PCR	AV C0690203 | AV C0690204	NA	Character string	≥1/1310720	0	Chaparral Wildlife Management Area	NA	La Salle County	Texas	United States	Brush country in Southern Texas	Web I	NA	Adult	Blood	NA	Ally Finkbeiner, Jennifer Johnson, Gwenyth Calaro, Tanishq Jain, Linnea Donovan	2023/2025
R040-Milazzo2013	Neotoma micropus	Catarina virus	2003-01-01	Field Observation	Genetic Sequence	PCR	AV E0020168	NA	Character string	≥1/1310720	0	Chaparral Wildlife Management Area	NA	La Salle County	Texas	United States	Brush country in Southern Texas	Web I	NA	Adult	Blood	NA	Ally Finkbeiner, Jennifer Johnson, Gwenyth Calaro, Tanishq Jain, Linnea Donovan	2023/2025
R040-Milazzo2013	Neotoma micropus	Catarina virus	2001-06-01	Field Observation	Genetic Sequence	PCR	AV C0690206	NA	Character string	5120-01-01	0	Chaparral Wildlife Management Area	NA	La Salle County	Texas	United States	Brush country in Southern Texas	Web I	NA	Adult	Blood	NA	Ally Finkbeiner, Jennifer Johnson, Gwenyth Calaro, Tanishq Jain, Linnea Donovan	2023/2025
R040-Milazzo2013	Neotoma micropus	Catarina virus	2001-06-01	Field Observation	Genetic Sequence	PCR	AV C0690218	NA	Character string	1/20480	0	Chaparral Wildlife Management Area	NA	La Salle County	Texas	United States	Brush country in Southern Texas	Web I	NA	Subadult	Blood	NA	Ally Finkbeiner, Jennifer Johnson, Gwenyth Calaro, Tanishq Jain, Linnea Donovan	2023/2025
R040-Milazzo2013	Neotoma micropus	Catarina virus	2001-10-01	Field Observation	Genetic Sequence	PCR	AV C1170006	NA	Character string	≥1/1310720	0	Chaparral Wildlife Management Area	NA	La Salle County	Texas	United States	Brush country in Southern Texas	Web I	NA	Adult	Blood	NA	Ally Finkbeiner, Jennifer Johnson, Gwenyth Calaro, Tanishq Jain, Linnea Donovan	2023/2025
R040-Milazzo2013	Neotoma micropus	Catarina virus	2002-06-01	Field Observation	Genetic Sequence	PCR	AV D0660002	NA	Character string	1/327680	0	Chaparral Wildlife Management Area	NA	La Salle County	Texas	United States	Brush country in Southern Texas	Web I	NA	Adult	Blood	NA	Ally Finkbeiner, Jennifer Johnson, Gwenyth Calaro, Tanishq Jain, Linnea Donovan	2023/2025
R040-Milazzo2013	Neotoma micropus	Catarina virus	2001-03-01	Field Observation	Genetic Sequence	PCR	AV C0410190	NA	Character string	≥1/1310720	0	Chaparral Wildlife Management Area	NA	Dimmit County	Texas	United States	Brush country in Southern Texas	Web II	NA	Adult	Blood	NA	Ally Finkbeiner, Jennifer Johnson, Gwenyth Calaro, Tanishq Jain, Linnea Donovan	2023/2025
R040-Milazzo2013	Neotoma micropus	Catarina virus	2001-06-01	Field Observation	Genetic Sequence	PCR	NA	NA	Character string	1/327680	0	Chaparral Wildlife Management Area	NA	Dimmit County	Texas	United States	Brush country in Southern Texas	Web II	NA	Adult	Blood	NA	Ally Finkbeiner, Jennifer Johnson, Gwenyth Calaro, Tanishq Jain, Linnea Donovan	2023/2025
R040-Milazzo2013	Neotoma micropus	Catarina virus	2002-10-01	Field Observation	Genetic Sequence	PCR	AV D1030087	NA	Character string	≥1/1310720	0	Chaparral Wildlife Management Area	NA	Dimmit County	Texas	United States	Brush country in Southern Texas	Web II	NA	Adult	Blood	NA	Ally Finkbeiner, Jennifer Johnson, Gwenyth Calaro, Tanishq Jain, Linnea Donovan	2023/2025
R040-Milazzo2013	Neotoma micropus	Catarina virus	2002-10-01	Field Observation	Genetic Sequence	PCR	AV D1030150	NA	Character string	≥1/1310720	0	Chaparral Wildlife Management Area	NA	Dimmit County	Texas	United States	Brush country in Southern Texas	Web III	NA	Adult	Blood	NA	Ally Finkbeiner, Jennifer Johnson, Gwenyth Calaro, Tanishq Jain, Linnea Donovan	2023/2025
R040-Milazzo2013	Neotoma micropus	Catarina virus	2001-01/2004-10	Field Observation	Positive-Only Count	ELISA	9	NA	Integer	1/320	0	Chaparral Wildlife Management Area	NA	NA	Texas	United States	Brush country in Southern Texas	NA	NA	Juvenile	Blood	NA	Ally Finkbeiner, Jennifer Johnson, Gwenyth Calaro, Tanishq Jain, Linnea Donovan	2023/2025
R040-Milazzo2013	Neotoma micropus	Catarina virus	2001-01/2004-10	Field Observation	Positive-Only Count	ELISA	7	NA	Integer	1/1280	0	Chaparral Wildlife Management Area	NA	NA	Texas	United States	Brush country in Southern Texas	NA	NA	Juvenile	Blood	NA	Ally Finkbeiner, Jennifer Johnson, Gwenyth Calaro, Tanishq Jain, Linnea Donovan	2023/2025
R040-Milazzo2013	Neotoma micropus	Catarina virus	2001-01/2004-10	Field Observation	Positive-Only Count	ELISA	2	NA	Integer	5120-01-01	0	Chaparral Wildlife Management Area	NA	NA	Texas	United States	Brush country in Southern Texas	NA	NA	Juvenile	Blood	NA	Ally Finkbeiner, Jennifer Johnson, Gwenyth Calaro, Tanishq Jain, Linnea Donovan	2023/2025
R040-Milazzo2013	Neotoma micropus	Catarina virus	2001-01/2004-10	Field Observation	Positive-Only Count	ELISA	1	NA	Integer	1/20480	0	Chaparral Wildlife Management Area	NA	NA	Texas	United States	Brush country in Southern Texas	NA	NA	Juvenile	Blood	NA	Ally Finkbeiner, Jennifer Johnson, Gwenyth Calaro, Tanishq Jain, Linnea Donovan	2023/2025
R040-Milazzo2013	Neotoma micropus	Catarina virus	2001-01/2004-10	Field Observation	Positive-Only Count	ELISA	2	NA	Integer	1/320	0	Chaparral Wildlife Management Area	NA	NA	Texas	United States	Brush country in Southern Texas	NA	NA	Subadult	Blood	NA	Ally Finkbeiner, Jennifer Johnson, Gwenyth Calaro, Tanishq Jain, Linnea Donovan	2023/2025
R040-Milazzo2013	Neotoma micropus	Catarina virus	2001-01/2004-10	Field Observation	Positive-Only Count	ELISA	3	NA	Integer	1/1280	0	Chaparral Wildlife Management Area	NA	NA	Texas	United States	Brush country in Southern Texas	NA	NA	Subadult	Blood	NA	Ally Finkbeiner, Jennifer Johnson, Gwenyth Calaro, Tanishq Jain, Linnea Donovan	2023/2025
R040-Milazzo2013	Neotoma micropus	Catarina virus	2001-01/2004-10	Field Observation	Positive-Only Count	ELISA	1	NA	Integer	1/20480	0	Chaparral Wildlife Management Area	NA	NA	Texas	United States	Brush country in Southern Texas	NA	NA	Subadult	Blood	NA	Ally Finkbeiner, Jennifer Johnson, Gwenyth Calaro, Tanishq Jain, Linnea Donovan	2023/2025
R040-Milazzo2013	Neotoma micropus	Catarina virus	2001-01/2004-10	Field Observation	Positive-Negative-Total Count	IFAT	1 | 0 | 1	NA	Integer List	1/20480	0	Chaparral Wildlife Management Area	NA	NA	Texas	United States	Brush country in Southern Texas	NA	NA	Subadult	Blood	NA	Ally Finkbeiner, Jennifer Johnson, Gwenyth Calaro, Tanishq Jain, Linnea Donovan	2023/2025
R040-Milazzo2013	Neotoma micropus	Catarina virus	2001-01/2004-10	Field Observation	Positive-Only Count	ELISA	1	NA	Integer	1/81920	0	Chaparral Wildlife Management Area	NA	NA	Texas	United States	Brush country in Southern Texas	NA	NA	Subadult	Blood	NA	Ally Finkbeiner, Jennifer Johnson, Gwenyth Calaro, Tanishq Jain, Linnea Donovan	2023/2025
R040-Milazzo2013	Neotoma micropus	Catarina virus	2001-01/2004-10	Field Observation	Positive-Only Count	ELISA	1	NA	Integer	1/327680	0	Chaparral Wildlife Management Area	NA	NA	Texas	United States	Brush country in Southern Texas	NA	NA	Subadult	Blood	NA	Ally Finkbeiner, Jennifer Johnson, Gwenyth Calaro, Tanishq Jain, Linnea Donovan	2023/2025
R040-Milazzo2013	Neotoma micropus	Catarina virus	2001-01/2004-10	Field Observation	Positive-Only Count	ELISA	1	NA	Integer	<1/320	0	Chaparral Wildlife Management Area	NA	NA	Texas	United States	Brush country in Southern Texas	NA	NA	Subadult	Blood	NA	Ally Finkbeiner, Jennifer Johnson, Gwenyth Calaro, Tanishq Jain, Linnea Donovan	2023/2025
R040-Milazzo2013	Neotoma micropus	Catarina virus	2001-01/2004-10	Field Observation	Seroconversion	ELISA	365	NA	Integer	<1/320	0	Chaparral Wildlife Management Area	NA	NA	Texas	United States	Brush country in Southern Texas	NA	NA	Adult	Blood	NA	Ally Finkbeiner, Jennifer Johnson, Gwenyth Calaro, Tanishq Jain, Linnea Donovan	2023/2025
R040-Milazzo2013	Neotoma micropus	Catarina virus	2001-01/2004-10	Field Observation	Positive-Only Count	ELISA	1	NA	Integer	1/1280	0	Chaparral Wildlife Management Area	NA	NA	Texas	United States	Brush country in Southern Texas	NA	NA	Adult	Blood	NA	Ally Finkbeiner, Jennifer Johnson, Gwenyth Calaro, Tanishq Jain, Linnea Donovan	2023/2025
R040-Milazzo2013	Neotoma micropus	Catarina virus	2001-01/2004-10	Field Observation	Positive-Only Count	ELISA	7	NA	Integer	5120-01-01	0	Chaparral Wildlife Management Area	NA	NA	Texas	United States	Brush country in Southern Texas	NA	NA	Adult	Blood	NA	Ally Finkbeiner, Jennifer Johnson, Gwenyth Calaro, Tanishq Jain, Linnea Donovan	2023/2025
R040-Milazzo2013	Neotoma micropus	Catarina virus	2001-01/2004-10	Field Observation	Positive-Negative-Total Count	IFAT	1 | 6 | 7	NA	Integer List	5120-01-01	0	Chaparral Wildlife Management Area	NA	NA	Texas	United States	Brush country in Southern Texas	NA	NA	Adult	Blood	NA	Ally Finkbeiner, Jennifer Johnson, Gwenyth Calaro, Tanishq Jain, Linnea Donovan	2023/2025
R040-Milazzo2013	Neotoma micropus	Catarina virus	2001-01/2004-10	Field Observation	Positive-Only Count	ELISA	11	NA	Integer	1/20480	0	Chaparral Wildlife Management Area	NA	NA	Texas	United States	Brush country in Southern Texas	NA	NA	Adult	Blood	NA	Ally Finkbeiner, Jennifer Johnson, Gwenyth Calaro, Tanishq Jain, Linnea Donovan	2023/2025
R040-Milazzo2013	Neotoma micropus	Catarina virus	2001-01/2004-10	Field Observation	Positive-Only Count	ELISA	13	NA	Integer	1/81920	0	Chaparral Wildlife Management Area	NA	NA	Texas	United States	Brush country in Southern Texas	NA	NA	Adult	Blood	NA	Ally Finkbeiner, Jennifer Johnson, Gwenyth Calaro, Tanishq Jain, Linnea Donovan	2023/2025
R040-Milazzo2013	Neotoma micropus	Catarina virus	2001-01/2004-10	Field Observation	Positive-Only Count	ELISA	5	NA	Integer	1/327680	0	Chaparral Wildlife Management Area	NA	NA	Texas	United States	Brush country in Southern Texas	NA	NA	Adult	Blood	NA	Ally Finkbeiner, Jennifer Johnson, Gwenyth Calaro, Tanishq Jain, Linnea Donovan	2023/2025
R040-Milazzo2013	Neotoma micropus	Catarina virus	2001-01/2004-10	Field Observation	Positive-Negative-Total Count	IFAT	1 | 4 | 5	NA	Integer List		0	Chaparral Wildlife Management Area	NA	NA	Texas	United States	Brush country in Southern Texas	NA	NA	Adult	Blood	NA	Ally Finkbeiner, Jennifer Johnson, Gwenyth Calaro, Tanishq Jain, Linnea Donovan	2023/2025
R040-Milazzo2013	Neotoma micropus	Catarina virus	2001-01/2004-10	Field Observation	Positive-Only Count	ELISA	8	NA	Integer	1/>1310720	0	Chaparral Wildlife Management Area	NA	NA	Texas	United States	Brush country in Southern Texas	NA	NA	Adult	Blood	NA	Ally Finkbeiner, Jennifer Johnson, Gwenyth Calaro, Tanishq Jain, Linnea Donovan	2023/2025
R040-Milazzo2013	Neotoma micropus	Catarina virus	2001-01/2004-10	Field Observation	Positive-Negative-Total Count	IFAT	6 | 2 | 8	NA	Integer List		0	Chaparral Wildlife Management Area	NA	NA	Texas	United States	Brush country in Southern Texas	NA	NA	Adult	Blood	NA	Ally Finkbeiner, Jennifer Johnson, Gwenyth Calaro, Tanishq Jain, Linnea Donovan	2023/2025
R040-Milazzo2013	Neotoma micropus	Catarina virus	2001-01/2004-10	Field Observation	Positive-Negative-Total Count	ELISA	17 | 166 | 183	NA	Integer List		0	Chaparral Wildlife Management Area	NA	La Salle County	Texas	United States	Brush country in Southern Texas	Web I	NA	NA	Blood	NA	Ally Finkbeiner, Jennifer Johnson, Gwenyth Calaro, Tanishq Jain, Linnea Donovan	2023/2025
R040-Milazzo2013	Neotoma micropus	Catarina virus	2001-03/2004-10	Field Observation	Positive-Negative-Total Count	ELISA	17 | 145 | 162	NA	Integer List		0	Chaparral Wildlife Management Area	NA	La Salle County	Texas	United States	Brush country in Southern Texas	Web I	NA	NA	Blood	NA	Ally Finkbeiner, Jennifer Johnson, Gwenyth Calaro, Tanishq Jain, Linnea Donovan	2023/2025
R040-Milazzo2013	Neotoma micropus	Catarina virus	2001-03/2001-10	Field Observation	Positive-Negative-Total Count	ELISA	15 | 40 | 55	NA	Integer List		0	Chaparral Wildlife Management Area	NA	La Salle County	Texas	United States	Brush country in Southern Texas	Web I	NA	NA	Blood	NA	Ally Finkbeiner, Jennifer Johnson, Gwenyth Calaro, Tanishq Jain, Linnea Donovan	2023/2025
R040-Milazzo2013	Neotoma micropus	Catarina virus	2002-03/2002-10	Field Observation	Positive-Negative-Total Count	ELISA	2 | 23 | 25	NA	Integer List		0	Chaparral Wildlife Management Area	NA	La Salle County	Texas	United States	Brush country in Southern Texas	Web I	NA	NA	Blood	NA	Ally Finkbeiner, Jennifer Johnson, Gwenyth Calaro, Tanishq Jain, Linnea Donovan	2023/2025
R040-Milazzo2013	Neotoma micropus	Catarina virus	2003-03/2003-10	Field Observation	Positive-Negative-Total Count	ELISA	3 | 51 | 54	NA	Integer List		0	Chaparral Wildlife Management Area	NA	La Salle County	Texas	United States	Brush country in Southern Texas	Web I	NA	NA	Blood	NA	Ally Finkbeiner, Jennifer Johnson, Gwenyth Calaro, Tanishq Jain, Linnea Donovan	2023/2025
R040-Milazzo2013	Neotoma micropus	Catarina virus	2004-03/2004-10	Field Observation	Positive-Negative-Total Count	ELISA	0 | 48 | 48	NA	Integer List		0	Chaparral Wildlife Management Area	NA	La Salle County	Texas	United States	Brush country in Southern Texas	Web I	NA	NA	Blood	NA	Ally Finkbeiner, Jennifer Johnson, Gwenyth Calaro, Tanishq Jain, Linnea Donovan	2023/2025
R040-Milazzo2013	Neotoma micropus	Catarina virus	2001-01/2004-10	Field Observation	Positive-Negative-Total Count	ELISA	24 | 208 | 232	NA	Integer List		0	Chaparral Wildlife Management Area	NA	Dimmit County	Texas	United States	Brush country in Southern Texas	Web II	NA	NA	Blood	NA	Ally Finkbeiner, Jennifer Johnson, Gwenyth Calaro, Tanishq Jain, Linnea Donovan	2023/2025
R040-Milazzo2013	Neotoma micropus	Catarina virus	2001-03/2004-10	Field Observation	Positive-Negative-Total Count	ELISA	20 | 182 | 202	NA	Integer List		0	Chaparral Wildlife Management Area	NA	Dimmit County	Texas	United States	Brush country in Southern Texas	Web II	NA	NA	Blood	NA	Ally Finkbeiner, Jennifer Johnson, Gwenyth Calaro, Tanishq Jain, Linnea Donovan	2023/2025
R040-Milazzo2013	Neotoma micropus	Catarina virus	2001-03/2001-10	Field Observation	Positive-Negative-Total Count	ELISA	13 | 28 | 41	NA	Integer List		0	Chaparral Wildlife Management Area	NA	Dimmit County	Texas	United States	Brush country in Southern Texas	Web II	NA	NA	Blood	NA	Ally Finkbeiner, Jennifer Johnson, Gwenyth Calaro, Tanishq Jain, Linnea Donovan	2023/2025
R040-Milazzo2013	Neotoma micropus	Catarina virus	2002-03/2002-10	Field Observation	Positive-Negative-Total Count	ELISA	6 | 29 | 35	NA	Integer List		0	Chaparral Wildlife Management Area	NA	Dimmit County	Texas	United States	Brush country in Southern Texas	Web II	NA	NA	Blood	NA	Ally Finkbeiner, Jennifer Johnson, Gwenyth Calaro, Tanishq Jain, Linnea Donovan	2023/2025
R040-Milazzo2013	Neotoma micropus	Catarina virus	2003-03/2003-10	Field Observation	Positive-Negative-Total Count	ELISA	1 | 73 | 74	NA	Integer List		0	Chaparral Wildlife Management Area	NA	Dimmit County	Texas	United States	Brush country in Southern Texas	Web II	NA	NA	Blood	NA	Ally Finkbeiner, Jennifer Johnson, Gwenyth Calaro, Tanishq Jain, Linnea Donovan	2023/2025
R040-Milazzo2013	Neotoma micropus	Catarina virus	2004-03/2004-10	Field Observation	Positive-Negative-Total Count	ELISA	0 | 62 | 62	NA	Integer List		0	Chaparral Wildlife Management Area	NA	Dimmit County	Texas	United States	Brush country in Southern Texas	Web II	NA	NA	Blood	NA	Ally Finkbeiner, Jennifer Johnson, Gwenyth Calaro, Tanishq Jain, Linnea Donovan	2023/2025
R040-Milazzo2013	Neotoma micropus	Catarina virus	2001-01/2004-10	Field Observation	Positive-Negative-Total Count	ELISA	16 | 180 | 196	NA	Integer List		0	Chaparral Wildlife Management Area	NA	Dimmit County	Texas	United States	Brush country in Southern Texas	Web III	NA	NA	Blood	NA	Ally Finkbeiner, Jennifer Johnson, Gwenyth Calaro, Tanishq Jain, Linnea Donovan	2023/2025
R040-Milazzo2013	Neotoma micropus	Catarina virus	2001-03/2004-10	Field Observation	Positive-Negative-Total Count	ELISA	14 | 168 | 182	NA	Integer List		0	Chaparral Wildlife Management Area	NA	Dimmit County	Texas	United States	Brush country in Southern Texas	Web III	NA	NA	Blood	NA	Ally Finkbeiner, Jennifer Johnson, Gwenyth Calaro, Tanishq Jain, Linnea Donovan	2023/2025
R040-Milazzo2013	Neotoma micropus	Catarina virus	2001-03/2001-10	Field Observation	Positive-Negative-Total Count	ELISA	11 | 54 | 65	NA	Integer List		0	Chaparral Wildlife Management Area	NA	Dimmit County	Texas	United States	Brush country in Southern Texas	Web III	NA	NA	Blood	NA	Ally Finkbeiner, Jennifer Johnson, Gwenyth Calaro, Tanishq Jain, Linnea Donovan	2023/2025
R040-Milazzo2013	Neotoma micropus	Catarina virus	2002-03/2002-10	Field Observation	Positive-Negative-Total Count	ELISA	4 | 29 | 33	NA	Integer List		0	Chaparral Wildlife Management Area	NA	Dimmit County	Texas	United States	Brush country in Southern Texas	Web III	NA	NA	Blood	NA	Ally Finkbeiner, Jennifer Johnson, Gwenyth Calaro, Tanishq Jain, Linnea Donovan	2023/2025
R040-Milazzo2013	Neotoma micropus	Catarina virus	2003-03/2003-10	Field Observation	Positive-Negative-Total Count	ELISA	0 | 37 | 37	NA	Integer List		0	Chaparral Wildlife Management Area	NA	Dimmit County	Texas	United States	Brush country in Southern Texas	Web III	NA	NA	Blood	NA	Ally Finkbeiner, Jennifer Johnson, Gwenyth Calaro, Tanishq Jain, Linnea Donovan	2023/2025
R040-Milazzo2013	Neotoma micropus	Catarina virus	2004-03/2004-10	Field Observation	Positive-Negative-Total Count	ELISA	0 | 64 | 64	NA	Integer List		0	Chaparral Wildlife Management Area	NA	Dimmit County	Texas	United States	Brush country in Southern Texas	Web III	NA	NA	Blood	NA	Ally Finkbeiner, Jennifer Johnson, Gwenyth Calaro, Tanishq Jain, Linnea Donovan	2023/2025
R040-Milazzo2013	Neotoma micropus	Catarina virus	2001-01/2004-10	Field Observation	Positive-Negative-Total Count	ELISA	5 | 44 | 49	NA	Integer List		1	Chaparral Wildlife Management Area	NA	La Salle County	Texas	United States	Brush country in Southern Texas	Web I	Male	Adult	Blood	NA	Ally Finkbeiner, Jennifer Johnson, Gwenyth Calaro, Tanishq Jain, Linnea Donovan	2023/2025
R040-Milazzo2013	Neotoma micropus	Catarina virus	2001-03/2004-10	Field Observation	Positive-Negative-Total Count	ELISA	5 | 35 | 40	NA	Integer List		1	Chaparral Wildlife Management Area	NA	La Salle County	Texas	United States	Brush country in Southern Texas	Web I	Male	Adult	Blood	NA	Ally Finkbeiner, Jennifer Johnson, Gwenyth Calaro, Tanishq Jain, Linnea Donovan	2023/2025
R040-Milazzo2013	Neotoma micropus	Catarina virus	2001-03/2001-10	Field Observation	Positive-Negative-Total Count	ELISA	4 | 7 | 11	NA	Integer List		1	Chaparral Wildlife Management Area	NA	La Salle County	Texas	United States	Brush country in Southern Texas	Web I	Male	Adult	Blood	NA	Ally Finkbeiner, Jennifer Johnson, Gwenyth Calaro, Tanishq Jain, Linnea Donovan	2023/2025
R040-Milazzo2013	Neotoma micropus	Catarina virus	2002-03/2002-10	Field Observation	Positive-Negative-Total Count	ELISA	0 | 7 | 7	NA	Integer List		1	Chaparral Wildlife Management Area	NA	La Salle County	Texas	United States	Brush country in Southern Texas	Web I	Male	Adult	Blood	NA	Ally Finkbeiner, Jennifer Johnson, Gwenyth Calaro, Tanishq Jain, Linnea Donovan	2023/2025
R040-Milazzo2013	Neotoma micropus	Catarina virus	2003-03/2003-10	Field Observation	Positive-Negative-Total Count	ELISA	1 | 5 | 6	NA	Integer List		1	Chaparral Wildlife Management Area	NA	La Salle County	Texas	United States	Brush country in Southern Texas	Web I	Male	Adult	Blood	NA	Ally Finkbeiner, Jennifer Johnson, Gwenyth Calaro, Tanishq Jain, Linnea Donovan	2023/2025
R040-Milazzo2013	Neotoma micropus	Catarina virus	2004-03/2004-10	Field Observation	Positive-Negative-Total Count	ELISA	0 | 16 | 16	NA	Integer List		1	Chaparral Wildlife Management Area	NA	La Salle County	Texas	United States	Brush country in Southern Texas	Web I	Male	Adult	Blood	NA	Ally Finkbeiner, Jennifer Johnson, Gwenyth Calaro, Tanishq Jain, Linnea Donovan	2023/2025
R040-Milazzo2013	Neotoma micropus	Catarina virus	2001-01/2004-10	Field Observation	Positive-Negative-Total Count	ELISA	10 | 46 | 56	NA	Integer List		1	Chaparral Wildlife Management Area	NA	Pecos County	Texas	United States	Brush country in Southern Texas	Web II	Male	Adult	Blood	NA	Ally Finkbeiner, Jennifer Johnson, Gwenyth Calaro, Tanishq Jain, Linnea Donovan	2023/2025
R040-Milazzo2013	Neotoma micropus	Catarina virus	2001-03/2004-10	Field Observation	Positive-Negative-Total Count	ELISA	7 | 34 | 41	NA	Integer List		1	Chaparral Wildlife Management Area	NA	Dimmit County	Texas	United States	Brush country in Southern Texas	Web II	Male	Adult	Blood	NA	Ally Finkbeiner, Jennifer Johnson, Gwenyth Calaro, Tanishq Jain, Linnea Donovan	2023/2025
R040-Milazzo2013	Neotoma micropus	Catarina virus	2001-03/2001-10	Field Observation	Positive-Negative-Total Count	ELISA	4 | 2 | 6	NA	Integer List		1	Chaparral Wildlife Management Area	NA	Dimmit County	Texas	United States	Brush country in Southern Texas	Web II	Male	Adult	Blood	NA	Ally Finkbeiner, Jennifer Johnson, Gwenyth Calaro, Tanishq Jain, Linnea Donovan	2023/2025
R040-Milazzo2013	Neotoma micropus	Catarina virus	2002-03/2002-10	Field Observation	Positive-Negative-Total Count	ELISA	3 | 4 | 7	NA	Integer List		1	Chaparral Wildlife Management Area	NA	Dimmit County	Texas	United States	Brush country in Southern Texas	Web II	Male	Adult	Blood	NA	Ally Finkbeiner, Jennifer Johnson, Gwenyth Calaro, Tanishq Jain, Linnea Donovan	2023/2025
R040-Milazzo2013	Neotoma micropus	Catarina virus	2003-03/2003-10	Field Observation	Positive-Negative-Total Count	ELISA	1 | 15 | 16	NA	Integer List		1	Chaparral Wildlife Management Area	NA	Dimmit County	Texas	United States	Brush country in Southern Texas	Web II	Male	Adult	Blood	NA	Ally Finkbeiner, Jennifer Johnson, Gwenyth Calaro, Tanishq Jain, Linnea Donovan	2023/2025
R040-Milazzo2013	Neotoma micropus	Catarina virus	2004-03/2004-10	Field Observation	Positive-Negative-Total Count	ELISA	0 | 12 | 12	NA	Integer List		1	Chaparral Wildlife Management Area	NA	Dimmit County	Texas	United States	Brush country in Southern Texas	Web II	Male	Adult	Blood	NA	Ally Finkbeiner, Jennifer Johnson, Gwenyth Calaro, Tanishq Jain, Linnea Donovan	2023/2025
R040-Milazzo2013	Neotoma micropus	Catarina virus	2001-01/2004-10	Field Observation	Positive-Negative-Total Count	ELISA	5 | 44 | 49	NA	Integer List		1	Chaparral Wildlife Management Area	NA	Dimmit County	Texas	United States	Brush country in Southern Texas	Web III	Male	Adult	Blood	NA	Ally Finkbeiner, Jennifer Johnson, Gwenyth Calaro, Tanishq Jain, Linnea Donovan	2023/2025
R040-Milazzo2013	Neotoma micropus	Catarina virus	2001-03/2004-10	Field Observation	Positive-Negative-Total Count	ELISA	5 | 40 | 45	NA	Integer List		1	Chaparral Wildlife Management Area	NA	Dimmit County	Texas	United States	Brush country in Southern Texas	Web III	Male	Adult	Blood	NA	Ally Finkbeiner, Jennifer Johnson, Gwenyth Calaro, Tanishq Jain, Linnea Donovan	2023/2025
R040-Milazzo2013	Neotoma micropus	Catarina virus	2001-03/2001-10	Field Observation	Positive-Negative-Total Count	ELISA	4 | 12 | 16	NA	Integer List		1	Chaparral Wildlife Management Area	NA	Dimmit County	Texas	United States	Brush country in Southern Texas	Web III	Male	Adult	Blood	NA	Ally Finkbeiner, Jennifer Johnson, Gwenyth Calaro, Tanishq Jain, Linnea Donovan	2023/2025
R040-Milazzo2013	Neotoma micropus	Catarina virus	2002-03/2002-10	Field Observation	Positive-Negative-Total Count	ELISA	1 | 4 | 5	NA	Integer List		1	Chaparral Wildlife Management Area	NA	Dimmit County	Texas	United States	Brush country in Southern Texas	Web III	Male	Adult	Blood	NA	Ally Finkbeiner, Jennifer Johnson, Gwenyth Calaro, Tanishq Jain, Linnea Donovan	2023/2025
R040-Milazzo2013	Neotoma micropus	Catarina virus	2003-03/2003-10	Field Observation	Positive-Negative-Total Count	ELISA	0 | 9 | 9	NA	Integer List		1	Chaparral Wildlife Management Area	NA	Dimmit County	Texas	United States	Brush country in Southern Texas	Web III	Male	Adult	Blood	NA	Ally Finkbeiner, Jennifer Johnson, Gwenyth Calaro, Tanishq Jain, Linnea Donovan	2023/2025
R040-Milazzo2013	Neotoma micropus	Catarina virus	2004-03/2004-10	Field Observation	Positive-Negative-Total Count	ELISA	0 | 15 | 15	NA	Integer List		1	Chaparral Wildlife Management Area	NA	Dimmit County	Texas	United States	Brush country in Southern Texas	Web III	Male	Adult	Blood	NA	Ally Finkbeiner, Jennifer Johnson, Gwenyth Calaro, Tanishq Jain, Linnea Donovan	2023/2025
R040-Milazzo2013	Neotoma micropus	Catarina virus	2001-01/2004-10	Field Observation	Positive-Negative-Total Count	ELISA	8 | 53 | 61	NA	Integer List		1	Chaparral Wildlife Management Area	NA	La Salle County	Texas	United States	Brush country in Southern Texas	Web I	Female	Adult	Blood	NA	Ally Finkbeiner, Jennifer Johnson, Gwenyth Calaro, Tanishq Jain, Linnea Donovan	2023/2025
R040-Milazzo2013	Neotoma micropus	Catarina virus	2001-03/2004-10	Field Observation	Positive-Negative-Total Count	ELISA	8 | 45 | 53	NA	Integer List		1	Chaparral Wildlife Management Area	NA	La Salle County	Texas	United States	Brush country in Southern Texas	Web I	Female	Adult	Blood	NA	Ally Finkbeiner, Jennifer Johnson, Gwenyth Calaro, Tanishq Jain, Linnea Donovan	2023/2025
R040-Milazzo2013	Neotoma micropus	Catarina virus	2001-03/2001-10	Field Observation	Positive-Negative-Total Count	ELISA	7 | 8 | 15	NA	Integer List		1	Chaparral Wildlife Management Area	NA	La Salle County	Texas	United States	Brush country in Southern Texas	Web I	Female	Adult	Blood	NA	Ally Finkbeiner, Jennifer Johnson, Gwenyth Calaro, Tanishq Jain, Linnea Donovan	2023/2025
R040-Milazzo2013	Neotoma micropus	Catarina virus	2002-03/2002-10	Field Observation	Positive-Negative-Total Count	ELISA	2 | 7 | 9	NA	Integer List		1	Chaparral Wildlife Management Area	NA	La Salle County	Texas	United States	Brush country in Southern Texas	Web I	Female	Adult	Blood	NA	Ally Finkbeiner, Jennifer Johnson, Gwenyth Calaro, Tanishq Jain, Linnea Donovan	2023/2025
R040-Milazzo2013	Neotoma micropus	Catarina virus	2003-03/2003-10	Field Observation	Positive-Negative-Total Count	ELISA	2 | 17 | 19	NA	Integer List		1	Chaparral Wildlife Management Area	NA	La Salle County	Texas	United States	Brush country in Southern Texas	Web I	Female	Adult	Blood	NA	Ally Finkbeiner, Jennifer Johnson, Gwenyth Calaro, Tanishq Jain, Linnea Donovan	2023/2025
R040-Milazzo2013	Neotoma micropus	Catarina virus	2004-03/2004-10	Field Observation	Positive-Negative-Total Count	ELISA	0 | 20 | 20	NA	Integer List		1	Chaparral Wildlife Management Area	NA	La Salle County	Texas	United States	Brush country in Southern Texas	Web I	Female	Adult	Blood	NA	Ally Finkbeiner, Jennifer Johnson, Gwenyth Calaro, Tanishq Jain, Linnea Donovan	2023/2025
R040-Milazzo2013	Neotoma micropus	Catarina virus	2001-01/2004-10	Field Observation	Positive-Negative-Total Count	ELISA	11 | 64 | 75	NA	Integer List		1	Chaparral Wildlife Management Area	NA	Dimmit County	Texas	United States	Brush country in Southern Texas	Web II	Female	Adult	Blood	NA	Ally Finkbeiner, Jennifer Johnson, Gwenyth Calaro, Tanishq Jain, Linnea Donovan	2023/2025
R040-Milazzo2013	Neotoma micropus	Catarina virus	2001-03/2004-10	Field Observation	Positive-Negative-Total Count	ELISA	10 | 58 | 68	NA	Integer List		1	Chaparral Wildlife Management Area	NA	Dimmit County	Texas	United States	Brush country in Southern Texas	Web II	Female	Adult	Blood	NA	Ally Finkbeiner, Jennifer Johnson, Gwenyth Calaro, Tanishq Jain, Linnea Donovan	2023/2025
R040-Milazzo2013	Neotoma micropus	Catarina virus	2001-03/2001-10	Field Observation	Positive-Negative-Total Count	ELISA	6 | 10 | 16	NA	Integer List		1	Chaparral Wildlife Management Area	NA	Dimmit County	Texas	United States	Brush country in Southern Texas	Web II	Female	Adult	Blood	NA	Ally Finkbeiner, Jennifer Johnson, Gwenyth Calaro, Tanishq Jain, Linnea Donovan	2023/2025
R040-Milazzo2013	Neotoma micropus	Catarina virus	2002-03/2002-10	Field Observation	Positive-Negative-Total Count	ELISA	4 | 6 | 10	NA	Integer List		1	Chaparral Wildlife Management Area	NA	Dimmit County	Texas	United States	Brush country in Southern Texas	Web II	Female	Adult	Blood	NA	Ally Finkbeiner, Jennifer Johnson, Gwenyth Calaro, Tanishq Jain, Linnea Donovan	2023/2025
R040-Milazzo2013	Neotoma micropus	Catarina virus	2003-03/2003-10	Field Observation	Positive-Negative-Total Count	ELISA	0 | 18 | 18	NA	Integer List		1	Chaparral Wildlife Management Area	NA	Dimmit County	Texas	United States	Brush country in Southern Texas	Web II	Female	Adult	Blood	NA	Ally Finkbeiner, Jennifer Johnson, Gwenyth Calaro, Tanishq Jain, Linnea Donovan	2023/2025
R040-Milazzo2013	Neotoma micropus	Catarina virus	2004-03/2004-10	Field Observation	Positive-Negative-Total Count	ELISA	0 | 28 | 28	NA	Integer List		1	Chaparral Wildlife Management Area	NA	Dimmit County	Texas	United States	Brush country in Southern Texas	Web II	Female	Adult	Blood	NA	Ally Finkbeiner, Jennifer Johnson, Gwenyth Calaro, Tanishq Jain, Linnea Donovan	2023/2025
R040-Milazzo2013	Neotoma micropus	Catarina virus	2001-01/2004-10	Field Observation	Positive-Negative-Total Count	ELISA	9 | 46 | 55	NA	Integer List		1	Chaparral Wildlife Management Area	NA	Dimmit County	Texas	United States	Brush country in Southern Texas	Web III	Female	Adult	Blood	NA	Ally Finkbeiner, Jennifer Johnson, Gwenyth Calaro, Tanishq Jain, Linnea Donovan	2023/2025
R040-Milazzo2013	Neotoma micropus	Catarina virus	2001-03/2004-10	Field Observation	Positive-Negative-Total Count	ELISA	8 | 44 | 52	NA	Integer List		1	Chaparral Wildlife Management Area	NA	Dimmit County	Texas	United States	Brush country in Southern Texas	Web III	Female	Adult	Blood	NA	Ally Finkbeiner, Jennifer Johnson, Gwenyth Calaro, Tanishq Jain, Linnea Donovan	2023/2025
R040-Milazzo2013	Neotoma micropus	Catarina virus	2001-03/2001-10	Field Observation	Positive-Negative-Total Count	ELISA	7 | 9 | 16	NA	Integer List		1	Chaparral Wildlife Management Area	NA	Dimmit County	Texas	United States	Brush country in Southern Texas	Web III	Female	Adult	Blood	NA	Ally Finkbeiner, Jennifer Johnson, Gwenyth Calaro, Tanishq Jain, Linnea Donovan	2023/2025
R040-Milazzo2013	Neotoma micropus	Catarina virus	2002-03/2002-10	Field Observation	Positive-Negative-Total Count	ELISA	2 | 8 | 10	NA	Integer List		1	Chaparral Wildlife Management Area	NA	Dimmit County	Texas	United States	Brush country in Southern Texas	Web III	Female	Adult	Blood	NA	Ally Finkbeiner, Jennifer Johnson, Gwenyth Calaro, Tanishq Jain, Linnea Donovan	2023/2025
R040-Milazzo2013	Neotoma micropus	Catarina virus	2003-03/2003-10	Field Observation	Positive-Negative-Total Count	ELISA	0 | 11 | 11	NA	Integer List		1	Chaparral Wildlife Management Area	NA	Dimmit County	Texas	United States	Brush country in Southern Texas	Web III	Female	Adult	Blood	NA	Ally Finkbeiner, Jennifer Johnson, Gwenyth Calaro, Tanishq Jain, Linnea Donovan	2023/2025
R040-Milazzo2013	Neotoma micropus	Catarina virus	2004-03/2004-10	Field Observation	Positive-Negative-Total Count	ELISA	0 | 22 | 22	NA	Integer List		1	Chaparral Wildlife Management Area	NA	Dimmit County	Texas	United States	Brush country in Southern Texas	Web III	Female	Adult	Blood	NA	Ally Finkbeiner, Jennifer Johnson, Gwenyth Calaro, Tanishq Jain, Linnea Donovan	2023/2025
R040-Milazzo2013	Neotoma micropus	Catarina virus	2001-01/2004-10	Field Observation	Positive-Negative-Total Count	ELISA	57 | 554 | 611	NA	Integer List		0	Chaparral Wildlife Management Area	NA	La Salle County | Dimmit County	Texas	United States	Brush country in Southern Texas	Web I | Web II | Web III	NA	NA	Blood	NA	Ally Finkbeiner, Jennifer Johnson, Gwenyth Calaro, Tanishq Jain, Linnea Donovan	2023/2025
R040-Milazzo2013	Neotoma micropus	Catarina virus	2001-03/2004-10	Field Observation	Positive-Negative-Total Count	ELISA	51 | 495 | 546	NA	Integer List		0	Chaparral Wildlife Management Area	NA	La Salle County | Dimmit County	Texas	United States	Brush country in Southern Texas	Web I | Web II | Web III	NA	NA	Blood	NA	Ally Finkbeiner, Jennifer Johnson, Gwenyth Calaro, Tanishq Jain, Linnea Donovan	2023/2025
R040-Milazzo2013	Neotoma micropus	Catarina virus	2001-03/2001-10	Field Observation	Positive-Negative-Total Count	ELISA	39 | 122 | 161	NA	Integer List		0	Chaparral Wildlife Management Area	NA	La Salle County | Dimmit County	Texas	United States	Brush country in Southern Texas	Web I | Web II | Web III	NA	NA	Blood	NA	Ally Finkbeiner, Jennifer Johnson, Gwenyth Calaro, Tanishq Jain, Linnea Donovan	2023/2025
R040-Milazzo2013	Neotoma micropus	Catarina virus	2002-03/2002-10	Field Observation	Positive-Negative-Total Count	ELISA	12 | 81 | 93	NA	Integer List		0	Chaparral Wildlife Management Area	NA	La Salle County | Dimmit County	Texas	United States	Brush country in Southern Texas	Web I | Web II | Web III	NA	NA	Blood	NA	Ally Finkbeiner, Jennifer Johnson, Gwenyth Calaro, Tanishq Jain, Linnea Donovan	2023/2025
R040-Milazzo2013	Neotoma micropus	Catarina virus	2003-03/2003-10	Field Observation	Positive-Negative-Total Count	ELISA	4 | 161 | 165	NA	Integer List		0	Chaparral Wildlife Management Area	NA	La Salle County | Dimmit County	Texas	United States	Brush country in Southern Texas	Web I | Web II | Web III	NA	NA	Blood	NA	Ally Finkbeiner, Jennifer Johnson, Gwenyth Calaro, Tanishq Jain, Linnea Donovan	2023/2025
R040-Milazzo2013	Neotoma micropus	Catarina virus	2004-03/2004-10	Field Observation	Positive-Negative-Total Count	ELISA	0 | 174 | 174	NA	Integer List		0	Chaparral Wildlife Management Area	NA	La Salle County | Dimmit County	Texas	United States	Brush country in Southern Texas	Web I | Web II | Web III	NA	NA	Blood	NA	Ally Finkbeiner, Jennifer Johnson, Gwenyth Calaro, Tanishq Jain, Linnea Donovan	2023/2025
R040-Milazzo2013	Neotoma micropus	Catarina virus	2001-01/2004-10	Field Observation	Positive-Negative-Total Count	ELISA	20 | 134 | 154	NA	Integer List		0	Chaparral Wildlife Management Area	NA	La Salle County | Dimmit County	Texas	United States	Brush country in Southern Texas	Web I | Web II | Web III	Male	Adult	Blood	NA	Ally Finkbeiner, Jennifer Johnson, Gwenyth Calaro, Tanishq Jain, Linnea Donovan	2023/2025
R040-Milazzo2013	Neotoma micropus	Catarina virus	2001-03/2004-10	Field Observation	Positive-Negative-Total Count	ELISA	17 | 109 | 126	NA	Integer List		0	Chaparral Wildlife Management Area	NA	La Salle County | Dimmit County	Texas	United States	Brush country in Southern Texas	Web I | Web II | Web III	Male	Adult	Blood	NA	Ally Finkbeiner, Jennifer Johnson, Gwenyth Calaro, Tanishq Jain, Linnea Donovan	2023/2025
R040-Milazzo2013	Neotoma micropus	Catarina virus	2001-03/2001-10	Field Observation	Positive-Negative-Total Count	ELISA	12 | 21 | 33	NA	Integer List		0	Chaparral Wildlife Management Area	NA	La Salle County | Dimmit County	Texas	United States	Brush country in Southern Texas	Web I | Web II | Web III	Male	Adult	Blood	NA	Ally Finkbeiner, Jennifer Johnson, Gwenyth Calaro, Tanishq Jain, Linnea Donovan	2023/2025
R040-Milazzo2013	Neotoma micropus	Catarina virus	2002-03/2002-10	Field Observation	Positive-Negative-Total Count	ELISA	4 | 15 | 19	NA	Integer List		0	Chaparral Wildlife Management Area	NA	La Salle County | Dimmit County	Texas	United States	Brush country in Southern Texas	Web I | Web II | Web III	Male	Adult	Blood	NA	Ally Finkbeiner, Jennifer Johnson, Gwenyth Calaro, Tanishq Jain, Linnea Donovan	2023/2025
R040-Milazzo2013	Neotoma micropus	Catarina virus	2003-03/2003-10	Field Observation	Positive-Negative-Total Count	ELISA	2 | 29 | 31	NA	Integer List		0	Chaparral Wildlife Management Area	NA	La Salle County | Dimmit County	Texas	United States	Brush country in Southern Texas	Web I | Web II | Web III	Male	Adult	Blood	NA	Ally Finkbeiner, Jennifer Johnson, Gwenyth Calaro, Tanishq Jain, Linnea Donovan	2023/2025
R040-Milazzo2013	Neotoma micropus	Catarina virus	2004-03/2004-10	Field Observation	Positive-Negative-Total Count	ELISA	0 | 43 | 43	NA	Integer List		0	Chaparral Wildlife Management Area	NA	La Salle County | Dimmit County	Texas	United States	Brush country in Southern Texas	Web I | Web II | Web III	Male	Adult	Blood	NA	Ally Finkbeiner, Jennifer Johnson, Gwenyth Calaro, Tanishq Jain, Linnea Donovan	2023/2025
R040-Milazzo2013	Neotoma micropus	Catarina virus	2001-01/2004-10	Field Observation	Positive-Negative-Total Count	ELISA	28 | 163 | 191	NA	Integer List		0	Chaparral Wildlife Management Area	NA	La Salle County | Dimmit County	Texas	United States	Brush country in Southern Texas	Web I | Web II | Web III	Female	Adult	Blood	NA	Ally Finkbeiner, Jennifer Johnson, Gwenyth Calaro, Tanishq Jain, Linnea Donovan	2023/2025
R040-Milazzo2013	Neotoma micropus	Catarina virus	2001-03/2004-10	Field Observation	Positive-Negative-Total Count	ELISA	26 | 147 | 173	NA	Integer List		0	Chaparral Wildlife Management Area	NA	La Salle County | Dimmit County	Texas	United States	Brush country in Southern Texas	Web I | Web II | Web III	Female	Adult	Blood	NA	Ally Finkbeiner, Jennifer Johnson, Gwenyth Calaro, Tanishq Jain, Linnea Donovan	2023/2025
R040-Milazzo2013	Neotoma micropus	Catarina virus	2001-03/2001-10	Field Observation	Positive-Negative-Total Count	ELISA	20 | 27 | 47	NA	Integer List		0	Chaparral Wildlife Management Area	NA	La Salle County | Dimmit County	Texas	United States	Brush country in Southern Texas	Web I | Web II | Web III	Female	Adult	Blood	NA	Ally Finkbeiner, Jennifer Johnson, Gwenyth Calaro, Tanishq Jain, Linnea Donovan	2023/2025
R040-Milazzo2013	Neotoma micropus	Catarina virus	2002-03/2002-10	Field Observation	Positive-Negative-Total Count	ELISA	8 | 21 | 29	NA	Integer List		0	Chaparral Wildlife Management Area	NA	La Salle County | Dimmit County	Texas	United States	Brush country in Southern Texas	Web I | Web II | Web III	Female	Adult	Blood	NA	Ally Finkbeiner, Jennifer Johnson, Gwenyth Calaro, Tanishq Jain, Linnea Donovan	2023/2025
R040-Milazzo2013	Neotoma micropus	Catarina virus	2003-03/2003-10	Field Observation	Positive-Negative-Total Count	ELISA	2 | 46 | 48	NA	Integer List		0	Chaparral Wildlife Management Area	NA	La Salle County | Dimmit County	Texas	United States	Brush country in Southern Texas	Web I | Web II | Web III	Female	Adult	Blood	NA	Ally Finkbeiner, Jennifer Johnson, Gwenyth Calaro, Tanishq Jain, Linnea Donovan	2023/2025
R040-Milazzo2013	Neotoma micropus	Catarina virus	2004-03/2004-10	Field Observation	Positive-Negative-Total Count	ELISA	0 | 70 | 70	NA	Integer List		0	Chaparral Wildlife Management Area	NA	La Salle County | Dimmit County	Texas	United States	Brush country in Southern Texas	Web I | Web II | Web III	Female	Adult	Blood	NA	Ally Finkbeiner, Jennifer Johnson, Gwenyth Calaro, Tanishq Jain, Linnea Donovan	2023/2025
R040-Milazzo2013	Neotoma micropus	NA	2004-10-01	Field Observation	Positive-Negative-Total Count	ELISA	0 | 51 | 51	NA	Integer List		1	Chaparral Wildlife Management Area	NA	La Salle County | Dimmit County	Texas	United States	Brush country in Southern Texas	NA	NA	NA	Kidneys	NA	Ally Finkbeiner, Jennifer Johnson, Gwenyth Calaro, Tanishq Jain, Linnea Donovan	2023/2025
R067-TorrezMartinez1998	Baiomys taylori	Bayou virus	1996-03/1996-10	Field Observation	Positive-Negative-Total Count	RT-PCR	0 | 4 | 4	NA	Integer List	NA	1	NA	NA	Jefferson County | Orange County	Texas	United States	NA	NA	NA	NA	Blood | Lung | Kidney | Spleen	NA	Ally Finkbeiner, Jennifer Johnson, Gwenyth Calaro, Tanishq Jain, Linnea Donovan	2023/2025
R067-TorrezMartinez1998	Mus musculus	Bayou virus	1996-03/1996-10	Field Observation	Positive-Negative-Total Count	RT-PCR	1 | 87 | 88	NA	Integer List	NA	1	NA	NA	Jefferson County | Orange County	Texas	United States	NA	NA	NA	NA	Blood | Lung | Kidney | Spleen	NA	Ally Finkbeiner, Jennifer Johnson, Gwenyth Calaro, Tanishq Jain, Linnea Donovan	2023/2025
R067-TorrezMartinez1998	Ochrotomys nuttali	Bayou virus	1996-03/1996-10	Field Observation	Positive-Negative-Total Count	RT-PCR	0 | 1 | 1	NA	Integer List	NA	1	NA	NA	Jefferson County | Orange County	Texas	United States	NA	NA	NA	NA	Blood | Lung | Kidney | Spleen	NA	Ally Finkbeiner, Jennifer Johnson, Gwenyth Calaro, Tanishq Jain, Linnea Donovan	2023/2025
R067-TorrezMartinez1998	Oryzomys palustris	Bayou virus	1996-03/1996-10	Field Observation	Positive-Negative-Total Count	RT-PCR	15 | 61 | 76	NA	Integer List	NA	1	NA	NA	Jefferson County | Orange County	Texas	United States	NA	NA	NA	NA	Blood | Lung | Kidney | Spleen	NA	Ally Finkbeiner, Jennifer Johnson, Gwenyth Calaro, Tanishq Jain, Linnea Donovan	2023/2025
R067-TorrezMartinez1998	Peromyscus leucopus	Bayou virus	1996-03/1996-10	Field Observation	Positive-Negative-Total Count	RT-PCR	0 | 3 | 3	NA	Integer List	NA	1	NA	NA	Jefferson County | Orange County	Texas	United States	NA	NA	NA	NA	Blood | Lung | Kidney | Spleen	NA	Ally Finkbeiner, Jennifer Johnson, Gwenyth Calaro, Tanishq Jain, Linnea Donovan	2023/2025
R067-TorrezMartinez1998	Rattus norvegicus	Bayou virus	1996-03/1996-10	Field Observation	Positive-Negative-Total Count	RT-PCR	0 |3 | 3	NA	Integer List	NA	1	NA	NA	Jefferson County | Orange County	Texas	United States	NA	NA	NA	NA	Blood | Lung | Kidney | Spleen	NA	Ally Finkbeiner, Jennifer Johnson, Gwenyth Calaro, Tanishq Jain, Linnea Donovan	2023/2025
R067-TorrezMartinez1998	Rattus rattus	Bayou virus	1996-03/1996-10	Field Observation	Positive-Negative-Total Count	RT-PCR	0 | 30 | 30	NA	Integer List	NA	1	NA	NA	Jefferson County | Orange County	Texas	United States	NA	NA	NA	NA	Blood | Lung | Kidney | Spleen	NA	Ally Finkbeiner, Jennifer Johnson, Gwenyth Calaro, Tanishq Jain, Linnea Donovan	2023/2025
R067-TorrezMartinez1998	Reithrodontomys fulvescens	Bayou virus	1996-03/1996-10	Field Observation	Positive-Negative-Total Count	RT-PCR	0 | 14 | 14	NA	Integer List	NA	1	NA	NA	Jefferson County | Orange County	Texas	United States	NA	NA	NA	NA	Blood | Lung | Kidney | Spleen	NA	Ally Finkbeiner, Jennifer Johnson, Gwenyth Calaro, Tanishq Jain, Linnea Donovan	2023/2025
R067-TorrezMartinez1998	Reithrodontomys humulis	Bayou virus	1996-03/1996-10	Field Observation	Positive-Negative-Total Count	RT-PCR	0 | 13 | 13	NA	Integer List	NA	1	NA	NA	Jefferson County | Orange County	Texas	United States	NA	NA	NA	NA	Blood | Lung | Kidney | Spleen	NA	Ally Finkbeiner, Jennifer Johnson, Gwenyth Calaro, Tanishq Jain, Linnea Donovan	2023/2025
R067-TorrezMartinez1998	Sigmodon hispidus	Bayou virus	1996-03/1996-10	Field Observation	Positive-Negative-Total Count	RT-PCR	1 | 113 | 114	NA	Integer List	NA	1	NA	NA	Jefferson County | Orange County	Texas	United States	NA	NA	NA	NA	Blood | Lung | Kidney | Spleen	NA	Ally Finkbeiner, Jennifer Johnson, Gwenyth Calaro, Tanishq Jain, Linnea Donovan	2023/2025
R069-Danforth2020	Peromyscus maniculatus	Sin Nombre virus	2013/2018	Field Observation	Positive-Negative-Total Count	ELISA	21 | 126 | 147	NA	Integer List	NA	0	Yosemite National Park	NA	NA	California	United States	NA	NA	Male	NA	Blood	NA	Ally Finkbeiner, Jennifer Johnson, Gwenyth Calaro, Tanishq Jain, Linnea Donovan	2023/2025
R069-Danforth2020	Peromyscus maniculatus	Sin Nombre virus	2013/2018	Field Observation	Positive-Negative-Total Count	ELISA	12 | 174 | 186	NA	Integer List	NA	0	Yosemite National Park	NA	NA	California	United States	NA	NA	Female	NA	Blood	NA	Ally Finkbeiner, Jennifer Johnson, Gwenyth Calaro, Tanishq Jain, Linnea Donovan	2023/2025
R069-Danforth2020	Peromyscus maniculatus	Sin Nombre virus	2013/2018	Field Observation	Positive-Negative-Total Count	ELISA	21 | 165 | 189	NA	Integer List	NA	0	Yosemite National Park	NA	NA	California	United States	NA	NA	NA	Adult	Blood	NA	Ally Finkbeiner, Jennifer Johnson, Gwenyth Calaro, Tanishq Jain, Linnea Donovan	2023/2025
R069-Danforth2020	Peromyscus maniculatus	Sin Nombre virus	2013/2018	Field Observation	Positive-Negative-Total Count	ELISA	9 | 98 | 107	NA	Integer List	NA	0	Yosemite National Park	NA	NA	California	United States	NA	NA	NA	Subadult	Blood	NA	Ally Finkbeiner, Jennifer Johnson, Gwenyth Calaro, Tanishq Jain, Linnea Donovan	2023/2025
R069-Danforth2020	Peromyscus maniculatus	Sin Nombre virus	2013/2018	Field Observation	Positive-Negative-Total Count	ELISA	0 | 37 | 37	NA	Integer List	NA	0	Yosemite National Park	NA	NA	California	United States	NA	NA	NA	Juvenile	Blood	NA	Ally Finkbeiner, Jennifer Johnson, Gwenyth Calaro, Tanishq Jain, Linnea Donovan	2023/2025
R069-Danforth2020	Peromyscus maniculatus	Sin Nombre virus	2013/2018	Field Observation	Positive-Negative-Total Count	ELISA	3 | 10 | 13	NA	Integer List	NA	0	Yosemite National Park	NA	NA	California	United States	NA	NA	NA	NA	Blood	Injury: ear scarred, torn, or notched	Ally Finkbeiner, Jennifer Johnson, Gwenyth Calaro, Tanishq Jain, Linnea Donovan	2023/2025
R069-Danforth2020	Peromyscus maniculatus	Sin Nombre virus	2013/2018	Field Observation	Positive-Negative-Total Count	ELISA	4 | 84 | 88	NA	Integer List	NA	0	Yosemite Valley, Yosemite National Park	NA	Mariposa County	California	United States	NA	Curry Village	NA	NA	Blood	NA	Ally Finkbeiner, Jennifer Johnson, Gwenyth Calaro, Tanishq Jain, Linnea Donovan	2023/2025
R069-Danforth2020	Peromyscus maniculatus	Sin Nombre virus	2013/2018	Field Observation	Positive-Negative-Total Count	ELISA	3 | 56 | 59	NA	Integer List	NA	0	Yosemite Valley, Yosemite National Park	NA	Mariposa County	California	United States	NA	Yosemite Valley peridomestic area	NA	NA	Blood	NA	Ally Finkbeiner, Jennifer Johnson, Gwenyth Calaro, Tanishq Jain, Linnea Donovan	2023/2025
R069-Danforth2020	Peromyscus maniculatus	Sin Nombre virus	2013/2018	Field Observation	Positive-Negative-Total Count	ELISA	0 | 7 | 7	NA	Integer List	NA	0	Yosemite Valley, Yosemite National Park	NA	Mariposa County	California	United States	NA	Curry Village natural area	NA	NA	Blood	NA	Ally Finkbeiner, Jennifer Johnson, Gwenyth Calaro, Tanishq Jain, Linnea Donovan	2023/2025
R069-Danforth2020	Peromyscus maniculatus	Sin Nombre virus	2013/2018	Field Observation	Positive-Negative-Total Count	ELISA	26 | 153 | 179	NA	Integer List	NA	0	Tuolumne Meadows, Yosemite National Park	NA	Tuolumne County	California	United States	NA	Tuolumne Meadows	NA	NA	Blood	NA	Ally Finkbeiner, Jennifer Johnson, Gwenyth Calaro, Tanishq Jain, Linnea Donovan	2023/2025
R069-Danforth2020	Peromyscus boylii	Sin Nombre virus	2013-05/2018-10	Field Observation	Positive-Negative-Total Count	ELISA	0 | 67 | 67	NA	Integer List	NA	0	Yosemite Valley, Yosemite National Park	NA	Mariposa County	California	United States	NA	Yosemite Valley peridomestic sites	NA	NA	Blood	NA	Ally Finkbeiner, Jennifer Johnson, Gwenyth Calaro, Tanishq Jain, Linnea Donovan	2023/2025
R069-Danforth2020	Peromyscus maniculatus	Sin Nombre virus	2013-05/2018-10	Field Observation	Positive-Negative-Total Count	RT-PCR	3 | 3 | 6	NA	Integer List	Known positive SNV antibodies	0	Yosemite Valley, Yosemite National Park	NA	Mariposa County	California	United States	NA	Yosemite Valley peridomestic sites	NA	NA	Blood	NA	Ally Finkbeiner, Jennifer Johnson, Gwenyth Calaro, Tanishq Jain, Linnea Donovan	2023/2025
R069-Danforth2020	Peromyscus maniculatus	Sin Nombre virus	2013-5/2018-10	Field Observation	Positive-Negative-Total Count	RT-PCR	1 | 130 | 131	NA	Integer List	Known negative SNV antibodies	0	Yosemite Valley, Yosemite National Park	NA	Mariposa County	California	United States	NA	Yosemite Valley peridomestic sites	NA	NA	Blood	NA	Ally Finkbeiner, Jennifer Johnson, Gwenyth Calaro, Tanishq Jain, Linnea Donovan	2023/2025
R069-Danforth2020	Peromyscus boylii	Sin Nombre virus	2013-5/2018-10	Field Observation	Positive-Negative-Total Count	RT-PCR	0 | 34 | 34	NA	Integer List	Known negative SNV antibodies	0	Yosemite Valley, Yosemite National Park	NA	Mariposa County	California	United States	NA	Yosemite Valley peridomestic sites	NA	NA	Blood	NA	Ally Finkbeiner, Jennifer Johnson, Gwenyth Calaro, Tanishq Jain, Linnea Donovan	2023/2025
R069-Danforth2020	Peromyscus boylii	Sin Nombre virus	2014-11/2018-10	Field Observation	Positive-Negative-Total Count	ELISA	0 | 13 | 13	NA	Integer List	NA	0	Yosemite Valley, Yosemite National Park	NA	Mariposa County	California	United States	NA	Curry village natural area	NA	NA	Blood	NA	Ally Finkbeiner, Jennifer Johnson, Gwenyth Calaro, Tanishq Jain, Linnea Donovan	2023/2025
R069-Danforth2020	Peromyscus maniculatus	Sin Nombre virus	2014-11/2018-10	Field Observation	Positive-Negative-Total Count	RT-PCR	0 | 6 | 6	NA	Integer List	Known negative SNV antibodies	0	Yosemite Valley, Yosemite National Park	NA	Mariposa County	California	United States	NA	Curry village natural area	NA	NA	Blood	NA	Ally Finkbeiner, Jennifer Johnson, Gwenyth Calaro, Tanishq Jain, Linnea Donovan	2023/2025
R069-Danforth2020	Peromyscus boylii	Sin Nombre virus	2014-11/2018-10	Field Observation	Positive-Negative-Total Count	RT-PCR	0 | 13 | 13	NA	Integer List	Known negative SNV antibodies	0	Yosemite Valley, Yosemite National Park	NA	Mariposa County	California	United States	NA	Curry village natural area	NA	NA	Blood	NA	Ally Finkbeiner, Jennifer Johnson, Gwenyth Calaro, Tanishq Jain, Linnea Donovan	2023/2025
R069-Danforth2020	Peromyscus maniculatus	Sin Nombre virus	2013-05-30	Field Observation	Positive-Negative-Total Count	ELISA	0 | 3 | 3	NA	Integer List	NA	1	Yosemite Valley, Yosemite National Park	NA	Mariposa County	California	United States	NA	Yosemite Valley	NA	NA	Blood	NA	Ally Finkbeiner, Jennifer Johnson, Gwenyth Calaro, Tanishq Jain, Linnea Donovan	2023/2025
R069-Danforth2020	Peromyscus maniculatus	Sin Nombre virus	2014-06-26	Field Observation	Positive-Negative-Total Count	ELISA	0 | 13 | 13	NA	Integer List	NA	1	Yosemite Valley, Yosemite National Park	NA	Mariposa County	California	United States	NA	Yosemite Valley	NA	NA	Blood	NA	Ally Finkbeiner, Jennifer Johnson, Gwenyth Calaro, Tanishq Jain, Linnea Donovan	2023/2025
R069-Danforth2020	Peromyscus maniculatus	Sin Nombre virus	2014-11-13	Field Observation	Positive-Negative-Total Count	ELISA	0 | 7 | 7	NA	Integer List	NA	1	Yosemite Valley, Yosemite National Park	NA	Mariposa County	California	United States	NA	Yosemite Valley	NA	NA	Blood	NA	Ally Finkbeiner, Jennifer Johnson, Gwenyth Calaro, Tanishq Jain, Linnea Donovan	2023/2025
R069-Danforth2020	Peromyscus maniculatus	Sin Nombre virus	2015-05-19	Field Observation	Positive-Negative-Total Count	ELISA	2 | 4 | 6	NA	Integer List	NA	1	Yosemite Valley, Yosemite National Park	NA	Mariposa County	California	United States	NA	Yosemite Valley	NA	NA	Blood	NA	Ally Finkbeiner, Jennifer Johnson, Gwenyth Calaro, Tanishq Jain, Linnea Donovan	2023/2025
R069-Danforth2020	Peromyscus maniculatus	Sin Nombre virus	2015-10-22	Field Observation	Positive-Negative-Total Count	ELISA	1 | 8 | 9	NA	Integer List	NA	1	Yosemite Valley, Yosemite National Park	NA	Mariposa County	California	United States	NA	Yosemite Valley	NA	NA	Blood	NA	Ally Finkbeiner, Jennifer Johnson, Gwenyth Calaro, Tanishq Jain, Linnea Donovan	2023/2025
R069-Danforth2020	Peromyscus maniculatus	Sin Nombre virus	2016-05-25	Field Observation	Positive-Negative-Total Count	ELISA	1 | 14 | 15	NA	Integer List	NA	1	Yosemite Valley, Yosemite National Park	NA	Mariposa County	California	United States	NA	Yosemite Valley	NA	NA	Blood	NA	Ally Finkbeiner, Jennifer Johnson, Gwenyth Calaro, Tanishq Jain, Linnea Donovan	2023/2025
R069-Danforth2020	Peromyscus maniculatus	Sin Nombre virus	2016-10-12	Field Observation	Positive-Negative-Total Count	ELISA	0 | 18 | 18	NA	Integer List	NA	1	Yosemite Valley, Yosemite National Park	NA	Mariposa County	California	United States	NA	Yosemite Valley	NA	NA	Blood	NA	Ally Finkbeiner, Jennifer Johnson, Gwenyth Calaro, Tanishq Jain, Linnea Donovan	2023/2025
R069-Danforth2020	Peromyscus maniculatus	Sin Nombre virus	2017-05-24	Field Observation	Positive-Negative-Total Count	ELISA	1 | 14 | 15	NA	Integer List	NA	1	Yosemite Valley, Yosemite National Park	NA	Mariposa County	California	United States	NA	Yosemite Valley	NA	NA	Blood	NA	Ally Finkbeiner, Jennifer Johnson, Gwenyth Calaro, Tanishq Jain, Linnea Donovan	2023/2025
R069-Danforth2020	Peromyscus maniculatus	Sin Nombre virus	2017-10-18	Field Observation	Positive-Negative-Total Count	ELISA	0 | 19 | 19	NA	Integer List	NA	1	Yosemite Valley, Yosemite National Park	NA	Mariposa County	California	United States	NA	Yosemite Valley	NA	NA	Blood	NA	Ally Finkbeiner, Jennifer Johnson, Gwenyth Calaro, Tanishq Jain, Linnea Donovan	2023/2025
R069-Danforth2020	Peromyscus maniculatus	Sin Nombre virus	2018-05-17	Field Observation	Positive-Negative-Total Count	ELISA	1 | 35 | 36	NA	Integer List	NA	1	Yosemite Valley, Yosemite National Park	NA	Mariposa County	California	United States	NA	Yosemite Valley	NA	NA	Blood	NA	Ally Finkbeiner, Jennifer Johnson, Gwenyth Calaro, Tanishq Jain, Linnea Donovan	2023/2025
R069-Danforth2020	Peromyscus maniculatus	Sin Nombre virus	2018-10-09	Field Observation	Positive-Negative-Total Count	ELISA	1 | 5 | 6	NA	Integer List	NA	1	Yosemite Valley, Yosemite National Park	NA	Mariposa County	California	United States	NA	Yosemite Valley	NA	NA	Blood	NA	Ally Finkbeiner, Jennifer Johnson, Gwenyth Calaro, Tanishq Jain, Linnea Donovan	2023/2025
R069-Danforth2020	Peromyscus maniculatus	Sin Nombre virus	2013-09-10	Field Observation	Positive-Negative-Total Count	ELISA	4 | 32 | 36	NA	Integer List	NA	1	Tuolumne Meadows, Yosemite National Park	NA	Tuolumne County	California	United States	NA	Tuolumne Meadows	NA	NA	Blood	NA	Ally Finkbeiner, Jennifer Johnson, Gwenyth Calaro, Tanishq Jain, Linnea Donovan	2023/2025
R069-Danforth2020	Peromyscus maniculatus	Sin Nombre virus	2014-09-09	Field Observation	Positive-Negative-Total Count	ELISA	8 | 57 | 65	NA	Integer List	NA	1	Tuolumne Meadows, Yosemite National Park	NA	Tuolumne County	California	United States	NA	Tuolumne Meadows	NA	NA	Blood	NA	Ally Finkbeiner, Jennifer Johnson, Gwenyth Calaro, Tanishq Jain, Linnea Donovan	2023/2025
R069-Danforth2020	Peromyscus maniculatus	Sin Nombre virus	2015-08-26	Field Observation	Positive-Negative-Total Count	ELISA	2 | 19 | 21	NA	Integer List	NA	1	Tuolumne Meadows, Yosemite National Park	NA	Tuolumne County	California	United States	NA	Tuolumne Meadows	NA	NA	Blood	NA	Ally Finkbeiner, Jennifer Johnson, Gwenyth Calaro, Tanishq Jain, Linnea Donovan	2023/2025
R069-Danforth2020	Peromyscus maniculatus	Sin Nombre virus	2016-06-22	Field Observation	Positive-Negative-Total Count	ELISA	2 | 9 | 11	NA	Integer List	NA	1	Tuolumne Meadows, Yosemite National Park	NA	Tuolumne County	California	United States	NA	Tuolumne Meadows	NA	NA	Blood	NA	Ally Finkbeiner, Jennifer Johnson, Gwenyth Calaro, Tanishq Jain, Linnea Donovan	2023/2025
R069-Danforth2020	Peromyscus maniculatus	Sin Nombre virus	2017-08-09	Field Observation	Positive-Negative-Total Count	ELISA	2 | 16 | 18	NA	Integer List	NA	1	Tuolumne Meadows, Yosemite National Park	NA	Tuolumne County	California	United States	NA	Tuolumne Meadows	NA	NA	Blood	NA	Ally Finkbeiner, Jennifer Johnson, Gwenyth Calaro, Tanishq Jain, Linnea Donovan	2023/2025
R069-Danforth2020	Peromyscus maniculatus	Sin Nombre virus	2018-08-22	Field Observation	Positive-Negative-Total Count	ELISA	8 | 20 | 28	NA	Integer List	NA	1	Tuolumne Meadows, Yosemite National Park	NA	Tuolumne County	California	United States	NA	Tuolumne Meadows	NA	NA	Blood	NA	Ally Finkbeiner, Jennifer Johnson, Gwenyth Calaro, Tanishq Jain, Linnea Donovan	2023/2025
R070-Burns2018	Peromyscus eremicus	Sin Nombre virus	2010-03-01	Field Observation	Positive-Negative-Total Count	ELISA	13 | 19 | 32	NA	Integer List	NA	0	NA	NA	Inyo County	California	United States	37.031°N, 117.340°W	Scotty's Castle	NA	NA	Blood	NA	Ally Finkbeiner, Jennifer Johnson, Gwenyth Calaro, Tanishq Jain, Linnea Donovan	2023/2025
R070-Burns2018	Peromyscus eremicus	Sin Nombre virus	2010-03-01	Field Observation	Positive-Negative-Total Count	RT-PCR	11 | 2 | 13	NA	Integer List	Also seropositive for Sin Nombre virus	1	NA	NA	Inyo County	California	United States	37.031°N, 117.340°W	Scotty's Castle	NA	NA	Blood	NA	Ally Finkbeiner, Jennifer Johnson, Gwenyth Calaro, Tanishq Jain, Linnea Donovan	2023/2025
R070-Burns2018	Peromyscus eremicus	Sin Nombre virus	2011-04-01	Field Observation	Positive-Negative-Total Count	ELISA	13 | 27 | 40	NA	Integer List	NA	0	NA	NA	Inyo County	California	United States	37.031°N, 117.340°W	Scotty's Castle	NA	NA	Blood	NA	Ally Finkbeiner, Jennifer Johnson, Gwenyth Calaro, Tanishq Jain, Linnea Donovan	2023/2025
R070-Burns2018	Peromyscus eremicus	Sin Nombre virus	2011-10-01	Field Observation	Positive-Negative-Total Count	ELISA	14 | 14 | 28	NA	Integer List	NA	0	NA	NA	Inyo County	California	United States	37.031°N, 117.340°W	Scotty's Castle	NA	NA	Blood	NA	Ally Finkbeiner, Jennifer Johnson, Gwenyth Calaro, Tanishq Jain, Linnea Donovan	2023/2025
R070-Burns2018	Peromyscus eremicus	Sin Nombre virus	2011-10-01	Field Observation	Positive-Negative-Total Count	RT-PCR	6 | 8 | 14	NA	Integer List	Also seronegative for Sin Nombre virus	1	NA	NA	Inyo County	California	United States	37.031°N, 117.340°W	Scotty's Castle	NA	NA	Blood	NA	Ally Finkbeiner, Jennifer Johnson, Gwenyth Calaro, Tanishq Jain, Linnea Donovan	2023/2025
R070-Burns2018	Peromyscus eremicus	Sin Nombre virus	2011-10-01	Field Observation	Positive-Negative-Total Count	RT-PCR	9 | 5 | 14	NA	Integer List	Also seropositive for Sin Nombre virus	1	NA	NA	Inyo County	California	United States	37.031°N, 117.340°W	Scotty's Castle	NA	NA	Blood	NA	Ally Finkbeiner, Jennifer Johnson, Gwenyth Calaro, Tanishq Jain, Linnea Donovan	2023/2025
R070-Burns2018	Peromyscus maniculatus	Sin Nombre virus	2010-03-01	Field Observation	Positive-Negative-Total Count	ELISA	1 | 0 | 1	NA	Integer List	NA	0	NA	NA	Inyo County	California	United States	37.031°N, 117.340°W	Scotty's Castle	NA	NA	Blood	NA	Ally Finkbeiner, Jennifer Johnson, Gwenyth Calaro, Tanishq Jain, Linnea Donovan	2023/2025
R070-Burns2018	Peromyscus maniculatus	Sin Nombre virus	2010-03-01	Field Observation	Positive-Negative-Total Count	RT-PCR	1 | 0 | 1	NA	Integer List	Also seropositive for Sin Nombre virus	1	NA	NA	Inyo County	California	United States	37.031°N, 117.340°W	Scotty's Castle	NA	NA	Blood	NA	Ally Finkbeiner, Jennifer Johnson, Gwenyth Calaro, Tanishq Jain, Linnea Donovan	2023/2025
R070-Burns2018	Peromyscus maniculatus	Sin Nombre virus	2011-04-01	Field Observation	Positive-Negative-Total Count	ELISA	0 | 1 | 1	NA	Integer List	NA	0	NA	NA	Inyo County	California	United States	37.031°N, 117.340°W	Scotty's Castle	NA	NA	Blood	NA	Ally Finkbeiner, Jennifer Johnson, Gwenyth Calaro, Tanishq Jain, Linnea Donovan	2023/2025
R070-Burns2018	Peromyscus maniculatus	Sin Nombre virus	2011-10-01	Field Observation	Positive-Negative-Total Count	ELISA	1 | 2 | 3	NA	Integer List	NA	0	NA	NA	Inyo County	California	United States	37.031°N, 117.340°W	Scotty's Castle	NA	NA	Blood	NA	Ally Finkbeiner, Jennifer Johnson, Gwenyth Calaro, Tanishq Jain, Linnea Donovan	2023/2025
R070-Burns2018	Peromyscus maniculatus	Sin Nombre virus	2011-10-01	Field Observation	Positive-Negative-Total Count	RT-PCR	1 | 2 | 3	NA	Integer List	Also seronegative for Sin Nombre virus	1	NA	NA	Inyo County	California	United States	37.031°N, 117.340°W	Scotty's Castle	NA	NA	Blood	NA	Ally Finkbeiner, Jennifer Johnson, Gwenyth Calaro, Tanishq Jain, Linnea Donovan	2023/2025
R070-Burns2018	Peromyscus crinitus	Sin Nombre virus	2011-04-01	Field Observation	Positive-Negative-Total Count	ELISA	0 | 2 | 2	NA	Integer List	NA	0	NA	NA	Inyo County	California	United States	37.031°N, 117.340°W	Scotty's Castle	NA	NA	Blood	NA	Ally Finkbeiner, Jennifer Johnson, Gwenyth Calaro, Tanishq Jain, Linnea Donovan	2023/2025
R070-Burns2018	Peromyscus crinitus	Sin Nombre virus	2011-10-01	Field Observation	Positive-Negative-Total Count	ELISA	0 | 2 | 2	NA	Integer List	NA	0	NA	NA	Inyo County	California	United States	37.031°N, 117.340°W	Scotty's Castle	NA	NA	Blood	NA	Ally Finkbeiner, Jennifer Johnson, Gwenyth Calaro, Tanishq Jain, Linnea Donovan	2023/2025
R076-Morzunov1998	Peromyscus leucopus	Hantaviridae	NA	Field Observation	Genetic Sequence	RT-PCR	AF030551	NA	Character string	NA	1	NA	NA	La Porte County | Murry County	Indiana | Georgia	United States	NA	NA	NA	NA	Blood	NA	Ally Finkbeiner, Jennifer Johnson, Gwenyth Calaro, Tanishq Jain, Linnea Donovan	2023/2025
R076-Morzunov1998	Peromyscus leucopus	Hantaviridae	NA	Field Observation	Genetic Sequence	RT-PCR	AF030552	NA	Character string	NA	1	NA	NA	La Porte County | Murry County	Indiana | Georgia	United States	NA	NA	NA	NA	Blood	NA	Ally Finkbeiner, Jennifer Johnson, Gwenyth Calaro, Tanishq Jain, Linnea Donovan	2023/2025
R082-Dizney2016	Peromyscus maniculatus	Sin Nombre virus	2010-05 | 2010-07 | 2010-09 | 2011-05 | 2011-07 | 2011-09	Field Observation	Positive-Negative-Total Count	ELISA	32 | 57 | 89	NA	Integer List	NA	1	NA	NA	Juab County	Utah	United States	NA	less diverse site	NA	NA	Blood	NA	Ally Finkbeiner, Jennifer Johnson, Gwenyth Calaro, Tanishq Jain, Linnea Donovan	2023/2025
R083-Dizney2013	Peromyscus maniculatus	Sin Nombre virus	2009-05 | 2009-07 | 2009-09 | 2010-05 | 2010-07 | 2010-09	Field Observation	Positive-Negative-Total Count	ELISA	19 | 44 | 63	NA	Integer List	present on foraging trays	1	NA	NA	Juab County	Utah	United States	NA	NA	NA	NA	Blood	NA	Ally Finkbeiner, Jennifer Johnson, Gwenyth Calaro, Tanishq Jain, Linnea Donovan	2023/2025
R083-Dizney2013	Peromyscus maniculatus	Sin Nombre virus	2009-05 | 2009-07 | 2009-09 | 2010-05 | 2010-07 | 2010-09	Field Observation	Prevalence	ELISA	55	NA	Percentage	NA	0	NA	NA	Juab County	Utah	United States	NA	NA	NA	NA	Blood	Behavior: Bold	Ally Finkbeiner, Jennifer Johnson, Gwenyth Calaro, Tanishq Jain, Linnea Donovan	2023/2025
R083-Dizney2013	Peromyscus maniculatus	Sin Nombre virus	2009-05 | 2009-07 | 2009-09 | 2010-05 | 2010-07 | 2010-09	Field Observation	Prevalence	ELISA	18.6	NA	Percentage	NA	0	NA	NA	Juab County	Utah	United States	NA	NA	NA	NA	Blood	Behavior: Shy	Ally Finkbeiner, Jennifer Johnson, Gwenyth Calaro, Tanishq Jain, Linnea Donovan	2023/2025
R085-Borucki2000	Peromyscus maniculatus	Sin Nombre virus	1995/1998	Field Observation	Positive-Negative-Total Count	ELISA	703 | 2,463 | 3,166	NA	Integer List	NA	1	Walker River Basin	NA	NA	NA	United States	Walker River Basin	NA	male | female	juvenile | adult	Blood	NA	Ally Finkbeiner, Jennifer Johnson, Gwenyth Calaro, Tanishq Jain, Linnea Donovan	2023/2025
R085-Borucki2000	Peromyscus maniculatus	Sin Nombre virus	1995/1998	Field Observation	Positive-Negative-Total Count	ELISA	24 | 64 | 88	NA	Integer List	NA	0	Walker River Basin	NA	NA	NA	United States	Walker River Basin	NA	male	< 11 grams	Blood	NA	Ally Finkbeiner, Jennifer Johnson, Gwenyth Calaro, Tanishq Jain, Linnea Donovan	2023/2025
R085-Borucki2000	Peromyscus maniculatus	Sin Nombre virus	1995/1998	Field Observation	Positive-Negative-Total Count	ELISA	32 | 88 | 120	NA	Integer List	NA	0	Walker River Basin	NA	NA	NA	United States	Walker River Basin	NA	female	< 11 grams	Blood	NA	Ally Finkbeiner, Jennifer Johnson, Gwenyth Calaro, Tanishq Jain, Linnea Donovan	2023/2025
R085-Borucki2000	Peromyscus maniculatus	Sin Nombre virus	1995/1998	Field Observation	Positive-Negative-Total Count	ELISA	25 | 118 | 143	NA	Integer List	NA	0	Walker River Basin	NA	NA	NA	United States	Walker River Basin	NA	male	11-12 grams	Blood	NA	Ally Finkbeiner, Jennifer Johnson, Gwenyth Calaro, Tanishq Jain, Linnea Donovan	2023/2025
R085-Borucki2000	Peromyscus maniculatus	Sin Nombre virus	1995/1998	Field Observation	Positive-Negative-Total Count	ELISA	39 | 144 | 183	NA	Integer List	NA	0	Walker River Basin	NA	NA	NA	United States	Walker River Basin	NA	female	11-12 grams	Blood	NA	Ally Finkbeiner, Jennifer Johnson, Gwenyth Calaro, Tanishq Jain, Linnea Donovan	2023/2025
R085-Borucki2000	Peromyscus maniculatus	Sin Nombre virus	1995/1998	Field Observation	Positive-Negative-Total Count	ELISA	39 | 241 | 280	NA	Integer List	NA	0	Walker River Basin	NA	NA	NA	United States	Walker River Basin	NA	male	13-14 grams	Blood	NA	Ally Finkbeiner, Jennifer Johnson, Gwenyth Calaro, Tanishq Jain, Linnea Donovan	2023/2025
R085-Borucki2000	Peromyscus maniculatus	Sin Nombre virus	1995/1998	Field Observation	Positive-Negative-Total Count	ELISA	36 | 264 | 300	NA	Integer List	NA	0	Walker River Basin	NA	NA	NA	United States	Walker River Basin	NA	female	13-14 grams	Blood	NA	Ally Finkbeiner, Jennifer Johnson, Gwenyth Calaro, Tanishq Jain, Linnea Donovan	2023/2025
R085-Borucki2000	Peromyscus maniculatus	Sin Nombre virus	1995/1998	Field Observation	Positive-Negative-Total Count	ELISA	198 | 614 | 812	NA	Integer List	NA	0	Walker River Basin	NA	NA	NA	United States	Walker River Basin	NA	male	15-18 grams	Blood	NA	Ally Finkbeiner, Jennifer Johnson, Gwenyth Calaro, Tanishq Jain, Linnea Donovan	2023/2025
R085-Borucki2000	Peromyscus maniculatus	Sin Nombre virus	1995/1998	Field Observation	Positive-Negative-Total Count	ELISA	79 | 447 | 526	NA	Integer List	NA	0	Walker River Basin	NA	NA	NA	United States	Walker River Basin	NA	female	15-18 grams	Blood	NA	Ally Finkbeiner, Jennifer Johnson, Gwenyth Calaro, Tanishq Jain, Linnea Donovan	2023/2025
R085-Borucki2000	Peromyscus maniculatus	Sin Nombre virus	1995/1998	Field Observation	Positive-Negative-Total Count	ELISA	191 | 300 | 491	NA	Integer List	NA	0	Walker River Basin	NA	NA	NA	United States	Walker River Basin	NA	male	≥ 19 grams	Blood	NA	Ally Finkbeiner, Jennifer Johnson, Gwenyth Calaro, Tanishq Jain, Linnea Donovan	2023/2025
R085-Borucki2000	Peromyscus maniculatus	Sin Nombre virus	1995/1998	Field Observation	Positive-Negative-Total Count	ELISA	154 | 489 | 643	NA	Integer List	NA	0	Walker River Basin	NA	NA	NA	United States	Walker River Basin	NA	female	≥ 19 grams	Blood	NA	Ally Finkbeiner, Jennifer Johnson, Gwenyth Calaro, Tanishq Jain, Linnea Donovan	2023/2025
R086-Graham1997	Peromyscus maniculatus	Sin Nombre virus	1995-09-03/1995-09-05	Field Observation	Positive-Negative-Total Count	ELISA	6 | 53 | 59	NA	Integer List	NA	1	San Miguel Island (Helipad)	NA	Santa Barbara County	California	United States	NA	SMI (Helipad)	female	NA	Blood	NA	Ally Finkbeiner, Jennifer Johnson, Gwenyth Calaro, Tanishq Jain, Linnea Donovan	2023/2025
R086-Graham1997	Peromyscus maniculatus	Sin Nombre virus	1995-09-03/1995-09-05	Field Observation	Positive-Negative-Total Count	ELISA	12 | 45 | 57	NA	Integer List	NA	1	San Miguel Island (Helipad)	NA	Santa Barbara County	California	United States	NA	SMI (Helipad)	male	NA	Blood	NA	Ally Finkbeiner, Jennifer Johnson, Gwenyth Calaro, Tanishq Jain, Linnea Donovan	2023/2025
R086-Graham1997	Peromyscus maniculatus	Sin Nombre virus	1996-02-15/1996-02-17	Field Observation	Positive-Negative-Total Count	ELISA	3 | 22 | 25	NA	Integer List	NA	1	San Miguel Island (Helipad)	NA	Santa Barbara County	California	United States	NA	SMI (Helipad)	female	NA	Blood	NA	Ally Finkbeiner, Jennifer Johnson, Gwenyth Calaro, Tanishq Jain, Linnea Donovan	2023/2025
R086-Graham1997	Peromyscus maniculatus	Sin Nombre virus	1996-02-15/1996-02-17	Field Observation	Positive-Negative-Total Count	ELISA	4 | 20 | 24	NA	Integer List	NA	1	San Miguel Island (Helipad)	NA	Santa Barbara County	California	United States	NA	SMI (Helipad)	male	NA	Blood	NA	Ally Finkbeiner, Jennifer Johnson, Gwenyth Calaro, Tanishq Jain, Linnea Donovan	2023/2025
R086-Graham1997	Peromyscus maniculatus	Sin Nombre virus	1995-09-03/1995-09-05	Field Observation	Positive-Negative-Total Count	ELISA	1 | 16 | 17	NA	Integer List	NA	1	San Miguel Island (Airstrip)	NA	Santa Barbara County	California	United States	NA	SMI (Airstrip)	female	NA	Blood	NA	Ally Finkbeiner, Jennifer Johnson, Gwenyth Calaro, Tanishq Jain, Linnea Donovan	2023/2025
R086-Graham1997	Peromyscus maniculatus	Sin Nombre virus	1995-09-03/1995-09-05	Field Observation	Positive-Negative-Total Count	ELISA	1 | 16 | 17	NA	Integer List	NA	1	San Miguel Island (Airstrip)	NA	Santa Barbara County	California	United States	NA	SMI (Airstrip)	male	NA	Blood	NA	Ally Finkbeiner, Jennifer Johnson, Gwenyth Calaro, Tanishq Jain, Linnea Donovan	2023/2025
R086-Graham1997	Peromyscus maniculatus	Sin Nombre virus	1996-02-15/1996-02-17	Field Observation	Positive-Negative-Total Count	ELISA	10 | 27 | 37	NA	Integer List	NA	1	San Miguel Island (Airstrip)	NA	Santa Barbara County	California	United States	NA	SMI (Airstrip)	female	NA	Blood	NA	Ally Finkbeiner, Jennifer Johnson, Gwenyth Calaro, Tanishq Jain, Linnea Donovan	2023/2025
R086-Graham1997	Peromyscus maniculatus	Sin Nombre virus	1996-02-15/1996-02-17	Field Observation	Positive-Negative-Total Count	ELISA	11 | 22 | 33	NA	Integer List	NA	1	San Miguel Island (Airstrip)	NA	Santa Barbara County	California	United States	NA	SMI (Airstrip)	male	NA	Blood	NA	Ally Finkbeiner, Jennifer Johnson, Gwenyth Calaro, Tanishq Jain, Linnea Donovan	2023/2025
R086-Graham1997	Peromyscus maniculatus	Sin Nombre virus	1995-09-07/1995-09-09	Field Observation	Positive-Negative-Total Count	ELISA	1 | 0 | 1	NA	Integer List	NA	1	Santa Rosa Island (Airstrip)	NA	Santa Barbara County	California	United States	NA	SRI (Airstrip)	male	NA	Blood	NA	Ally Finkbeiner, Jennifer Johnson, Gwenyth Calaro, Tanishq Jain, Linnea Donovan	2023/2025
R086-Graham1997	Peromyscus maniculatus	Sin Nombre virus	1996-03-27/1996-03-29	Field Observation	Positive-Negative-Total Count	ELISA	0 | 9 | 9	NA	Integer List	NA	1	Santa Rosa Island (Campgrounds)	NA	Santa Barbara County	California	United States	NA	SRI (Campgrounds)	female	NA	Blood	NA	Ally Finkbeiner, Jennifer Johnson, Gwenyth Calaro, Tanishq Jain, Linnea Donovan	2023/2025
R086-Graham1997	Peromyscus maniculatus	Sin Nombre virus	1996-03-27/1996-03-29	Field Observation	Positive-Negative-Total Count	ELISA	3 | 10 | 13	NA	Integer List	NA	1	Santa Rosa Island (Campgrounds)	NA	Santa Barbara County	California	United States	NA	SRI (Campgrounds)	male	NA	Blood	NA	Ally Finkbeiner, Jennifer Johnson, Gwenyth Calaro, Tanishq Jain, Linnea Donovan	2023/2025
R086-Graham1997	Peromyscus maniculatus	Sin Nombre virus	1996-03-27/1996-03-29	Field Observation	Positive-Negative-Total Count	ELISA	0 | 5 | 5	NA	Integer List	NA	1	Santa Rosa Island (Cherry)	NA	Santa Barbara County	California	United States	NA	SRI (Cherry)	female	NA	Blood	NA	Ally Finkbeiner, Jennifer Johnson, Gwenyth Calaro, Tanishq Jain, Linnea Donovan	2023/2025
R086-Graham1997	Peromyscus maniculatus	Sin Nombre virus	1996-03-27/1996-03-29	Field Observation	Positive-Negative-Total Count	ELISA	2 | 8 | 10	NA	Integer List	NA	1	Santa Rosa Island (Cherry)	NA	Santa Barbara County	California	United States	NA	SRI (Cherry)	male	NA	Blood	NA	Ally Finkbeiner, Jennifer Johnson, Gwenyth Calaro, Tanishq Jain, Linnea Donovan	2023/2025
R086-Graham1997	Peromyscus maniculatus	Sin Nombre virus	1996-03-23/1996-03-25	Field Observation	Positive-Negative-Total Count	ELISA	0 | 2 | 2	NA	Integer List	NA	1	Santa Cruz Island (East Valley)	NA	Santa Barbara County	California	United States	NA	SCI (East Valley)	female	NA	Blood	NA	Ally Finkbeiner, Jennifer Johnson, Gwenyth Calaro, Tanishq Jain, Linnea Donovan	2023/2025
R086-Graham1997	Peromyscus maniculatus	Sin Nombre virus	1996-03-23/1996-03-25	Field Observation	Positive-Negative-Total Count	ELISA	0 | 4 | 4	NA	Integer List	NA	1	Santa Cruz Island (East Valley)	NA	Santa Barbara County	California	United States	NA	SCI (East Valley)	male	NA	Blood	NA	Ally Finkbeiner, Jennifer Johnson, Gwenyth Calaro, Tanishq Jain, Linnea Donovan	2023/2025
R086-Graham1997	Peromyscus maniculatus	Sin Nombre virus	1996-03-23/1996-03-25	Field Observation	Positive-Negative-Total Count	ELISA	0 | 1 | 1	NA	Integer List	NA	1	Santa Cruz Island (Ranch)	NA	Santa Barbara County	California	United States	NA	SCI (Ranch)	female	NA	Blood	NA	Ally Finkbeiner, Jennifer Johnson, Gwenyth Calaro, Tanishq Jain, Linnea Donovan	2023/2025
R086-Graham1997	Peromyscus maniculatus	Sin Nombre virus	1996-03-23/1996-03-25	Field Observation	Positive-Negative-Total Count	ELISA	0 | 1 | 1	NA	Integer List	NA	1	Santa Cruz Island (Ranch)	NA	Santa Barbara County	California	United States	NA	SCI (Ranch)	male	NA	Blood	NA	Ally Finkbeiner, Jennifer Johnson, Gwenyth Calaro, Tanishq Jain, Linnea Donovan	2023/2025
R123-Rhodes2000	Peromyscus leucopus	Hantaviridae	1998-01-06	Field Observation	Positive-Negative-Total Count	RT-PCR	3 | 4 | 7	NA	Integer List	NA	1	NA	NA	Potter County	Pennsylvania	United States	NA	NA	NA	NA	blood	NA	Ally Finkbeiner, Jennifer Johnson, Gwenyth Calaro, Tanishq Jain, Linnea Donovan	2023/2025
R123-Rhodes2000	Peromyscus leucopus	Hantaviridae	1998-05-01	Field Observation	Positive-Negative-Total Count	RT-PCR	3 | 3 | 6	NA	Integer List	NA	1	NA	NA	Monroe County	Pennsylvania	United States	NA	NA	NA	NA	blood	NA	Ally Finkbeiner, Jennifer Johnson, Gwenyth Calaro, Tanishq Jain, Linnea Donovan	2023/2025
R123-Rhodes2000	Peromyscus leucopus	Monongahela virus	1998-01-06 | 1998-05	Field Observation	Positive-Negative-Total Count	RT-PCR	5 | 1 | 6	NA	Integer List	seropositive	0	NA	NA	Potter County | Monroe County	Pennsylvania	United States	NA	NA	NA	NA	lung	NA	Ally Finkbeiner, Jennifer Johnson, Gwenyth Calaro, Tanishq Jain, Linnea Donovan	2023/2025
R124-Gavrilovskaya1999	Peromyscus leucopus	New York 1 virus	NA	Field Observation	Titration Threshold	focus reduction neutralization assay	6400-01-01	NA	Ratio-Inequality	NY-1	0	NA	NA	NA	New York	United States	NA	NA	NA	NA	blood	NA	Ally Finkbeiner, Jennifer Johnson, Gwenyth Calaro, Tanishq Jain, Linnea Donovan	2023/2025
R124-Gavrilovskaya1999	Peromyscus leucopus	Sin Nombre virus	NA	Field Observation	Titration Threshold	focus reduction neutralization assay	1/400	NA	Ratio-Inequality	NY-1	0	NA	NA	NA	New York	United States	NA	NA	NA	NA	blood	NA	Ally Finkbeiner, Jennifer Johnson, Gwenyth Calaro, Tanishq Jain, Linnea Donovan	2023/2025
R124-Gavrilovskaya1999	Peromyscus maniculatus	New York 1 virus	NA	Field Observation	Titration Threshold	focus reduction neutralization assay	1/400	NA	Ratio-Inequality	SN	0	NA	NA	NA	California	United States	NA	NA	NA	NA	blood	NA	Ally Finkbeiner, Jennifer Johnson, Gwenyth Calaro, Tanishq Jain, Linnea Donovan	2023/2025
R124-Gavrilovskaya1999	Peromyscus maniculatus	Sin Nombre virus	NA	Field Observation	Titration Threshold	focus reduction neutralization assay	1/12800	NA	Ratio-Inequality	SN	0	NA	NA	NA	California	United States	NA	NA	NA	NA	blood	NA	Ally Finkbeiner, Jennifer Johnson, Gwenyth Calaro, Tanishq Jain, Linnea Donovan	2023/2025
R124-Gavrilovskaya1999	Peromyscus maniculatus	New York 1 virus	NA	Field Observation	Titration Threshold	focus reduction neutralization assay	1/400	NA	Ratio-Inequality	SN	0	NA	NA	NA	California	United States	NA	NA	NA	NA	blood	NA	Ally Finkbeiner, Jennifer Johnson, Gwenyth Calaro, Tanishq Jain, Linnea Donovan	2023/2025
R124-Gavrilovskaya1999	Peromyscus maniculatus	Sin Nombre virus	NA	Field Observation	Titration Threshold	focus reduction neutralization assay	3200-01-01	NA	Ratio-Inequality	SN	0	NA	NA	NA	California	United States	NA	NA	NA	NA	blood	NA	Ally Finkbeiner, Jennifer Johnson, Gwenyth Calaro, Tanishq Jain, Linnea Donovan	2023/2025
R124-Gavrilovskaya1999	Peromyscus maniculatus	New York 1 virus	NA	Field Observation	Titration Threshold	focus reduction neutralization assay	1/400	NA	Ratio-Inequality	SN	0	NA	NA	NA	New Mexico	United States	NA	NA	NA	NA	blood	NA	Ally Finkbeiner, Jennifer Johnson, Gwenyth Calaro, Tanishq Jain, Linnea Donovan	2023/2025
R124-Gavrilovskaya1999	Peromyscus maniculatus	Sin Nombre virus	NA	Field Observation	Titration Threshold	focus reduction neutralization assay	3200-01-01	NA	Ratio-Inequality	SN	0	NA	NA	NA	New Mexico	United States	NA	NA	NA	NA	blood	NA	Ally Finkbeiner, Jennifer Johnson, Gwenyth Calaro, Tanishq Jain, Linnea Donovan	2023/2025
R124-Gavrilovskaya1999	Peromyscus maniculatus	New York 1 virus	NA	Field Observation	Titration Threshold	focus reduction neutralization assay	1/400	NA	Ratio-Inequality	SN	0	NA	NA	NA	California	United States	NA	NA	NA	NA	blood	NA	Ally Finkbeiner, Jennifer Johnson, Gwenyth Calaro, Tanishq Jain, Linnea Donovan	2023/2025
R124-Gavrilovskaya1999	Peromyscus maniculatus	Sin Nombre virus	NA	Field Observation	Titration Threshold	focus reduction neutralization assay	1/800	NA	Ratio-Inequality	SN	0	NA	NA	NA	California	United States	NA	NA	NA	NA	blood	NA	Ally Finkbeiner, Jennifer Johnson, Gwenyth Calaro, Tanishq Jain, Linnea Donovan	2023/2025
R124-Gavrilovskaya1999	Peromyscus maniculatus	New York 1 virus	NA	Field Observation	Titration Threshold	focus reduction neutralization assay	1/200	NA	Ratio-Inequality	SN	0	NA	NA	NA	California	United States	NA	NA	NA	NA	blood	NA	Ally Finkbeiner, Jennifer Johnson, Gwenyth Calaro, Tanishq Jain, Linnea Donovan	2023/2025
R124-Gavrilovskaya1999	Peromyscus maniculatus	Sin Nombre virus	NA	Field Observation	Titration Threshold	focus reduction neutralization assay	1/200	NA	Ratio-Inequality	SN	0	NA	NA	NA	California	United States	NA	NA	NA	NA	blood	NA	Ally Finkbeiner, Jennifer Johnson, Gwenyth Calaro, Tanishq Jain, Linnea Donovan	2023/2025
R124-Gavrilovskaya1999	Peromyscus maniculatus	New York 1 virus	NA	Field Observation	Titration Threshold	focus reduction neutralization assay	1/400	NA	Ratio-Inequality	SN	0	NA	NA	NA	New Mexico	United States	NA	NA	NA	NA	blood	NA	Ally Finkbeiner, Jennifer Johnson, Gwenyth Calaro, Tanishq Jain, Linnea Donovan	2023/2025
R124-Gavrilovskaya1999	Peromyscus truei	New York 1 virus	NA	Field Observation	Titration Threshold	focus reduction neutralization assay	1/400	NA	Ratio-Inequality	SN	0	NA	NA	NA	California	United States	NA	NA	NA	NA	blood	NA	Ally Finkbeiner, Jennifer Johnson, Gwenyth Calaro, Tanishq Jain, Linnea Donovan	2023/2025
R124-Gavrilovskaya1999	Peromyscus truei	Sin Nombre virus	NA	Field Observation	Titration Threshold	focus reduction neutralization assay	1/12800	NA	Ratio-Inequality	SN	0	NA	NA	NA	California	United States	NA	NA	NA	NA	blood	NA	Ally Finkbeiner, Jennifer Johnson, Gwenyth Calaro, Tanishq Jain, Linnea Donovan	2023/2025
R124-Gavrilovskaya1999	Oryzomys palustris	New York 1 virus	NA	Field Observation	Titration Threshold	focus reduction neutralization assay	1/100	NA	Ratio-Inequality	BAY	0	NA	NA	NA	Texas	United States	NA	NA	NA	NA	blood	NA	Ally Finkbeiner, Jennifer Johnson, Gwenyth Calaro, Tanishq Jain, Linnea Donovan	2023/2025
R124-Gavrilovskaya1999	Oryzomys palustris	Sin Nombre virus	NA	Field Observation	Titration Threshold	focus reduction neutralization assay	1/200	NA	Ratio-Inequality	BAY	0	NA	NA	NA	Texas	United States	NA	NA	NA	NA	blood	NA	Ally Finkbeiner, Jennifer Johnson, Gwenyth Calaro, Tanishq Jain, Linnea Donovan	2023/2025
R124-Gavrilovskaya1999	Reithrodontomys megalotis	New York 1 virus	NA	Field Observation	Titration Threshold	focus reduction neutralization assay	1/100	NA	Ratio-Inequality	ELMC	0	NA	NA	NA	California	United States	NA	NA	NA	NA	blood	NA	Ally Finkbeiner, Jennifer Johnson, Gwenyth Calaro, Tanishq Jain, Linnea Donovan	2023/2025
R124-Gavrilovskaya1999	Reithrodontomys megalotis	Sin Nombre virus	NA	Field Observation	Titration Threshold	focus reduction neutralization assay	1/400	NA	Ratio-Inequality	ELMC	0	NA	NA	NA	California	United States	NA	NA	NA	NA	blood	NA	Ally Finkbeiner, Jennifer Johnson, Gwenyth Calaro, Tanishq Jain, Linnea Donovan	2023/2025
R124-Gavrilovskaya1999	Homo sapiens	New York 1 virus	NA	Field Observation	Titration Threshold	focus reduction neutralization assay	1/640	NA	Ratio-Inequality	NY-1	0	NA	NA	NA	NA	United States	NA	NA	NA	NA	blood	NA	Ally Finkbeiner, Jennifer Johnson, Gwenyth Calaro, Tanishq Jain, Linnea Donovan	2023/2025
R124-Gavrilovskaya1999	Homo sapiens	Sin Nombre virus	NA	Field Observation	Titration Threshold	focus reduction neutralization assay	2022-01-20	NA	Ratio-Inequality	NY-1	0	NA	NA	NA	NA	United States	NA	NA	NA	NA	blood	NA	Ally Finkbeiner, Jennifer Johnson, Gwenyth Calaro, Tanishq Jain, Linnea Donovan	2023/2025
R124-Gavrilovskaya1999	Homo sapiens	New York 1 virus	NA	Field Observation	Titration Threshold	focus reduction neutralization assay	2022-01-20	NA	Ratio-Inequality	SN	0	NA	NA	NA	NA	United States	NA	NA	NA	NA	blood	NA	Ally Finkbeiner, Jennifer Johnson, Gwenyth Calaro, Tanishq Jain, Linnea Donovan	2023/2025
R124-Gavrilovskaya1999	Homo sapiens	Sin Nombre virus	NA	Field Observation	Titration Threshold	focus reduction neutralization assay	1/160	NA	Ratio-Inequality	SN	0	NA	NA	NA	NA	United States	NA	NA	NA	NA	blood	NA	Ally Finkbeiner, Jennifer Johnson, Gwenyth Calaro, Tanishq Jain, Linnea Donovan	2023/2025
R124-Gavrilovskaya1999	Homo sapiens	New York 1 virus	NA	Field Observation	Titration Threshold	focus reduction neutralization assay	2022-01-20	NA	Ratio-Inequality	SN	0	NA	NA	NA	NA	United States	NA	NA	NA	NA	blood	NA	Ally Finkbeiner, Jennifer Johnson, Gwenyth Calaro, Tanishq Jain, Linnea Donovan	2023/2025
R124-Gavrilovskaya1999	Homo sapiens	Sin Nombre virus	NA	Field Observation	Titration Threshold	focus reduction neutralization assay	1/160	NA	Ratio-Inequality	SN	0	NA	NA	NA	NA	United States	NA	NA	NA	NA	blood	NA	Ally Finkbeiner, Jennifer Johnson, Gwenyth Calaro, Tanishq Jain, Linnea Donovan	2023/2025
R124-Gavrilovskaya1999	Homo sapiens	New York 1 virus	NA	Field Observation	Titration Threshold	focus reduction neutralization assay	2022-01-20	NA	Ratio-Inequality	SN	0	NA	NA	NA	NA	United States	NA	NA	NA	NA	blood	NA	Ally Finkbeiner, Jennifer Johnson, Gwenyth Calaro, Tanishq Jain, Linnea Donovan	2023/2025
R124-Gavrilovskaya1999	Homo sapiens	Sin Nombre virus	NA	Field Observation	Titration Threshold	focus reduction neutralization assay	1/80	NA	Ratio-Inequality	SN	0	NA	NA	NA	NA	United States	NA	NA	NA	NA	blood	NA	Ally Finkbeiner, Jennifer Johnson, Gwenyth Calaro, Tanishq Jain, Linnea Donovan	2023/2025
R124-Gavrilovskaya1999	Homo sapiens	New York 1 virus	NA	Field Observation	Titration Threshold	focus reduction neutralization assay	2022-01-20	NA	Ratio-Inequality	SN	0	NA	NA	NA	NA	United States	NA	NA	NA	NA	blood	NA	Ally Finkbeiner, Jennifer Johnson, Gwenyth Calaro, Tanishq Jain, Linnea Donovan	2023/2025
R124-Gavrilovskaya1999	Homo sapiens	Sin Nombre virus	NA	Field Observation	Titration Threshold	focus reduction neutralization assay	1/320	NA	Ratio-Inequality	SN	0	NA	NA	NA	NA	United States	NA	NA	NA	NA	blood	NA	Ally Finkbeiner, Jennifer Johnson, Gwenyth Calaro, Tanishq Jain, Linnea Donovan	2023/2025
R124-Gavrilovskaya1999	Homo sapiens	New York 1 virus	NA	Field Observation	Titration Threshold	focus reduction neutralization assay	2022-01-20	NA	Ratio-Inequality	SN	0	NA	NA	NA	NA	United States	NA	NA	NA	NA	blood	NA	Ally Finkbeiner, Jennifer Johnson, Gwenyth Calaro, Tanishq Jain, Linnea Donovan	2023/2025
R124-Gavrilovskaya1999	Homo sapiens	Sin Nombre virus	NA	Field Observation	Titration Threshold	focus reduction neutralization assay	1/80	NA	Ratio-Inequality	SN	0	NA	NA	NA	NA	United States	NA	NA	NA	NA	blood	NA	Ally Finkbeiner, Jennifer Johnson, Gwenyth Calaro, Tanishq Jain, Linnea Donovan	2023/2025
R124-Gavrilovskaya1999	Homo sapiens	New York 1 virus	NA	Field Observation	Titration Threshold	focus reduction neutralization assay	2022-01-20	NA	Ratio-Inequality	SN	0	NA	NA	NA	NA	United States	NA	NA	NA	NA	blood	NA	Ally Finkbeiner, Jennifer Johnson, Gwenyth Calaro, Tanishq Jain, Linnea Donovan	2023/2025
R124-Gavrilovskaya1999	Homo sapiens	Sin Nombre virus	NA	Field Observation	Titration Threshold	focus reduction neutralization assay	1/160	NA	Ratio-Inequality	SN	0	NA	NA	NA	NA	United States	NA	NA	NA	NA	blood	NA	Ally Finkbeiner, Jennifer Johnson, Gwenyth Calaro, Tanishq Jain, Linnea Donovan	2023/2025
R124-Gavrilovskaya1999	Homo sapiens	New York 1 virus	NA	Field Observation	Titration Threshold	focus reduction neutralization assay	1/160	NA	Ratio-Inequality	SN	0	NA	NA	NA	NA	United States	NA	NA	NA	NA	blood	NA	Ally Finkbeiner, Jennifer Johnson, Gwenyth Calaro, Tanishq Jain, Linnea Donovan	2023/2025
R124-Gavrilovskaya1999	Homo sapiens	Sin Nombre virus	NA	Field Observation	Titration Threshold	focus reduction neutralization assay	1/640	NA	Ratio-Inequality	SN	0	NA	NA	NA	NA	United States	NA	NA	NA	NA	blood	NA	Ally Finkbeiner, Jennifer Johnson, Gwenyth Calaro, Tanishq Jain, Linnea Donovan	2023/2025
R124-Gavrilovskaya1999	Homo sapiens	New York 1 virus	NA	Field Observation	Titration Threshold	focus reduction neutralization assay	1/40	NA	Ratio-Inequality	SN	0	NA	NA	NA	NA	United States	NA	NA	NA	NA	blood	NA	Ally Finkbeiner, Jennifer Johnson, Gwenyth Calaro, Tanishq Jain, Linnea Donovan	2023/2025
R124-Gavrilovskaya1999	Homo sapiens	Sin Nombre virus	NA	Field Observation	Titration Threshold	focus reduction neutralization assay	1/320	NA	Ratio-Inequality	SN	0	NA	NA	NA	NA	United States	NA	NA	NA	NA	blood	NA	Ally Finkbeiner, Jennifer Johnson, Gwenyth Calaro, Tanishq Jain, Linnea Donovan	2023/2025
R124-Gavrilovskaya1999	Homo sapiens	New York 1 virus	NA	Field Observation	Titration Threshold	focus reduction neutralization assay	2022-01-20	NA	Ratio-Inequality	SN	0	NA	NA	NA	NA	United States	NA	NA	NA	NA	blood	NA	Ally Finkbeiner, Jennifer Johnson, Gwenyth Calaro, Tanishq Jain, Linnea Donovan	2023/2025
R124-Gavrilovskaya1999	Homo sapiens	Sin Nombre virus	NA	Field Observation	Titration Threshold	focus reduction neutralization assay	1/320	NA	Ratio-Inequality	SN	0	NA	NA	NA	NA	United States	NA	NA	NA	NA	blood	NA	Ally Finkbeiner, Jennifer Johnson, Gwenyth Calaro, Tanishq Jain, Linnea Donovan	2023/2025
R124-Gavrilovskaya1999	Homo sapiens	New York 1 virus	NA	Field Observation	Titration Threshold	focus reduction neutralization assay	2022-01-20	NA	Ratio-Inequality	SN	0	NA	NA	NA	NA	United States	NA	NA	NA	NA	blood	NA	Ally Finkbeiner, Jennifer Johnson, Gwenyth Calaro, Tanishq Jain, Linnea Donovan	2023/2025
R124-Gavrilovskaya1999	Homo sapiens	Sin Nombre virus	NA	Field Observation	Titration Threshold	focus reduction neutralization assay	1/160	NA	Ratio-Inequality	SN	0	NA	NA	NA	NA	United States	NA	NA	NA	NA	blood	NA	Ally Finkbeiner, Jennifer Johnson, Gwenyth Calaro, Tanishq Jain, Linnea Donovan	2023/2025
R124-Gavrilovskaya1999	Homo sapiens	New York 1 virus	NA	Field Observation	Titration Neutralization	focus reduction neutralization assay	97	95-100	Percentage	NY-1-specific immunity | 1/20 serum dilution	0	NA	NA	NA	NA	United States	NA	NA	NA	NA	blood	NA	Ally Finkbeiner, Jennifer Johnson, Gwenyth Calaro, Tanishq Jain, Linnea Donovan	2023/2025
R124-Gavrilovskaya1999	Homo sapiens	New York 1 virus	NA	Field Observation	Titration Neutralization	focus reduction neutralization assay	96	94-100	Percentage	NY-1 specific immunity | 1/40 serum dilution	0	NA	NA	NA	NA	United States	NA	NA	NA	NA	blood	NA	Ally Finkbeiner, Jennifer Johnson, Gwenyth Calaro, Tanishq Jain, Linnea Donovan	2023/2025
R124-Gavrilovskaya1999	Homo sapiens	New York 1 virus	NA	Field Observation	Titration Neutralization	focus reduction neutralization assay	94	90-96	Percentage	NY-1 specific immunity | 1/80 serum dilution	0	NA	NA	NA	NA	United States	NA	NA	NA	NA	blood	NA	Ally Finkbeiner, Jennifer Johnson, Gwenyth Calaro, Tanishq Jain, Linnea Donovan	2023/2025
R124-Gavrilovskaya1999	Homo sapiens	New York 1 virus	NA	Field Observation	Titration Neutralization	focus reduction neutralization assay	90	85-92	Percentage	NY-1 specific immunity | 1/160 serum dilution	0	NA	NA	NA	NA	United States	NA	NA	NA	NA	blood	NA	Ally Finkbeiner, Jennifer Johnson, Gwenyth Calaro, Tanishq Jain, Linnea Donovan	2023/2025
R124-Gavrilovskaya1999	Homo sapiens	New York 1 virus	NA	Field Observation	Titration Neutralization	focus reduction neutralization assay	85	81-87	Percentage	NY-1 specific immunity | 1/320 serum dilution	0	NA	NA	NA	NA	United States	NA	NA	NA	NA	blood	NA	Ally Finkbeiner, Jennifer Johnson, Gwenyth Calaro, Tanishq Jain, Linnea Donovan	2023/2025
R124-Gavrilovskaya1999	Homo sapiens	New York 1 virus	NA	Field Observation	Titration Neutralization	focus reduction neutralization assay	60	55-63	Percentage	NY-1 specific immunity | 1/640 serum dilution	0	NA	NA	NA	NA	United States	NA	NA	NA	NA	blood	NA	Ally Finkbeiner, Jennifer Johnson, Gwenyth Calaro, Tanishq Jain, Linnea Donovan	2023/2025
R124-Gavrilovskaya1999	Homo sapiens	New York 1 virus	NA	Field Observation	Titration Neutralization	focus reduction neutralization assay	33	30-36	Percentage	NY-1 specific immunity | 1/1280 serum dilution	0	NA	NA	NA	NA	United States	NA	NA	NA	NA	blood	NA	Ally Finkbeiner, Jennifer Johnson, Gwenyth Calaro, Tanishq Jain, Linnea Donovan	2023/2025
R124-Gavrilovskaya1999	Homo sapiens	New York 1 virus	NA	Field Observation	Titration Neutralization	focus reduction neutralization assay	14	2022-10-17	Percentage	NY-1 specific immunity | 1/2560 serum dilution	0	NA	NA	NA	NA	United States	NA	NA	NA	NA	blood	NA	Ally Finkbeiner, Jennifer Johnson, Gwenyth Calaro, Tanishq Jain, Linnea Donovan	2023/2025
R124-Gavrilovskaya1999	Homo sapiens	New York 1 virus	NA	Field Observation	Titration Neutralization	focus reduction neutralization assay	5	2022-02-08	Percentage	SN specific immunity | 1/20 serum dilution	0	NA	NA	NA	NA	United States	NA	NA	NA	NA	blood	NA	Ally Finkbeiner, Jennifer Johnson, Gwenyth Calaro, Tanishq Jain, Linnea Donovan	2023/2025
R124-Gavrilovskaya1999	Homo sapiens	New York 1 virus	NA	Field Observation	Titration Neutralization	focus reduction neutralization assay	2	-1-6	Percentage	SN specific immunity | 1/40 serum dilution	0	NA	NA	NA	NA	United States	NA	NA	NA	NA	blood	NA	Ally Finkbeiner, Jennifer Johnson, Gwenyth Calaro, Tanishq Jain, Linnea Donovan	2023/2025
R124-Gavrilovskaya1999	Homo sapiens	New York 1 virus	NA	Field Observation	Titration Neutralization	focus reduction neutralization assay	3	0-7	Percentage	SN specific immunity | 1/80 serum dilution	0	NA	NA	NA	NA	United States	NA	NA	NA	NA	blood	NA	Ally Finkbeiner, Jennifer Johnson, Gwenyth Calaro, Tanishq Jain, Linnea Donovan	2023/2025
R124-Gavrilovskaya1999	Homo sapiens	New York 1 virus	NA	Field Observation	Titration Neutralization	focus reduction neutralization assay	5	2022-02-08	Percentage	SN specific immunity | 1/160 serum dilution	0	NA	NA	NA	NA	United States	NA	NA	NA	NA	blood	NA	Ally Finkbeiner, Jennifer Johnson, Gwenyth Calaro, Tanishq Jain, Linnea Donovan	2023/2025
R124-Gavrilovskaya1999	Homo sapiens	New York 1 virus	NA	Field Observation	Titration Neutralization	focus reduction neutralization assay	2	-1-6	Percentage	SN specific immunity | 1/320 serum dilution	0	NA	NA	NA	NA	United States	NA	NA	NA	NA	blood	NA	Ally Finkbeiner, Jennifer Johnson, Gwenyth Calaro, Tanishq Jain, Linnea Donovan	2023/2025
R124-Gavrilovskaya1999	Homo sapiens	New York 1 virus	NA	Field Observation	Titration Neutralization	focus reduction neutralization assay	1	-3-4	Percentage	SN specific immunity | 1/640 serum dilution	0	NA	NA	NA	NA	United States	NA	NA	NA	NA	blood	NA	Ally Finkbeiner, Jennifer Johnson, Gwenyth Calaro, Tanishq Jain, Linnea Donovan	2023/2025
R124-Gavrilovskaya1999	Homo sapiens	New York 1 virus	NA	Field Observation	Titration Neutralization	focus reduction neutralization assay	4	2022-01-06	Percentage	SN specific immunity | 1/1280 serum dilution	0	NA	NA	NA	NA	United States	NA	NA	NA	NA	blood	NA	Ally Finkbeiner, Jennifer Johnson, Gwenyth Calaro, Tanishq Jain, Linnea Donovan	2023/2025
R124-Gavrilovskaya1999	Homo sapiens	New York 1 virus	NA	Field Observation	Titration Neutralization	focus reduction neutralization assay	2	-1-6	Percentage	SN specific immunity | 1/2560 serum dilution	0	NA	NA	NA	NA	United States	NA	NA	NA	NA	blood	NA	Ally Finkbeiner, Jennifer Johnson, Gwenyth Calaro, Tanishq Jain, Linnea Donovan	2023/2025
R124-Gavrilovskaya1999	Homo sapiens	Sin Nombre virus	NA	Field Observation	Titration Neutralization	focus reduction neutralization assay	100	96-100	Percentage	NY-1-specific immunity | 20 serum titer	0	NA	NA	NA	NA	United States	NA	NA	NA	NA	blood	NA	Ally Finkbeiner, Jennifer Johnson, Gwenyth Calaro, Tanishq Jain, Linnea Donovan	2023/2025
R124-Gavrilovskaya1999	Homo sapiens	Sin Nombre virus	NA	Field Observation	Titration Neutralization	focus reduction neutralization assay	100	96-100	Percentage	NY-1-specific immunity | 50 serum titer	0	NA	NA	NA	NA	United States	NA	NA	NA	NA	blood	NA	Ally Finkbeiner, Jennifer Johnson, Gwenyth Calaro, Tanishq Jain, Linnea Donovan	2023/2025
R124-Gavrilovskaya1999	Homo sapiens	Sin Nombre virus	NA	Field Observation	Titration Neutralization	focus reduction neutralization assay	100	96-100	Percentage	NY-1-specific immunity | 80 serum titer	0	NA	NA	NA	NA	United States	NA	NA	NA	NA	blood	NA	Ally Finkbeiner, Jennifer Johnson, Gwenyth Calaro, Tanishq Jain, Linnea Donovan	2023/2025
R124-Gavrilovskaya1999	Homo sapiens	Sin Nombre virus	NA	Field Observation	Titration Neutralization	focus reduction neutralization assay	98	95-100	Percentage	NY-1-specific immunity | 170 serum titer	0	NA	NA	NA	NA	United States	NA	NA	NA	NA	blood	NA	Ally Finkbeiner, Jennifer Johnson, Gwenyth Calaro, Tanishq Jain, Linnea Donovan	2023/2025
R124-Gavrilovskaya1999	Homo sapiens	Sin Nombre virus	NA	Field Observation	Titration Neutralization	focus reduction neutralization assay	87	83-89	Percentage	NY-1-specific immunity | 310 serum titer	0	NA	NA	NA	NA	United States	NA	NA	NA	NA	blood	NA	Ally Finkbeiner, Jennifer Johnson, Gwenyth Calaro, Tanishq Jain, Linnea Donovan	2023/2025
R124-Gavrilovskaya1999	Homo sapiens	Sin Nombre virus	NA	Field Observation	Titration Neutralization	focus reduction neutralization assay	65	62-68	Percentage	NY-1-specific immunity | 640 serum titer	0	NA	NA	NA	NA	United States	NA	NA	NA	NA	blood	NA	Ally Finkbeiner, Jennifer Johnson, Gwenyth Calaro, Tanishq Jain, Linnea Donovan	2023/2025
R124-Gavrilovskaya1999	Homo sapiens	Sin Nombre virus	NA	Field Observation	Titration Neutralization	focus reduction neutralization assay	27	25-31	Percentage	NY-1-specific immunity | 1290 serum titer	0	NA	NA	NA	NA	United States	NA	NA	NA	NA	blood	NA	Ally Finkbeiner, Jennifer Johnson, Gwenyth Calaro, Tanishq Jain, Linnea Donovan	2023/2025
R124-Gavrilovskaya1999	Homo sapiens	Sin Nombre virus	NA	Field Observation	Titration Neutralization	focus reduction neutralization assay	10	2022-07-12	Percentage	NY-1-specific immunity | 2560 serum titer	0	NA	NA	NA	NA	United States	NA	NA	NA	NA	blood	NA	Ally Finkbeiner, Jennifer Johnson, Gwenyth Calaro, Tanishq Jain, Linnea Donovan	2023/2025
R124-Gavrilovskaya1999	Homo sapiens	Sin Nombre virus	NA	Field Observation	Titration Neutralization	focus reduction neutralization assay	0	0-4	Percentage	SN-specific immunity | 20 serum titer	0	NA	NA	NA	NA	United States	NA	NA	NA	NA	blood	NA	Ally Finkbeiner, Jennifer Johnson, Gwenyth Calaro, Tanishq Jain, Linnea Donovan	2023/2025
R124-Gavrilovskaya1999	Homo sapiens	Sin Nombre virus	NA	Field Observation	Titration Neutralization	focus reduction neutralization assay	4	0-6	Percentage	SN specific immunity | 50 serum titer	0	NA	NA	NA	NA	United States	NA	NA	NA	NA	blood	NA	Ally Finkbeiner, Jennifer Johnson, Gwenyth Calaro, Tanishq Jain, Linnea Donovan	2023/2025
R124-Gavrilovskaya1999	Homo sapiens	Sin Nombre virus	NA	Field Observation	Titration Neutralization	focus reduction neutralization assay	1	0-6	Percentage	SN specific immunity | 80 serum titer	0	NA	NA	NA	NA	United States	NA	NA	NA	NA	blood	NA	Ally Finkbeiner, Jennifer Johnson, Gwenyth Calaro, Tanishq Jain, Linnea Donovan	2023/2025
R124-Gavrilovskaya1999	Homo sapiens	Sin Nombre virus	NA	Field Observation	Titration Neutralization	focus reduction neutralization assay	0	0-4	Percentage	SN specific immunity | 170 serum titer	0	NA	NA	NA	NA	United States	NA	NA	NA	NA	blood	NA	Ally Finkbeiner, Jennifer Johnson, Gwenyth Calaro, Tanishq Jain, Linnea Donovan	2023/2025
R124-Gavrilovskaya1999	Homo sapiens	Sin Nombre virus	NA	Field Observation	Titration Neutralization	focus reduction neutralization assay	1	0-6	Percentage	SN specific immunity | 310 serum titer	0	NA	NA	NA	NA	United States	NA	NA	NA	NA	blood	NA	Ally Finkbeiner, Jennifer Johnson, Gwenyth Calaro, Tanishq Jain, Linnea Donovan	2023/2025
R124-Gavrilovskaya1999	Homo sapiens	Sin Nombre virus	NA	Field Observation	Titration Neutralization	focus reduction neutralization assay	2	0-5	Percentage	SN specific immunity | 640 serum titer	0	NA	NA	NA	NA	United States	NA	NA	NA	NA	blood	NA	Ally Finkbeiner, Jennifer Johnson, Gwenyth Calaro, Tanishq Jain, Linnea Donovan	2023/2025
R124-Gavrilovskaya1999	Homo sapiens	Sin Nombre virus	NA	Field Observation	Titration Neutralization	focus reduction neutralization assay	0	0-4	Percentage	SN specific immunity | 1290 serum titer	0	NA	NA	NA	NA	United States	NA	NA	NA	NA	blood	NA	Ally Finkbeiner, Jennifer Johnson, Gwenyth Calaro, Tanishq Jain, Linnea Donovan	2023/2025
R124-Gavrilovskaya1999	Homo sapiens	Sin Nombre virus	NA	Field Observation	Titration Neutralization	focus reduction neutralization assay	2	0-5	Percentage	SN specific immunity | 2560 serum titer	0	NA	NA	NA	NA	United States	NA	NA	NA	NA	blood	NA	Ally Finkbeiner, Jennifer Johnson, Gwenyth Calaro, Tanishq Jain, Linnea Donovan	2023/2025
R124-Gavrilovskaya1999	Hamster	New York 1 virus	NA	Field Observation	Positive-Negative-Total Count	Immunoperoxidase staining	1	NA	Ratio-Inequality	Hantaan virus antibodies	0	NA	NA	NA	NA	United States	NA	NA	NA	NA	Blood	NA	Ally Finkbeiner, Jennifer Johnson, Gwenyth Calaro, Tanishq Jain, Linnea Donovan	2023/2025
R124-Gavrilovskaya1999	Hamster	New York 1 virus	NA	Field Observation	Positive-Negative-Total Count	Immunoperoxidase staining	1	NA	Ratio-Inequality	Prospect Hill virus antibodies	0	NA	NA	NA	NA	United States	NA	NA	NA	NA	Blood	NA	Ally Finkbeiner, Jennifer Johnson, Gwenyth Calaro, Tanishq Jain, Linnea Donovan	2023/2025
R124-Gavrilovskaya1999	Hamster	New York 1 virus	NA	Field Observation	Positive-Negative-Total Count	Immunoperoxidase staining	1	NA	Ratio-Inequality	Seoul virus antibodies	0	NA	NA	NA	NA	United States	NA	NA	NA	NA	Blood	NA	Ally Finkbeiner, Jennifer Johnson, Gwenyth Calaro, Tanishq Jain, Linnea Donovan	2023/2025
R124-Gavrilovskaya1999	Hamster	New York 1 virus	NA	Field Observation	Positive-Negative-Total Count	Immunoperoxidase staining	2022-01-20	NA	Ratio-Inequality	Puumula virus antibodies	0	NA	NA	NA	NA	United States	NA	NA	NA	NA	Blood	NA	Ally Finkbeiner, Jennifer Johnson, Gwenyth Calaro, Tanishq Jain, Linnea Donovan	2023/2025
R124-Gavrilovskaya1999	Homo sapiens	Prospect Hill virus	NA	Field Observation	Positive-Negative-Total Count	focus reduction neutralization assay	2022-01-20	NA	Ratio-Inequality	NA	0	NA	NA	NA	NA	United States	NA	NA	NA	NA	Blood	NA	Ally Finkbeiner, Jennifer Johnson, Gwenyth Calaro, Tanishq Jain, Linnea Donovan	2023/2025
R125-Kjemtrup2019	Homo sapiens	Sin Nombre virus	2018-04-01	Field Observation	Clinical Diagnosis	IgM | IgG | RT-PCR	Hantavirus pulmonary syndrome	NA	Character string	NA	1	NA	NA	Santa Cruz County	California	United States	NA	NA	NA	35 - 40 years	Blood	Symptom: fever | chills | muscle aches | nausea | dizziness | shortness of breath | cough | nuchal rigidity | photophobia	Ally Finkbeiner, Jennifer Johnson, Gwenyth Calaro, Tanishq Jain, Linnea Donovan	2023/2025
R125-Kjemtrup2019	Peromyscus maniculatus	Sin Nombre virus	2018-05-01	Field Observation	Positive-Negative-Total Count	ELISA	5 | 13 | 18	NA	Integer List	NA	1	NA	NA	Santa Cruz County	California	United States	NA	farm	NA	NA	Blood	NA	Ally Finkbeiner, Jennifer Johnson, Gwenyth Calaro, Tanishq Jain, Linnea Donovan	2023/2025
R125-Kjemtrup2019	Reithrodontomys megalotis	Sin Nombre virus	2018-05-01	Field Observation	Positive-Negative-Total Count	ELISA	1 | 0 | 1	NA	Integer List	NA	1	NA	NA	Santa Cruz County	California	United States	NA	farm	NA	NA	Blood	NA	Ally Finkbeiner, Jennifer Johnson, Gwenyth Calaro, Tanishq Jain, Linnea Donovan	2023/2025
R125-Kjemtrup2019	Peromyscus maniculatus	Sin Nombre virus	2018-05-01	Field Observation	Positive-Negative-Total Count	RT-PCR	4 | 1 | 5	NA	Integer List	Known serologically positive for SNV	0	NA	NA	Santa Cruz County	California	United States	NA	farm | basement | inside the shed	NA	NA	Blood	NA	Ally Finkbeiner, Jennifer Johnson, Gwenyth Calaro, Tanishq Jain, Linnea Donovan	2023/2025
R125-Kjemtrup2019	Reithrodontomys megalotis	Sin Nombre virus	2018-05-01	Field Observation	Positive-Negative-Total Count	RT-PCR	1 | 0 | 1	NA	Integer List	Known serologically positive for SNV	0	NA	NA	Santa Cruz County	California	United States	NA	farm	NA	NA	Blood	NA	Ally Finkbeiner, Jennifer Johnson, Gwenyth Calaro, Tanishq Jain, Linnea Donovan	2023/2025
R125-Kjemtrup2019	Peromyscus truei	Sin Nombre virus	2018-05-01	Field Observation	Positive-Negative-Total Count	ELISA	1 | 19 | 20	NA	Integer List	NA	1	NA	NA	San Mateo County	California	United States	NA	public areas near the worksite	NA	NA	Blood	NA	Ally Finkbeiner, Jennifer Johnson, Gwenyth Calaro, Tanishq Jain, Linnea Donovan	2023/2025
R125-Kjemtrup2019	Peromyscus californicus	Sin Nombre virus	2018-05-01	Field Observation	Positive-Negative-Total Count	ELISA	0 | 15 | 15	NA	Integer List	NA	1	NA	NA	San Mateo County	California	United States	NA	public areas near the worksite	NA	NA	Blood	NA	Ally Finkbeiner, Jennifer Johnson, Gwenyth Calaro, Tanishq Jain, Linnea Donovan	2023/2025
R125-Kjemtrup2019	Peromysucs truei	Sin Nombre virus	2018-05-01	Field Observation	Positive-Negative-Total Count	RT-PCR	0 | 1 | 1	NA	Integer List	Known serologically positive for SNV	0	NA	NA	San Mateo County	California	United States	NA	public areas near the worksite	NA	NA	Blood	NA	Ally Finkbeiner, Jennifer Johnson, Gwenyth Calaro, Tanishq Jain, Linnea Donovan	2023/2025
R126-Camaioni2001	Peromyscus leucopus	Hantaviridae	NA	Field Observation	Prevalence	strip immunoblot assay	0.015	NA	Percentage		1	NA	NA	NA	Illinois	United States	NA	NA	NA	NA	blood	NA	Ally Finkbeiner, Jennifer Johnson, Gwenyth Calaro, Tanishq Jain, Linnea Donovan	2023/2025
R126-Camaioni2001	Peromyscus maniculatus	Hantaviridae	NA	Field Observation	Prevalence	strip immunoblot assay	0.2	NA	Percentage		0	NA	NA	NA	New Mexico	United States	NA	NA	NA	NA	blood	NA	Ally Finkbeiner, Jennifer Johnson, Gwenyth Calaro, Tanishq Jain, Linnea Donovan	2023/2025
R126-Camaioni2001	Deer mouse	Hantaviridae	NA	Field Observation	Seroconversion	strip immunoblot assay	19	NA	Integer		0	NA	NA	NA	New Mexico	United States	NA	NA	NA	NA	blood	NA	Ally Finkbeiner, Jennifer Johnson, Gwenyth Calaro, Tanishq Jain, Linnea Donovan	2023/2025
R126-Camaioni2001	White-footed mice	Hantaviridae	NA	Field Observation	Seroconversion	strip immunoblot assay	35	NA	Integer		0	NA	NA	NA	Illinois	United States	NA	NA	NA	NA	blood	NA	Ally Finkbeiner, Jennifer Johnson, Gwenyth Calaro, Tanishq Jain, Linnea Donovan	2023/2025
R138-Foster2007	Mus musculus	Lymphocytic choriomeningitis virus	2004-07-28 | 2004-27-29	Field Observation	Positive-Negative-Total Count	ELISA | IFA | Electron microscopy	22 | 1 | 23	NA	Integer List	NA	1	NA	NA	Genesse County	Michigan	United States	NA	NA	NA	NA	Blood | Spleen	NA	Ally Finkbeiner, Jennifer Johnson, Gwenyth Calaro, Tanishq Jain, Linnea Donovan	2023/2025
R138-Foster2007	Peromyscus leucopus	Lymphocytic choriomeningitis virus	2004-07-28 | 2004-27-29	Field Observation	Positive-Negative-Total Count	ELISA | IFA | Electron microscopy	0 | 1 | 1	NA	Integer List	NA	1	NA	NA	Genesse County	Michigan	United States	NA	NA	NA	NA	Blood | Spleen	NA	Ally Finkbeiner, Jennifer Johnson, Gwenyth Calaro, Tanishq Jain, Linnea Donovan	2023/2025
R138-Foster2007	Tamias striatus	Lymphocytic choriomeningitis virus	2004-07-28 | 2004-27-29	Field Observation	Positive-Negative-Total Count	ELISA | IFA | Electron microscopy	0 | 1 | 1	NA	Integer List	NA	1	NA	NA	Genesse County	Michigan	United States	NA	NA	NA	NA	Blood | Spleen	NA	Ally Finkbeiner, Jennifer Johnson, Gwenyth Calaro, Tanishq Jain, Linnea Donovan	2023/2025
R138-Foster2007	Blarina brevicauda	Lymphocytic choriomeningitis virus	2004-07-28 | 2004-27-29	Field Observation	Positive-Negative-Total Count	ELISA | IFA | Electron microscopy	0 | 1 | 1	NA	Integer List	NA	1	NA	NA	Genesse County	Michigan	United States	NA	NA	NA	NA	Blood | Spleen	NA	Ally Finkbeiner, Jennifer Johnson, Gwenyth Calaro, Tanishq Jain, Linnea Donovan	2023/2025
R144-Luong2011	Peromyscus leucopus	Hantaviridae	2005-05 | 2005-09	Field Observation	Positive-Only Count	NA	1920	NA	Integer	NA	1	NA	NA	Yellow Hickory | Broken Arrow | Rothrock	Pennyslvania	United States	20km south of State College, Pennsylvania		M|F	NA	NA	NA	Ally Finkbeiner, Jennifer Johnson, Gwenyth Calaro, Tanishq Jain, Linnea Donovan	2023/2025
R144-Luong2011	Peromyscus leucopus	Hantaviridae	2006-05 | 2006-09	Field Observation	Positive-Only Count	NA	2560	NA	Integer	NA	1	NA	NA	Yellow Hickory | Broken Arrow | Rothrock	Pennyslvania	United States	20km south of State College, Pennsylvania		M|F	NA	NA	NA	Ally Finkbeiner, Jennifer Johnson, Gwenyth Calaro, Tanishq Jain, Linnea Donovan	2023/2025
R144-Luong2011	Peromyscus leucopus	Hantaviridae	2007-05 | 2007-09	Field Observation	Positive-Only Count	NA	1792	NA	Integer	NA	1	NA	NA	Yellow Hickory | Broken Arrow | Rothrock	Pennyslvania	United States	20km south of State College, Pennsylvania		M|F	NA	NA	NA	Ally Finkbeiner, Jennifer Johnson, Gwenyth Calaro, Tanishq Jain, Linnea Donovan	2023/2025
R144-Luong2011	Peromyscus leucopus	Hantaviridae	2005-05 | 2005-09 | 2006-05 | 2006-09 | 2007-05 | 2007-09	Field Observation	Positive-Only Count	NA	2142	NA	Integer	NA	0	NA	NA	Yellow Hickory | Broken Arrow | Rothrock	Pennyslvania	United States	20km south of State College, Pennsylvania		M|F	NA	Serum	NA	Ally Finkbeiner, Jennifer Johnson, Gwenyth Calaro, Tanishq Jain, Linnea Donovan	2023/2025
R144-Luong2011	Peromyscus leucopus	Hantaviridae	2005-05 | 2005-09	Field Observation	Prevalence	NA	16.1	10-20	Percentage	NA	1	NA	NA	Broken Arrow	Pennyslvania	United States	20km south of State College, Pennsylvania		M|F	NA	Serum	NA	Ally Finkbeiner, Jennifer Johnson, Gwenyth Calaro, Tanishq Jain, Linnea Donovan	2023/2025
R144-Luong2011	Peromyscus leucopus	Hantaviridae	2005-05 | 2005-09	Field Observation	Prevalence	NA	7.2	4.9-9	Percentage	NA	1	NA	NA	Yellow Hickory	Pennyslvania	United States	20km south of State College, Pennsylvania		M|F	NA	Serum	NA	Ally Finkbeiner, Jennifer Johnson, Gwenyth Calaro, Tanishq Jain, Linnea Donovan	2023/2025
R144-Luong2011	Peromyscus leucopus	Hantaviridae	2005-05 | 2005-09	Field Observation	Prevalence	NA	0.9	0-1.5	Percentage	NA	1	NA	NA	Rothrock	Pennyslvania	United States	20km south of State College, Pennsylvania		M|F	NA	Serum	NA	Ally Finkbeiner, Jennifer Johnson, Gwenyth Calaro, Tanishq Jain, Linnea Donovan	2023/2025
R144-Luong2011	Peromyscus leucopus	Hantaviridae	2005-05 | 2005-09	Field Observation	Prevalence	NA	1.5	0-2	Percentage	NA	1	NA	NA	Broken Arrow	Pennyslvania	United States	20km south of State College, Pennsylvania		M|F	NA	Serum	NA	Ally Finkbeiner, Jennifer Johnson, Gwenyth Calaro, Tanishq Jain, Linnea Donovan	2023/2025
R144-Luong2011	Peromyscus leucopus	Hantaviridae	2005-05 | 2005-09	Field Observation	Prevalence	NA	9.5	7.5-11	Percentage	NA	1	NA	NA	Yellow Hickory	Pennyslvania	United States	20km south of State College, Pennsylvania		M|F	NA	Serum	NA	Ally Finkbeiner, Jennifer Johnson, Gwenyth Calaro, Tanishq Jain, Linnea Donovan	2023/2025
R144-Luong2011	Peromyscus leucopus	Hantaviridae	2005-05 | 2005-09	Field Observation	Prevalence	NA	0.5	0-1	Percentage	NA	1	NA	NA	Rothrock	Pennyslvania	United States	20km south of State College, Pennsylvania		M|F	NA	Serum	NA	Ally Finkbeiner, Jennifer Johnson, Gwenyth Calaro, Tanishq Jain, Linnea Donovan	2023/2025
R144-Luong2011	Peromyscus leucopus	Hantaviridae	2005-05 | 2005-09	Field Observation	Prevalence	NA	0	NA	Percentage	NA	1	NA	NA	Broken Arrow	Pennyslvania	United States	20km south of State College, Pennsylvania		M|F	NA	Serum	NA	Ally Finkbeiner, Jennifer Johnson, Gwenyth Calaro, Tanishq Jain, Linnea Donovan	2023/2025
R144-Luong2011	Peromyscus leucopus	Hantaviridae	2005-05 | 2005-09	Field Observation	Prevalence	NA	10.3	7.5-13	Percentage	NA	1	NA	NA	Yellow Hickory	Pennyslvania	United States	20km south of State College, Pennsylvania		M|F	NA	Serum	NA	Ally Finkbeiner, Jennifer Johnson, Gwenyth Calaro, Tanishq Jain, Linnea Donovan	2023/2025
R144-Luong2011	Peromyscus leucopus	Hantaviridae	2005-05 | 2005-09	Field Observation	Prevalence	NA	1.5	0-2	Percentage	NA	1	NA	NA	Rothrock	Pennyslvania	United States	20km south of State College, Pennsylvania		M|F	NA	Serum	NA	Ally Finkbeiner, Jennifer Johnson, Gwenyth Calaro, Tanishq Jain, Linnea Donovan	2023/2025
R144-Luong2011	Peromyscus leucopus	Hantaviridae	2005-05 | 2005-09 | 2006-05 | 2006-09 | 2007-05 | 2007-09	Field Observation	Prevalence	NA	5	0-16	Percentage	NA	0	NA	NA	Broken Arrow | Yellow Hickory | Rothrock	Pennyslvania	United States	20km south of State College, Pennsylvania		M|F	NA	Serum	NA	Ally Finkbeiner, Jennifer Johnson, Gwenyth Calaro, Tanishq Jain, Linnea Donovan	2023/2025
R144-Luong2011	Peromyscus leucopus	Hantaviridae	2005-05 | 2005-09 | 2006-05 | 2006-09 | 2007-05 | 2007-09	Field Observation	Prevalence	NA	2.4	1.6-3	Percentage	<16 g weight	1	NA	NA	Yellow Hickory | Broken Arrow | Rothrock	Pennyslvania	United States	20km south of State College, Pennsylvania		M|F	NA	Serum	NA	Ally Finkbeiner, Jennifer Johnson, Gwenyth Calaro, Tanishq Jain, Linnea Donovan	2023/2025
R144-Luong2011	Peromyscus leucopus	Hantaviridae	2005-05 | 2005-09 | 2006-05 | 2006-09 | 2007-05 | 2007-09	Field Observation	Prevalence	NA	3.1	2-4	Percentage	16-18.9 g weight	1	NA	NA	Yellow Hickory | Broken Arrow | Rothrock	Pennyslvania	United States	20km south of State College, Pennsylvania		M|F	NA	Serum	NA	Ally Finkbeiner, Jennifer Johnson, Gwenyth Calaro, Tanishq Jain, Linnea Donovan	2023/2025
R144-Luong2011	Peromyscus leucopus	Hantaviridae	2005-05 | 2005-09 | 2006-05 | 2006-09 | 2007-05 | 2007-09	Field Observation	Prevalence	NA	5.5	4-6.1	Percentage	19-21 g weight	1	NA	NA	Yellow Hickory | Broken Arrow | Rothrock	Pennyslvania	United States	20km south of State College, Pennsylvania		M|F	NA	Serum	NA	Ally Finkbeiner, Jennifer Johnson, Gwenyth Calaro, Tanishq Jain, Linnea Donovan	2023/2025
R144-Luong2011	Peromyscus leucopus	Hantaviridae	2005-05 | 2005-09 | 2006-05 | 2006-09 | 2007-05 | 2007-09	Field Observation	Prevalence	NA	5	3.7-6	Percentage	21.1-23 g weight	1	NA	NA	Yellow Hickory | Broken Arrow | Rothrock	Pennyslvania	United States	20km south of State College, Pennsylvania		M|F	NA	Serum	NA	Ally Finkbeiner, Jennifer Johnson, Gwenyth Calaro, Tanishq Jain, Linnea Donovan	2023/2025
R144-Luong2011	Peromyscus leucopus	Hantaviridae	2005-05 | 2005-09 | 2006-05 | 2006-09 | 2007-05 | 2007-09	Field Observation	Prevalence	NA	10.1	7.5-12.5	Percentage	>23 g weight	1	NA	NA	Yellow Hickory | Broken Arrow | Rothrock	Pennyslvania	United States	20km south of State College, Pennsylvania		M|F	NA	Serum	NA	Ally Finkbeiner, Jennifer Johnson, Gwenyth Calaro, Tanishq Jain, Linnea Donovan	2023/2025
R144-Luong2011	Peromyscus leucopus	Hantaviridae	2005-05 | 2005-09 | 2006-05 | 2006-09 | 2007-05 | 2007-09	Field Observation	Prevalence	NA	7.1	±1.0%	Percentage	NA	1	NA	NA	Yellow Hickory | Broken Arrow | Rothrock	Pennyslvania	United States	20km south of State College, Pennsylvania		M	NA	Serum	NA	Ally Finkbeiner, Jennifer Johnson, Gwenyth Calaro, Tanishq Jain, Linnea Donovan	2023/2025
R144-Luong2011	Peromyscus leucopus	Hantaviridae	2005-05 | 2005-09 | 2006-05 | 2006-09 | 2007-05 | 2007-09	Field Observation	Prevalence	NA	2.7	± .7%	Percentage	NA	1	NA	NA	Yellow Hickory | Broken Arrow | Rothrock	Pennyslvania	United States	20km south of State College, Pennsylvania		F	NA	Serum	NA	Ally Finkbeiner, Jennifer Johnson, Gwenyth Calaro, Tanishq Jain, Linnea Donovan	2023/2025
R148-Lonner2008	Peromyscus maniculatus	Sin Nombre virus	2004-05/2005-10	Field Observation	Positive-Negative-Total Count	ELISA	45 | 327 | 372	NA	Integer List	NA	1	NA	NA	Cascade County	Montana	United States	46°59.3'N, 111°35.3'W	Cascade	NA	NA	Blood	NA	Ally Finkbeiner, Jennifer Johnson, Gwenyth Calaro, Tanishq Jain, Linnea Donovan	2023/2025
R148-Lonner2008	Peromyscus maniculatus	Sin Nombre virus	2004-05/2005-10	Field Observation	Positive-Negative-Total Count	ELISA	138 | 1237 | 1375	NA	Integer List	NA	1	NA	NA	Lake County	Montana	United States	47°38.4'N, 114°20.7'W	Polson	NA	NA	Blood	NA	Ally Finkbeiner, Jennifer Johnson, Gwenyth Calaro, Tanishq Jain, Linnea Donovan	2023/2025
R150-Hjelle1995	Peromyscus leucopus	Hantaviridae	1994-10-01	Field Observation	Positive-Negative-Total Count	Indirect immunofluorescence assay (IFA)	4 | 12 | 16	NA	Integer List	Seropositive	1	NA	NA	Suffolk County	New York	United States	NA	NA	NA	NA	Blood	NA	Ally Finkbeiner, Jennifer Johnson, Gwenyth Calaro, Tanishq Jain, Linnea Donovan	2023/2025
R150-Hjelle1995	Peromyscus leucopus	Prospect Hill virus	1994-10-02	Field Observation	Titration Threshold	Indirect immunofluorescence assay (IFA)	1/256	NA	Ratio-Inequality	NA	0	NA	NA	Suffolk County	New York	United States	NA	NA	NA	NA	Blood	NA	Ally Finkbeiner, Jennifer Johnson, Gwenyth Calaro, Tanishq Jain, Linnea Donovan	2023/2025
R150-Hjelle1995	Peromyscus leucopus	Prospect Hill virus	1994-10-03	Field Observation	Titration Threshold	Indirect immunofluorescence assay (IFA)	1/256	NA	Ratio-Inequality	NA	0	NA	NA	Suffolk County	New York	United States	NA	NA	NA	NA	Blood	NA	Ally Finkbeiner, Jennifer Johnson, Gwenyth Calaro, Tanishq Jain, Linnea Donovan	2023/2025
R150-Hjelle1995	Peromyscus leucopus	Prospect Hill virus	1994-10-04	Field Observation	Titration Threshold	Indirect immunofluorescence assay (IFA)	1/512	NA	Ratio-Inequality	NA	0	NA	NA	Suffolk County	New York	United States	NA	NA	NA	NA	Blood	NA	Ally Finkbeiner, Jennifer Johnson, Gwenyth Calaro, Tanishq Jain, Linnea Donovan	2023/2025
R150-Hjelle1995	Peromyscus leucopus	Prospect Hill virus	1994-10-05	Field Observation	Titration Threshold	Indirect immunofluorescence assay (IFA)	1/512	NA	Ratio-Inequality	NA	0	NA	NA	Suffolk County	New York	United States	NA	NA	NA	NA	Blood	NA	Ally Finkbeiner, Jennifer Johnson, Gwenyth Calaro, Tanishq Jain, Linnea Donovan	2023/2025
R150-Hjelle1995	Peromyscus leucopus	Seoul virus	1994-10-06	Field Observation	Titration Threshold	Indirect immunofluorescence assay (IFA)	1/256	NA	Ratio-Inequality	NA	0	NA	NA	Suffolk County	New York	United States	NA	NA	NA	NA	Blood	NA	Ally Finkbeiner, Jennifer Johnson, Gwenyth Calaro, Tanishq Jain, Linnea Donovan	2023/2025
R150-Hjelle1995	Peromyscus leucopus	Seoul virus	1994-10-07	Field Observation	Titration Threshold	Indirect immunofluorescence assay (IFA)	1/256	NA	Ratio-Inequality	NA	0	NA	NA	Suffolk County	New York	United States	NA	NA	NA	NA	Blood	NA	Ally Finkbeiner, Jennifer Johnson, Gwenyth Calaro, Tanishq Jain, Linnea Donovan	2023/2025
R150-Hjelle1995	Peromyscus leucopus	Seoul virus	1994-10-08	Field Observation	Titration Threshold	Indirect immunofluorescence assay (IFA)	1/128	NA	Ratio-Inequality	NA	0	NA	NA	Suffolk County	New York	United States	NA	NA	NA	NA	Blood	NA	Ally Finkbeiner, Jennifer Johnson, Gwenyth Calaro, Tanishq Jain, Linnea Donovan	2023/2025
R150-Hjelle1995	Peromyscus leucopus	Seoul virus	1994-10-09	Field Observation	Titration Threshold	Indirect immunofluorescence assay (IFA)	1/256	NA	Ratio-Inequality	NA	0	NA	NA	Suffolk County	New York	United States	NA	NA	NA	NA	Blood	NA	Ally Finkbeiner, Jennifer Johnson, Gwenyth Calaro, Tanishq Jain, Linnea Donovan	2023/2025
R150-Hjelle1995	Peromyscus leucopus	New York Hantaviridae	1994-10-09	Field Observation	Genetic Sequence	PCR	U36802	NA	Character string	NA	0	NA	NA	Suffolk County	New York	United States	NA	NA	NA	NA	Blood	NA	Ally Finkbeiner, Jennifer Johnson, Gwenyth Calaro, Tanishq Jain, Linnea Donovan	2023/2025
R150-Hjelle1995	Peromyscus leucopus	New York Hantaviridae	1994-10-09	Field Observation	Genetic Sequence	PCR	U36803	NA	Character string	NA	0	NA	NA	Suffolk County	New York	United States	NA	NA	NA	NA	Blood	NA	Ally Finkbeiner, Jennifer Johnson, Gwenyth Calaro, Tanishq Jain, Linnea Donovan	2023/2025
R150-Hjelle1995	Peromyscus leucopus	New York Hantaviridae	1994-10-09	Field Observation	Genetic Sequence	PCR	U36801	NA	Character string	NA	0	NA	NA	Suffolk County	New York	United States	NA	NA	NA	NA	Blood	NA	Ally Finkbeiner, Jennifer Johnson, Gwenyth Calaro, Tanishq Jain, Linnea Donovan	2023/2025
R157-Dupuis2013	Blarina brevicauda	Deer tick virus	2008/2011	Field Observation	Positive-Only Count	NA	11	NA	Integer	NA	1	NA	NA	Dutchess County	New York	United States	NA	NA	NA	NA	Blood	NA	Ally Finkbeiner, Jennifer Johnson, Gwenyth Calaro, Tanishq Jain, Linnea Donovan	2023/2025
R157-Dupuis2013	Didelphis virginiana	Deer tick virus	2008/2011	Field Observation	Positive-Only Count	NA	25	NA	Integer	NA	1	NA	NA	Dutchess County	New York	United States	NA	NA	NA	NA	Blood	NA	Ally Finkbeiner, Jennifer Johnson, Gwenyth Calaro, Tanishq Jain, Linnea Donovan	2023/2025
R157-Dupuis2013	Didelphis virginiana	Deer tick virus	2008/2011	Field Observation	Positive-Negative-Total Count	RT-PCR	1 | 5 | 6	NA	Integer List	NA	1	NA	NA	Dutchess County	New York	United States	NA	NA	NA	NA	Blood	NA	Ally Finkbeiner, Jennifer Johnson, Gwenyth Calaro, Tanishq Jain, Linnea Donovan	2023/2025
R157-Dupuis2013	Mustela frenata	Deer tick virus	2008/2011	Field Observation	Positive-Only Count	NA	3	NA	Integer	NA	1	NA	NA	Dutchess County	New York	United States	NA	NA	NA	NA	Blood	NA	Ally Finkbeiner, Jennifer Johnson, Gwenyth Calaro, Tanishq Jain, Linnea Donovan	2023/2025
R157-Dupuis2013	Mustela frenata	Deer tick virus	2008/2011	Field Observation	Positive-Negative-Total Count	RT-PCR	0 | 3 | 3	NA	Integer List	NA	1	NA	NA	Dutchess County	New York	United States	NA	NA	NA	NA	Blood	NA	Ally Finkbeiner, Jennifer Johnson, Gwenyth Calaro, Tanishq Jain, Linnea Donovan	2023/2025
R157-Dupuis2013	Marmota monax	Deer tick virus	2008/2011	Field Observation	Positive-Only Count	NA	8	NA	Integer	NA	1	NA	NA	Dutchess County	New York	United States	NA	NA	NA	NA	Blood	NA	Ally Finkbeiner, Jennifer Johnson, Gwenyth Calaro, Tanishq Jain, Linnea Donovan	2023/2025
R157-Dupuis2013	Marmota monax	Deer tick virus	2008/2011	Field Observation	Positive-Negative-Total Count	RT-PCR	4 | 2 | 6	NA	Integer List	NA	1	NA	NA	Dutchess County	New York	United States	NA	NA	NA	NA	Blood	NA	Ally Finkbeiner, Jennifer Johnson, Gwenyth Calaro, Tanishq Jain, Linnea Donovan	2023/2025
R157-Dupuis2013	Mephitis mephitis	Deer tick virus	2008/2011	Field Observation	Positive-Only Count	NA	5	NA	Integer	NA	1	NA	NA	Dutchess County	New York	United States	NA	NA	NA	NA	Blood	NA	Ally Finkbeiner, Jennifer Johnson, Gwenyth Calaro, Tanishq Jain, Linnea Donovan	2023/2025
R157-Dupuis2013	Peromyscus leucopus	Deer tick virus	2008/2011	Field Observation	Positive-Only Count	NA	87	NA	Integer	NA	1	NA	NA	Dutchess County	New York	United States	NA	NA	NA	NA	Blood	NA	Ally Finkbeiner, Jennifer Johnson, Gwenyth Calaro, Tanishq Jain, Linnea Donovan	2023/2025
R157-Dupuis2013	Peromyscus leucopus	Deer tick virus	2008/2011	Field Observation	Positive-Negative-Total Count	RT-PCR	0 | 49 | 49	NA	Integer List	NA	1	NA	NA	Dutchess County	New York	United States	NA	NA	NA	NA	Blood	NA	Ally Finkbeiner, Jennifer Johnson, Gwenyth Calaro, Tanishq Jain, Linnea Donovan	2023/2025
R157-Dupuis2013	Procyon lotor	Deer tick virus	2008/2011	Field Observation	Positive-Only Count	NA	33	NA	Integer	NA	1	NA	NA	Dutchess County	New York	United States	NA	NA	NA	NA	Blood	NA	Ally Finkbeiner, Jennifer Johnson, Gwenyth Calaro, Tanishq Jain, Linnea Donovan	2023/2025
R157-Dupuis2013	Sciurus carolinensis	Deer tick virus	2008/2011	Field Observation	Positive-Only Count	NA	19	NA	Integer	NA	1	NA	NA	Dutchess County	New York	United States	NA	NA	NA	NA	Blood	NA	Ally Finkbeiner, Jennifer Johnson, Gwenyth Calaro, Tanishq Jain, Linnea Donovan	2023/2025
R157-Dupuis2013	Tamiasciurus hudsonicus	Deer tick virus	2008/2011	Field Observation	Positive-Only Count	NA	10	NA	Integer	NA	1	NA	NA	Dutchess County	New York	United States	NA	NA	NA	NA	Blood	NA	Ally Finkbeiner, Jennifer Johnson, Gwenyth Calaro, Tanishq Jain, Linnea Donovan	2023/2025
R157-Dupuis2013	Tamias striatus	Deer tick virus	2008/2011	Field Observation	Positive-Only Count	NA	14	NA	Integer	NA	1	NA	NA	Dutchess County	New York	United States	NA	NA	NA	NA	Blood	NA	Ally Finkbeiner, Jennifer Johnson, Gwenyth Calaro, Tanishq Jain, Linnea Donovan	2023/2025
R157-Dupuis2013	Sylvilagus floridanus	Deer tick virus	2008/2011	Field Observation	Positive-Only Count	NA	3	NA	Integer	NA	1	NA	NA	Dutchess County	New York	United States	NA	NA	NA	NA	Blood	NA	Ally Finkbeiner, Jennifer Johnson, Gwenyth Calaro, Tanishq Jain, Linnea Donovan	2023/2025
R157-Dupuis2013	Turdus migratorius	Deer tick virus	2008/2011	Field Observation	Positive-Only Count	NA	13	NA	Integer	NA	1	NA	NA	Dutchess County	New York	United States	NA	NA	NA	NA	Blood	NA	Ally Finkbeiner, Jennifer Johnson, Gwenyth Calaro, Tanishq Jain, Linnea Donovan	2023/2025
R157-Dupuis2013	Dumetella carolinensis	Deer tick virus	2008/2011	Field Observation	Positive-Only Count	NA	2	NA	Integer	NA	1	NA	NA	Dutchess County	New York	United States	NA	NA	NA	NA	Blood	NA	Ally Finkbeiner, Jennifer Johnson, Gwenyth Calaro, Tanishq Jain, Linnea Donovan	2023/2025
R157-Dupuis2013	Catharus fuscescens	Deer tick virus	2008/2011	Field Observation	Positive-Only Count	NA	7	NA	Integer	NA	1	NA	NA	Dutchess County	New York	United States	NA	NA	NA	NA	Blood	NA	Ally Finkbeiner, Jennifer Johnson, Gwenyth Calaro, Tanishq Jain, Linnea Donovan	2023/2025
R157-Dupuis2013	Hylocichla mustelina	Deer tick virus	2008/2011	Field Observation	Positive-Only Count	NA	10	NA	Integer	NA	1	NA	NA	Dutchess County	New York	United States	NA	NA	NA	NA	Blood	NA	Ally Finkbeiner, Jennifer Johnson, Gwenyth Calaro, Tanishq Jain, Linnea Donovan	2023/2025
R159-McLean1964	Sciurus vulgaris	Powassan virus	1964-05-01/1964-09-15	Field Observation	Positive-Negative-Total Count	Hemagglutination inhibition test	4 | 39 | 43	NA	Integer List	NA	1	NA	Nipissing | North Himsworth | South Himsworth | Bonfield | East Ferris | Chisholm	NA	Onterio	Canada	NA	NA	NA	Adult | Juvenile	Blood | Kidneys	NA	Ally Finkbeiner, Jennifer Johnson, Gwenyth Calaro, Tanishq Jain, Linnea Donovan	2023/2025
R159-McLean1964	Marmota monax	Powassan virus	1964-05-01/1964-09-15	Field Observation	Positive-Negative-Total Count	Hemagglutination inhibition test	159 | 199 | 358	NA	Integer List	NA	1	NA	Nipissing | North Himsworth | South Himsworth | Bonfield | East Ferris | Chisholm	NA	Onterio	Canada	NA	NA	NA	Adult | Juvenile	Blood | Kidneys	NA	Ally Finkbeiner, Jennifer Johnson, Gwenyth Calaro, Tanishq Jain, Linnea Donovan	2023/2025
R159-McLean1964	Erethizon dorstatum	Powassan virus	1964-05-01/1964-09-15	Field Observation	Positive-Negative-Total Count	Hemagglutination inhibition test	0 | 11 | 11	NA	Integer List	NA	1	NA	Nipissing | North Himsworth | South Himsworth | Bonfield | East Ferris | Chisholm	NA	Onterio	Canada	NA	NA	NA	Adult | Juvenile	Blood | Kidneys	NA	Ally Finkbeiner, Jennifer Johnson, Gwenyth Calaro, Tanishq Jain, Linnea Donovan	2023/2025
R159-McLean1964	Lepus americanus	Powassan virus	1964-05-01/1964-09-15	Field Observation	Positive-Negative-Total Count	Hemagglutination inhibition test	0 | 18 | 18	NA	Integer List	NA	1	NA	Nipissing | North Himsworth | South Himsworth | Bonfield | East Ferris | Chisholm	NA	Onterio	Canada	NA	NA	NA	Adult | Juvenile	Blood | Kidneys	NA	Ally Finkbeiner, Jennifer Johnson, Gwenyth Calaro, Tanishq Jain, Linnea Donovan	2023/2025
R159-McLean1964	Tamias	Powassan virus	1964-05-01/1964-09-15	Field Observation	Positive-Negative-Total Count	Hemagglutination inhibition test	0 | 18 | 18	NA	Integer List	NA	1	NA	Nipissing | North Himsworth | South Himsworth | Bonfield | East Ferris | Chisholm	NA	Onterio	Canada	NA	NA	NA	Adult | Juvenile	Blood | Kidneys	NA	Ally Finkbeiner, Jennifer Johnson, Gwenyth Calaro, Tanishq Jain, Linnea Donovan	2023/2025
R159-McLean1964	Ondatra zibethicus	Powassan virus	1964-05-01/1964-09-15	Field Observation	Positive-Negative-Total Count	Hemagglutination inhibition test	0 | 2 | 2	NA	Integer List	NA	1	NA	Nipissing | North Himsworth | South Himsworth | Bonfield | East Ferris | Chisholm	NA	Onterio	Canada	NA	NA	NA	Adult | Juvenile	Blood | Kidneys	NA	Ally Finkbeiner, Jennifer Johnson, Gwenyth Calaro, Tanishq Jain, Linnea Donovan	2023/2025
R159-McLean1964	Peromyscus leucopus	Powassan virus	1964-05-01/1964-09-15	Field Observation	Positive-Negative-Total Count	Hemagglutination inhibition test	0 | 2 | 2	NA	Integer List	NA	1	NA	Nipissing | North Himsworth | South Himsworth | Bonfield | East Ferris | Chisholm	NA	Onterio	Canada	NA	NA	NA	Adult | Juvenile	Blood | Kidneys	NA	Ally Finkbeiner, Jennifer Johnson, Gwenyth Calaro, Tanishq Jain, Linnea Donovan	2023/2025
R159-McLean1964	Sciurus carolinensis	Powassan virus	1964-05-01/1964-09-15	Field Observation	Positive-Negative-Total Count	Hemagglutination inhibition test	0 | 1 | 1	NA	Integer List	NA	1	NA	Nipissing | North Himsworth | South Himsworth | Bonfield | East Ferris | Chisholm	NA	Onterio	Canada	NA	NA	NA	Adult | Juvenile	Blood | Kidneys	NA	Ally Finkbeiner, Jennifer Johnson, Gwenyth Calaro, Tanishq Jain, Linnea Donovan	2023/2025
R159-McLean1964	Myodes rutilus	Powassan virus	1964-05-01/1964-09-15	Field Observation	Positive-Negative-Total Count	Hemagglutination inhibition test	0 | 1 | 1	NA	Integer List	NA	1	NA	Nipissing | North Himsworth | South Himsworth | Bonfield | East Ferris | Chisholm	NA	Onterio	Canada	NA	NA	NA	Adult | Juvenile	Blood | Kidneys	NA	Ally Finkbeiner, Jennifer Johnson, Gwenyth Calaro, Tanishq Jain, Linnea Donovan	2023/2025
R172-Lindsay2001	Peromyscus maniculatus	Sin Nombre virus	1999-07-17/1999-07-22	Field Observation	Positive-Negative-Total Count	ELISA	28 | 216 | 244	NA	Integer List	NA	1	NA	NA	NA	Manitoba	Canada	NA	McAuley	NA	NA	Blood	NA	Ally Finkbeiner, Jennifer Johnson, Gwenyth Calaro, Tanishq Jain, Linnea Donovan	2023/2025
R172-Lindsay2001	Clethrionomys gapperi	Sin Nombre virus	1999-07-17/1999-07-22	Field Observation	Positive-Negative-Total Count	ELISA	0 | 6 | 6	NA	Integer List	NA	1	NA	NA	NA	Manitoba	Canada	NA	McAuley	NA	NA	Blood	NA	Ally Finkbeiner, Jennifer Johnson, Gwenyth Calaro, Tanishq Jain, Linnea Donovan	2023/2025
R172-Lindsay2001	Rattus norvegicus	Sin Nombre virus	1999-07-17/1999-07-22	Field Observation	Positive-Negative-Total Count	ELISA	0 | 2 | 2	NA	Integer List	NA	1	NA	NA	NA	Manitoba	Canada	NA	McAuley	NA	NA	Blood	NA	Ally Finkbeiner, Jennifer Johnson, Gwenyth Calaro, Tanishq Jain, Linnea Donovan	2023/2025
R172-Lindsay2001	Peromyscus maniculatus	Sin Nombre virus	2000-06-19/2000-06-20	Field Observation	Positive-Negative-Total Count	ELISA	10 | 57 | 67	NA	Integer List	NA	1	NA	NA	NA	Manitoba	Canada	NA	NA	NA	NA	Blood	NA	Ally Finkbeiner, Jennifer Johnson, Gwenyth Calaro, Tanishq Jain, Linnea Donovan	2023/2025
R200-Calisher2005	Peromyscus maniculatus	Sin Nombre virus	1995-01/2000-11	Field Observation	Positive-Negative-Total Count	ELISA	19 | 735 | 754	NA	Integer List	NA	1	Red Rock Canyon	NA	Las Animas County	Colorado	United States	NA	NA	NA	NA	Blood	NA	Ally Finkbeiner, Jennifer Johnson, Gwenyth Calaro, Tanishq Jain, Linnea Donovan	2023/2025
R200-Calisher2005	Peromyscus truei	Sin Nombre Virus | El Moro Canyon Virus | Limestone Canyon Virus | Black Creek Canal Virus | New York-1 Virus	NA	Field Observation	Positive-Negative-Total Count	Pos | Neg | Total	2 | 275 | 277	NA	Pos | Neg | Total	NA	1	Pinyon Canyon Maneuver Site		Las Animas County, CO	Colorado	United States of America	NA	PCMS	NA	NA	blood	samples tested at screening dilution of 1:100	Ally Finkbeiner, Jennifer Johnson, Gwenyth Calaro, Tanishq Jain, Linnea Donovan	2023/2025
R200-Calisher2005	Reithrodontomys megalotis	Sin Nombre Virus | El Moro Canyon Virus | Limestone Canyon Virus | Black Creek Canal Virus | New York-1 Virus	1995-01/2000-11	Field Observation	Positive-Negative-Total Count	Pos | Neg | Total	42 | 409 | 451	NA	Pos | Neg | Total	NA	1	Pinyon Canyon Maneuver Site		Las Animas County, CO	Colorado	United States of America	NA	PCMS	NA	NA	blood	samples tested at screening dilution of 1:100	Ally Finkbeiner, Jennifer Johnson, Gwenyth Calaro, Tanishq Jain, Linnea Donovan	2023/2025
R200-Calisher2005	Peromyscus maniculatus	Sin Nombre Virus | El Moro Canyon Virus | Limestone Canyon Virus | Black Creek Canal Virus | New York-1 Virus	Winter 1995	Field Observation	Prevalence	ELISA	5.6	NA	% Prevalence	NA	0	Pinyon Canyon Maneuver Site		Las Animas County, CO	Colorado	United States of America	NA	PCMS	NA	NA	blood	samples tested at screening dilution of 1:100	Ally Finkbeiner, Jennifer Johnson, Gwenyth Calaro, Tanishq Jain, Linnea Donovan	2023/2025
R200-Calisher2005	Peromyscus maniculatus	Sin Nombre Virus | El Moro Canyon Virus | Limestone Canyon Virus | Black Creek Canal Virus | New York-1 Virus	Spring 1995	Field Observation	Prevalence	ELISA	3.5	NA	% Prevalence	NA	0	Pinyon Canyon Maneuver Site		Las Animas County, CO	Colorado	United States of America	NA	PCMS	NA	NA	blood	samples tested at screening dilution of 1:100	Ally Finkbeiner, Jennifer Johnson, Gwenyth Calaro, Tanishq Jain, Linnea Donovan	2023/2025
R200-Calisher2005	Peromyscus maniculatus	Sin Nombre Virus | El Moro Canyon Virus | Limestone Canyon Virus | Black Creek Canal Virus | New York-1 Virus	Summer 1995	Field Observation	Prevalence	ELISA	0	NA	% Prevalence	NA	0	Pinyon Canyon Maneuver Site		Las Animas County, CO	Colorado	United States of America	NA	PCMS	NA	NA	blood	samples tested at screening dilution of 1:100	Ally Finkbeiner, Jennifer Johnson, Gwenyth Calaro, Tanishq Jain, Linnea Donovan	2023/2025
R200-Calisher2005	Peromyscus maniculatus	Sin Nombre Virus | El Moro Canyon Virus | Limestone Canyon Virus | Black Creek Canal Virus | New York-1 Virus	Autumn 1995	Field Observation	Prevalence	ELISA	0	NA	% Prevalence	NA	0	Pinyon Canyon Maneuver Site		Las Animas County, CO	Colorado	United States of America	NA	PCMS	NA	NA	blood	samples tested at screening dilution of 1:100	Ally Finkbeiner, Jennifer Johnson, Gwenyth Calaro, Tanishq Jain, Linnea Donovan	2023/2025
R200-Calisher2005	Peromyscus maniculatus	Sin Nombre Virus | El Moro Canyon Virus | Limestone Canyon Virus | Black Creek Canal Virus | New York-1 Virus	Winter 1996	Field Observation	Prevalence	ELISA	1.8	NA	% Prevalence	NA	0	Pinyon Canyon Maneuver Site		Las Animas County, CO	Colorado	United States of America	NA	PCMS	NA	NA	blood	samples tested at screening dilution of 1:100	Ally Finkbeiner, Jennifer Johnson, Gwenyth Calaro, Tanishq Jain, Linnea Donovan	2023/2025
R200-Calisher2005	Peromyscus maniculatus	Sin Nombre Virus | El Moro Canyon Virus | Limestone Canyon Virus | Black Creek Canal Virus | New York-1 Virus	Spring 1996	Field Observation	Prevalence	ELISA	0	NA	% Prevalence	NA	0	Pinyon Canyon Maneuver Site		Las Animas County, CO	Colorado	United States of America	NA	PCMS	NA	NA	blood	samples tested at screening dilution of 1:100	Ally Finkbeiner, Jennifer Johnson, Gwenyth Calaro, Tanishq Jain, Linnea Donovan	2023/2025
R200-Calisher2005	Peromyscus maniculatus	Sin Nombre Virus | El Moro Canyon Virus | Limestone Canyon Virus | Black Creek Canal Virus | New York-1 Virus	Summer 1996	Field Observation	Prevalence	ELISA	0	NA	% Prevalence	NA	0	Pinyon Canyon Maneuver Site		Las Animas County, CO	Colorado	United States of America	NA	PCMS	NA	NA	blood	samples tested at screening dilution of 1:100	Ally Finkbeiner, Jennifer Johnson, Gwenyth Calaro, Tanishq Jain, Linnea Donovan	2023/2025
R200-Calisher2005	Peromyscus maniculatus	Sin Nombre Virus | El Moro Canyon Virus | Limestone Canyon Virus | Black Creek Canal Virus | New York-1 Virus	Autumn 1996	Field Observation	Prevalence	ELISA	0	NA	% Prevalence	NA	0	Pinyon Canyon Maneuver Site		Las Animas County, CO	Colorado	United States of America	NA	PCMS	NA	NA	blood	samples tested at screening dilution of 1:100	Ally Finkbeiner, Jennifer Johnson, Gwenyth Calaro, Tanishq Jain, Linnea Donovan	2023/2025
R200-Calisher2005	Peromyscus maniculatus	Sin Nombre Virus | El Moro Canyon Virus | Limestone Canyon Virus | Black Creek Canal Virus | New York-1 Virus	Winter 1997	Field Observation	Prevalence	ELISA	0	NA	% Prevalence	NA	0	Pinyon Canyon Maneuver Site		Las Animas County, CO	Colorado	United States of America	NA	PCMS	NA	NA	blood	samples tested at screening dilution of 1:100	Ally Finkbeiner, Jennifer Johnson, Gwenyth Calaro, Tanishq Jain, Linnea Donovan	2023/2025
R200-Calisher2005	Peromyscus maniculatus	Sin Nombre Virus | El Moro Canyon Virus | Limestone Canyon Virus | Black Creek Canal Virus | New York-1 Virus	Spring 1997	Field Observation	Prevalence	ELISA	0	NA	% Prevalence	NA	0	Pinyon Canyon Maneuver Site		Las Animas County, CO	Colorado	United States of America	NA	PCMS	NA	NA	blood	samples tested at screening dilution of 1:100	Ally Finkbeiner, Jennifer Johnson, Gwenyth Calaro, Tanishq Jain, Linnea Donovan	2023/2025
R200-Calisher2005	Peromyscus maniculatus	Sin Nombre Virus | El Moro Canyon Virus | Limestone Canyon Virus | Black Creek Canal Virus | New York-1 Virus	Summer 1997	Field Observation	Prevalence	ELISA	0	NA	% Prevalence	NA	0	Pinyon Canyon Maneuver Site		Las Animas County, CO	Colorado	United States of America	NA	PCMS	NA	NA	blood	samples tested at screening dilution of 1:100	Ally Finkbeiner, Jennifer Johnson, Gwenyth Calaro, Tanishq Jain, Linnea Donovan	2023/2025
R200-Calisher2005	Peromyscus maniculatus	Sin Nombre Virus | El Moro Canyon Virus | Limestone Canyon Virus | Black Creek Canal Virus | New York-1 Virus	Autumn 1997	Field Observation	Prevalence	ELISA	0	NA	% Prevalence	NA	0	Pinyon Canyon Maneuver Site		Las Animas County, CO	Colorado	United States of America	NA	PCMS	NA	NA	blood	samples tested at screening dilution of 1:100	Ally Finkbeiner, Jennifer Johnson, Gwenyth Calaro, Tanishq Jain, Linnea Donovan	2023/2025
R200-Calisher2005	Peromyscus maniculatus	Sin Nombre Virus | El Moro Canyon Virus | Limestone Canyon Virus | Black Creek Canal Virus | New York-1 Virus	Winter 1998	Field Observation	Prevalence	ELISA	0	NA	% Prevalence	NA	0	Pinyon Canyon Maneuver Site		Las Animas County, CO	Colorado	United States of America	NA	PCMS	NA	NA	blood	samples tested at screening dilution of 1:100	Ally Finkbeiner, Jennifer Johnson, Gwenyth Calaro, Tanishq Jain, Linnea Donovan	2023/2025
R200-Calisher2005	Peromyscus maniculatus	Sin Nombre Virus | El Moro Canyon Virus | Limestone Canyon Virus | Black Creek Canal Virus | New York-1 Virus	Spring 1998	Field Observation	Prevalence	ELISA	0	NA	% Prevalence	NA	0	Pinyon Canyon Maneuver Site		Las Animas County, CO	Colorado	United States of America	NA	PCMS	NA	NA	blood	samples tested at screening dilution of 1:100	Ally Finkbeiner, Jennifer Johnson, Gwenyth Calaro, Tanishq Jain, Linnea Donovan	2023/2025
R200-Calisher2005	Peromyscus maniculatus	Sin Nombre Virus | El Moro Canyon Virus | Limestone Canyon Virus | Black Creek Canal Virus | New York-1 Virus	Summer 1998	Field Observation	Prevalence	ELISA	0	NA	% Prevalence	NA	0	Pinyon Canyon Maneuver Site		Las Animas County, CO	Colorado	United States of America	NA	PCMS	NA	NA	blood	samples tested at screening dilution of 1:100	Ally Finkbeiner, Jennifer Johnson, Gwenyth Calaro, Tanishq Jain, Linnea Donovan	2023/2025
R200-Calisher2005	Peromyscus maniculatus	Sin Nombre Virus | El Moro Canyon Virus | Limestone Canyon Virus | Black Creek Canal Virus | New York-1 Virus	Autumn 1998	Field Observation	Prevalence	ELISA	3	NA	% Prevalence	NA	0	Pinyon Canyon Maneuver Site		Las Animas County, CO	Colorado	United States of America	NA	PCMS	NA	NA	blood	samples tested at screening dilution of 1:100	Ally Finkbeiner, Jennifer Johnson, Gwenyth Calaro, Tanishq Jain, Linnea Donovan	2023/2025
R200-Calisher2005	Peromyscus maniculatus	Sin Nombre Virus | El Moro Canyon Virus | Limestone Canyon Virus | Black Creek Canal Virus | New York-1 Virus	Winter 1999	Field Observation	Prevalence	ELISA	3.5	NA	% Prevalence	NA	0	Pinyon Canyon Maneuver Site		Las Animas County, CO	Colorado	United States of America	NA	PCMS	NA	NA	blood	samples tested at screening dilution of 1:100	Ally Finkbeiner, Jennifer Johnson, Gwenyth Calaro, Tanishq Jain, Linnea Donovan	2023/2025
R200-Calisher2005	Peromyscus maniculatus	Sin Nombre Virus | El Moro Canyon Virus | Limestone Canyon Virus | Black Creek Canal Virus | New York-1 Virus	Spring 1999	Field Observation	Prevalence	ELISA	7	NA	% Prevalence	NA	0	Pinyon Canyon Maneuver Site		Las Animas County, CO	Colorado	United States of America	NA	PCMS	NA	NA	blood	samples tested at screening dilution of 1:100	Ally Finkbeiner, Jennifer Johnson, Gwenyth Calaro, Tanishq Jain, Linnea Donovan	2023/2025
R200-Calisher2005	Peromyscus maniculatus	Sin Nombre Virus | El Moro Canyon Virus | Limestone Canyon Virus | Black Creek Canal Virus | New York-1 Virus	Summer 1999	Field Observation	Prevalence	ELISA	12	NA	% Prevalence	NA	0	Pinyon Canyon Maneuver Site		Las Animas County, CO	Colorado	United States of America	NA	PCMS	NA	NA	blood	samples tested at screening dilution of 1:100	Ally Finkbeiner, Jennifer Johnson, Gwenyth Calaro, Tanishq Jain, Linnea Donovan	2023/2025
R200-Calisher2005	Peromyscus maniculatus	Sin Nombre Virus | El Moro Canyon Virus | Limestone Canyon Virus | Black Creek Canal Virus | New York-1 Virus	Autumn 1999	Field Observation	Prevalence	ELISA	15	NA	% Prevalence	NA	0	Pinyon Canyon Maneuver Site		Las Animas County, CO	Colorado	United States of America	NA	PCMS	NA	NA	blood	samples tested at screening dilution of 1:100	Ally Finkbeiner, Jennifer Johnson, Gwenyth Calaro, Tanishq Jain, Linnea Donovan	2023/2025
R200-Calisher2005	Peromyscus maniculatus	Sin Nombre Virus | El Moro Canyon Virus | Limestone Canyon Virus | Black Creek Canal Virus | New York-1 Virus	Winter 2000	Field Observation	Prevalence	ELISA	2.5	NA	% Prevalence	NA	0	Pinyon Canyon Maneuver Site		Las Animas County, CO	Colorado	United States of America	NA	PCMS	NA	NA	blood	samples tested at screening dilution of 1:100	Ally Finkbeiner, Jennifer Johnson, Gwenyth Calaro, Tanishq Jain, Linnea Donovan	2023/2025
R200-Calisher2005	Peromyscus maniculatus	Sin Nombre Virus | El Moro Canyon Virus | Limestone Canyon Virus | Black Creek Canal Virus | New York-1 Virus	Spring 2000	Field Observation	Prevalence	ELISA	0	NA	% Prevalence	NA	0	Pinyon Canyon Maneuver Site		Las Animas County, CO	Colorado	United States of America	NA	PCMS	NA	NA	blood	samples tested at screening dilution of 1:100	Ally Finkbeiner, Jennifer Johnson, Gwenyth Calaro, Tanishq Jain, Linnea Donovan	2023/2025
R200-Calisher2005	Peromyscus maniculatus	Sin Nombre Virus | El Moro Canyon Virus | Limestone Canyon Virus | Black Creek Canal Virus | New York-1 Virus	Summer 2000	Field Observation	Prevalence	ELISA	0	NA	% Prevalence	NA	0	Pinyon Canyon Maneuver Site		Las Animas County, CO	Colorado	United States of America	NA	PCMS	NA	NA	blood	samples tested at screening dilution of 1:100	Ally Finkbeiner, Jennifer Johnson, Gwenyth Calaro, Tanishq Jain, Linnea Donovan	2023/2025
R200-Calisher2005	Peromyscus maniculatus	Sin Nombre Virus | El Moro Canyon Virus | Limestone Canyon Virus | Black Creek Canal Virus | New York-1 Virus	Autumn 2000	Field Observation	Prevalence	ELISA	0	NA	% Prevalence	NA	0	Pinyon Canyon Maneuver Site		Las Animas County, CO	Colorado	United States of America	NA	PCMS	NA	NA	blood	samples tested at screening dilution of 1:100	Ally Finkbeiner, Jennifer Johnson, Gwenyth Calaro, Tanishq Jain, Linnea Donovan	2023/2025
R200-Calisher2005	Peromyscus maniculatus	Sin Nombre Virus | El Moro Canyon Virus | Limestone Canyon Virus | Black Creek Canal Virus | New York-1 Virus	1998-10/1999-05	Field Observation	Seroconversions	ELISA	213	NA	Days	NA	0	Pinyon Canyon Maneuver Site		Las Animas County, CO	Colorado	United States of America	NA	PCMS	male	adult	blood	samples tested at screening dilution of 1:100	Ally Finkbeiner, Jennifer Johnson, Gwenyth Calaro, Tanishq Jain, Linnea Donovan	2023/2025
R200-Calisher2005	Peromyscus maniculatus	Sin Nombre Virus | El Moro Canyon Virus | Limestone Canyon Virus | Black Creek Canal Virus | New York-1 Virus	1999-03/1999-09	Field Observation	Seroconversions	ELISA	185	NA	Days	NA	0	Pinyon Canyon Maneuver Site		Las Animas County, CO	Colorado	United States of America	NA	PCMS	male	adult	blood	samples tested at screening dilution of 1:100	Ally Finkbeiner, Jennifer Johnson, Gwenyth Calaro, Tanishq Jain, Linnea Donovan	2023/2025
R200-Calisher2005	Peromyscus maniculatus	Sin Nombre Virus | El Moro Canyon Virus | Limestone Canyon Virus | Black Creek Canal Virus | New York-1 Virus	1999-05/1999-08	Field Observation	Seroconversions	ELISA	93	NA	Days	NA	0	Pinyon Canyon Maneuver Site		Las Animas County, CO	Colorado	United States of America	NA	PCMS	male	adult	blood	samples tested at screening dilution of 1:100	Ally Finkbeiner, Jennifer Johnson, Gwenyth Calaro, Tanishq Jain, Linnea Donovan	2023/2025
R200-Calisher2005	Peromyscus maniculatus	Sin Nombre Virus | El Moro Canyon Virus | Limestone Canyon Virus | Black Creek Canal Virus | New York-1 Virus	1999-05/1999-09	Field Observation	Seroconversions	ELISA	124	NA	Days	NA	0	Pinyon Canyon Maneuver Site		Las Animas County, CO	Colorado	United States of America	NA	PCMS	male	adult	blood	samples tested at screening dilution of 1:100	Ally Finkbeiner, Jennifer Johnson, Gwenyth Calaro, Tanishq Jain, Linnea Donovan	2023/2025
R200-Calisher2005	Peromyscus maniculatus	Sin Nombre Virus | El Moro Canyon Virus | Limestone Canyon Virus | Black Creek Canal Virus | New York-1 Virus	1999-09/1999-11	Field Observation	Seroconversions	ELISA	62	NA	Days	NA	0	Pinyon Canyon Maneuver Site		Las Animas County, CO	Colorado	United States of America	NA	PCMS	male	adult	blood	samples tested at screening dilution of 1:100	Ally Finkbeiner, Jennifer Johnson, Gwenyth Calaro, Tanishq Jain, Linnea Donovan	2023/2025
R200-Calisher2005	Peromyscus maniculatus	Sin Nombre Virus | El Moro Canyon Virus | Limestone Canyon Virus | Black Creek Canal Virus | New York-1 Virus	1995-11/1996-01	Field Observation	Seroconversions	ELISA	62	NA	Days	NA	0	Pinyon Canyon Maneuver Site		Las Animas County, CO	Colorado	United States of America	NA	PCMS	female	adult	blood	samples tested at screening dilution of 1:100	Ally Finkbeiner, Jennifer Johnson, Gwenyth Calaro, Tanishq Jain, Linnea Donovan	2023/2025
R200-Calisher2005	Reithrodontomys megalotis	Sin Nombre Virus | El Moro Canyon Virus | Limestone Canyon Virus | Black Creek Canal Virus | New York-1 Virus	Winter 1995	Field Observation	Prevalence	ELISA	8	NA	% Prevalence	NA	0	Pinyon Canyon Maneuver Site		Las Animas County, CO	Colorado	United States of America	NA	PCMS	NA	NA	blood	samples tested at screening dilution of 1:100	Ally Finkbeiner, Jennifer Johnson, Gwenyth Calaro, Tanishq Jain, Linnea Donovan	2023/2025
R200-Calisher2005	Reithrodontomys megalotis	Sin Nombre Virus | El Moro Canyon Virus | Limestone Canyon Virus | Black Creek Canal Virus | New York-1 Virus	Spring 1995	Field Observation	Prevalence	ELISA	17.5	NA	% Prevalence	NA	0	Pinyon Canyon Maneuver Site		Las Animas County, CO	Colorado	United States of America	NA	PCMS	NA	NA	blood	samples tested at screening dilution of 1:100	Ally Finkbeiner, Jennifer Johnson, Gwenyth Calaro, Tanishq Jain, Linnea Donovan	2023/2025
R200-Calisher2005	Reithrodontomys megalotis	Sin Nombre Virus | El Moro Canyon Virus | Limestone Canyon Virus | Black Creek Canal Virus | New York-1 Virus	Summer 1995	Field Observation	Prevalence	ELISA	0	NA	% Prevalence	NA	0	Pinyon Canyon Maneuver Site		Las Animas County, CO	Colorado	United States of America	NA	PCMS	NA	NA	blood	samples tested at screening dilution of 1:100	Ally Finkbeiner, Jennifer Johnson, Gwenyth Calaro, Tanishq Jain, Linnea Donovan	2023/2025
R200-Calisher2005	Reithrodontomys megalotis	Sin Nombre Virus | El Moro Canyon Virus | Limestone Canyon Virus | Black Creek Canal Virus | New York-1 Virus	Autumn 1995	Field Observation	Prevalence	ELISA	7.5	NA	% Prevalence	NA	0	Pinyon Canyon Maneuver Site		Las Animas County, CO	Colorado	United States of America	NA	PCMS	NA	NA	blood	samples tested at screening dilution of 1:100	Ally Finkbeiner, Jennifer Johnson, Gwenyth Calaro, Tanishq Jain, Linnea Donovan	2023/2025
R200-Calisher2005	Reithrodontomys megalotis	Sin Nombre Virus | El Moro Canyon Virus | Limestone Canyon Virus | Black Creek Canal Virus | New York-1 Virus	Winter 1996	Field Observation	Prevalence	ELISA	7.5	NA	% Prevalence	NA	0	Pinyon Canyon Maneuver Site		Las Animas County, CO	Colorado	United States of America	NA	PCMS	NA	NA	blood	samples tested at screening dilution of 1:100	Ally Finkbeiner, Jennifer Johnson, Gwenyth Calaro, Tanishq Jain, Linnea Donovan	2023/2025
R200-Calisher2005	Reithrodontomys megalotis	Sin Nombre Virus | El Moro Canyon Virus | Limestone Canyon Virus | Black Creek Canal Virus | New York-1 Virus	Spring 1996	Field Observation	Prevalence	ELISA	12.5	NA	% Prevalence	NA	0	Pinyon Canyon Maneuver Site		Las Animas County, CO	Colorado	United States of America	NA	PCMS	NA	NA	blood	samples tested at screening dilution of 1:100	Ally Finkbeiner, Jennifer Johnson, Gwenyth Calaro, Tanishq Jain, Linnea Donovan	2023/2025
R200-Calisher2005	Reithrodontomys megalotis	Sin Nombre Virus | El Moro Canyon Virus | Limestone Canyon Virus | Black Creek Canal Virus | New York-1 Virus	Summer 1996	Field Observation	Prevalence	ELISA	22.5	NA	% Prevalence	NA	0	Pinyon Canyon Maneuver Site		Las Animas County, CO	Colorado	United States of America	NA	PCMS	NA	NA	blood	samples tested at screening dilution of 1:100	Ally Finkbeiner, Jennifer Johnson, Gwenyth Calaro, Tanishq Jain, Linnea Donovan	2023/2025
R200-Calisher2005	Reithrodontomys megalotis	Sin Nombre Virus | El Moro Canyon Virus | Limestone Canyon Virus | Black Creek Canal Virus | New York-1 Virus	Autumn 1996	Field Observation	Prevalence	ELISA	18	NA	% Prevalence	NA	0	Pinyon Canyon Maneuver Site		Las Animas County, CO	Colorado	United States of America	NA	PCMS	NA	NA	blood	samples tested at screening dilution of 1:100	Ally Finkbeiner, Jennifer Johnson, Gwenyth Calaro, Tanishq Jain, Linnea Donovan	2023/2025
R200-Calisher2005	Reithrodontomys megalotis	Sin Nombre Virus | El Moro Canyon Virus | Limestone Canyon Virus | Black Creek Canal Virus | New York-1 Virus	Winter 1997	Field Observation	Prevalence	ELISA	2.5	NA	% Prevalence	NA	0	Pinyon Canyon Maneuver Site		Las Animas County, CO	Colorado	United States of America	NA	PCMS	NA	NA	blood	samples tested at screening dilution of 1:100	Ally Finkbeiner, Jennifer Johnson, Gwenyth Calaro, Tanishq Jain, Linnea Donovan	2023/2025
R200-Calisher2005	Reithrodontomys megalotis	Sin Nombre Virus | El Moro Canyon Virus | Limestone Canyon Virus | Black Creek Canal Virus | New York-1 Virus	Spring 1997	Field Observation	Prevalence	ELISA	2	NA	% Prevalence	NA	0	Pinyon Canyon Maneuver Site		Las Animas County, CO	Colorado	United States of America	NA	PCMS	NA	NA	blood	samples tested at screening dilution of 1:100	Ally Finkbeiner, Jennifer Johnson, Gwenyth Calaro, Tanishq Jain, Linnea Donovan	2023/2025
R200-Calisher2005	Reithrodontomys megalotis	Sin Nombre Virus | El Moro Canyon Virus | Limestone Canyon Virus | Black Creek Canal Virus | New York-1 Virus	Summer 1997	Field Observation	Prevalence	ELISA	10	NA	% Prevalence	NA	0	Pinyon Canyon Maneuver Site		Las Animas County, CO	Colorado	United States of America	NA	PCMS	NA	NA	blood	samples tested at screening dilution of 1:100	Ally Finkbeiner, Jennifer Johnson, Gwenyth Calaro, Tanishq Jain, Linnea Donovan	2023/2025
R200-Calisher2005	Reithrodontomys megalotis	Sin Nombre Virus | El Moro Canyon Virus | Limestone Canyon Virus | Black Creek Canal Virus | New York-1 Virus	Autumn 1997	Field Observation	Prevalence	ELISA	15	NA	% Prevalence	NA	0	Pinyon Canyon Maneuver Site		Las Animas County, CO	Colorado	United States of America	NA	PCMS	NA	NA	blood	samples tested at screening dilution of 1:100	Ally Finkbeiner, Jennifer Johnson, Gwenyth Calaro, Tanishq Jain, Linnea Donovan	2023/2025
R200-Calisher2005	Reithrodontomys megalotis	Sin Nombre Virus | El Moro Canyon Virus | Limestone Canyon Virus | Black Creek Canal Virus | New York-1 Virus	Winter 1998	Field Observation	Prevalence	ELISA	8	NA	% Prevalence	NA	0	Pinyon Canyon Maneuver Site		Las Animas County, CO	Colorado	United States of America	NA	PCMS	NA	NA	blood	samples tested at screening dilution of 1:100	Ally Finkbeiner, Jennifer Johnson, Gwenyth Calaro, Tanishq Jain, Linnea Donovan	2023/2025
R200-Calisher2005	Reithrodontomys megalotis	Sin Nombre Virus | El Moro Canyon Virus | Limestone Canyon Virus | Black Creek Canal Virus | New York-1 Virus	Spring 1998	Field Observation	Prevalence	ELISA	25	NA	% Prevalence	NA	0	Pinyon Canyon Maneuver Site		Las Animas County, CO	Colorado	United States of America	NA	PCMS	NA	NA	blood	samples tested at screening dilution of 1:100	Ally Finkbeiner, Jennifer Johnson, Gwenyth Calaro, Tanishq Jain, Linnea Donovan	2023/2025
R200-Calisher2005	Reithrodontomys megalotis	Sin Nombre Virus | El Moro Canyon Virus | Limestone Canyon Virus | Black Creek Canal Virus | New York-1 Virus	Autumn 1998	Field Observation	Prevalence	ELISA	0	NA	% Prevalence	NA	0	Pinyon Canyon Maneuver Site		Las Animas County, CO	Colorado	United States of America	NA	PCMS	NA	NA	blood	samples tested at screening dilution of 1:100	Ally Finkbeiner, Jennifer Johnson, Gwenyth Calaro, Tanishq Jain, Linnea Donovan	2023/2025
R200-Calisher2005	Reithrodontomys megalotis	Sin Nombre Virus | El Moro Canyon Virus | Limestone Canyon Virus | Black Creek Canal Virus | New York-1 Virus	Winter 1999	Field Observation	Prevalence	ELISA	27	NA	% Prevalence	NA	0	Pinyon Canyon Maneuver Site		Las Animas County, CO	Colorado	United States of America	NA	PCMS	NA	NA	blood	samples tested at screening dilution of 1:100	Ally Finkbeiner, Jennifer Johnson, Gwenyth Calaro, Tanishq Jain, Linnea Donovan	2023/2025
R200-Calisher2005	Reithrodontomys megalotis	Sin Nombre Virus | El Moro Canyon Virus | Limestone Canyon Virus | Black Creek Canal Virus | New York-1 Virus	Spring 1999	Field Observation	Prevalence	ELISA	25	NA	Percentage	NA	0	Pinyon Canyon Maneuver Site		Las Animas County, CO	Colorado	United States of America	NA	PCMS	NA	NA	blood	samples tested at screening dilution of 1:100	Ally Finkbeiner, Jennifer Johnson, Gwenyth Calaro, Tanishq Jain, Linnea Donovan	2023/2025
R200-Calisher2005	Reithrodontomys megalotis	Sin Nombre Virus | El Moro Canyon Virus | Limestone Canyon Virus | Black Creek Canal Virus | New York-1 Virus	Summer 1999	Field Observation	Prevalence	ELISA	10	NA	Percentage	NA	0	Pinyon Canyon Maneuver Site		Las Animas County, CO	Colorado	United States of America	NA	PCMS	NA	NA	blood	samples tested at screening dilution of 1:100	Ally Finkbeiner, Jennifer Johnson, Gwenyth Calaro, Tanishq Jain, Linnea Donovan	2023/2025
R200-Calisher2005	Reithrodontomys megalotis	Sin Nombre Virus | El Moro Canyon Virus | Limestone Canyon Virus | Black Creek Canal Virus | New York-1 Virus	Autumn 1999	Field Observation	Prevalence	ELISA	11	NA	Percentage	NA	0	Pinyon Canyon Maneuver Site		Las Animas County, CO	Colorado	United States of America	NA	PCMS	NA	NA	blood	samples tested at screening dilution of 1:100	Ally Finkbeiner, Jennifer Johnson, Gwenyth Calaro, Tanishq Jain, Linnea Donovan	2023/2025
R200-Calisher2005	Reithrodontomys megalotis	Sin Nombre Virus | El Moro Canyon Virus | Limestone Canyon Virus | Black Creek Canal Virus | New York-1 Virus	Winter 2000	Field Observation	Prevalence	ELISA	15	NA	Percentage	NA	0	Pinyon Canyon Maneuver Site		Las Animas County, CO	Colorado	United States of America	NA	PCMS	NA	NA	blood	samples tested at screening dilution of 1:100	Ally Finkbeiner, Jennifer Johnson, Gwenyth Calaro, Tanishq Jain, Linnea Donovan	2023/2025
R200-Calisher2005	Reithrodontomys megalotis	Sin Nombre Virus | El Moro Canyon Virus | Limestone Canyon Virus | Black Creek Canal Virus | New York-1 Virus	Spring 2000	Field Observation	Prevalence	ELISA	10	NA	Percentage	NA	0	Pinyon Canyon Maneuver Site		Las Animas County, CO	Colorado	United States of America	NA	PCMS	NA	NA	blood	samples tested at screening dilution of 1:100	Ally Finkbeiner, Jennifer Johnson, Gwenyth Calaro, Tanishq Jain, Linnea Donovan	2023/2025
R200-Calisher2005	Reithrodontomys megalotis	Sin Nombre Virus | El Moro Canyon Virus | Limestone Canyon Virus | Black Creek Canal Virus | New York-1 Virus	Summer 2000	Field Observation	Prevalence	ELISA	4	NA	Percentage	NA	0	Pinyon Canyon Maneuver Site		Las Animas County, CO	Colorado	United States of America	NA	PCMS	NA	NA	blood	samples tested at screening dilution of 1:100	Ally Finkbeiner, Jennifer Johnson, Gwenyth Calaro, Tanishq Jain, Linnea Donovan	2023/2025
R200-Calisher2005	Reithrodontomys megalotis	Sin Nombre Virus | El Moro Canyon Virus | Limestone Canyon Virus | Black Creek Canal Virus | New York-1 Virus	Autumn 2000	Field Observation	Prevalence	ELISA	6	NA	Percentage	NA	0	Pinyon Canyon Maneuver Site		Las Animas County, CO	Colorado	United States of America	NA	PCMS	NA	NA	blood	samples tested at screening dilution of 1:100	Ally Finkbeiner, Jennifer Johnson, Gwenyth Calaro, Tanishq Jain, Linnea Donovan	2023/2025
R200-Calisher2005	Reithrodontomys megalotis	Sin Nombre Virus | El Moro Canyon Virus | Limestone Canyon Virus | Black Creek Canal Virus | New York-1 Virus	1995-04/1995-05	Field Observation	Seroconversions	ELISA	31	NA	Days	NA	0	Pinyon Canyon Maneuver Site		Las Animas County, CO	Colorado	United States of America	NA	PCMS	male	adult	blood	samples tested at screening dilution of 1:100	Ally Finkbeiner, Jennifer Johnson, Gwenyth Calaro, Tanishq Jain, Linnea Donovan	2023/2025
R200-Calisher2005	Reithrodontomys megalotis	Sin Nombre Virus | El Moro Canyon Virus | Limestone Canyon Virus | Black Creek Canal Virus | New York-1 Virus	1995-04/1995-06	Field Observation	Seroconversions	ELISA	62	NA	Days	NA	0	Pinyon Canyon Maneuver Site		Las Animas County, CO	Colorado	United States of America	NA	PCMS	male	adult	blood	samples tested at screening dilution of 1:100	Ally Finkbeiner, Jennifer Johnson, Gwenyth Calaro, Tanishq Jain, Linnea Donovan	2023/2025
R200-Calisher2005	Reithrodontomys megalotis	Sin Nombre Virus | El Moro Canyon Virus | Limestone Canyon Virus | Black Creek Canal Virus | New York-1 Virus	1995-10/1995-11	Field Observation	Seroconversions	ELISA	32	NA	Days	NA	0	Pinyon Canyon Maneuver Site		Las Animas County, CO	Colorado	United States of America	NA	PCMS	male	adult	blood	samples tested at screening dilution of 1:100	Ally Finkbeiner, Jennifer Johnson, Gwenyth Calaro, Tanishq Jain, Linnea Donovan	2023/2025
R200-Calisher2005	Reithrodontomys megalotis	Sin Nombre Virus | El Moro Canyon Virus | Limestone Canyon Virus | Black Creek Canal Virus | New York-1 Virus	1996-03/1996-04	Field Observation	Seroconversions	ELISA	32	NA	Days	NA	0	Pinyon Canyon Maneuver Site		Las Animas County, CO	Colorado	United States of America	NA	PCMS	male	adult	blood	samples tested at screening dilution of 1:100	Ally Finkbeiner, Jennifer Johnson, Gwenyth Calaro, Tanishq Jain, Linnea Donovan	2023/2025
R200-Calisher2005	Reithrodontomys megalotis	Sin Nombre Virus | El Moro Canyon Virus | Limestone Canyon Virus | Black Creek Canal Virus | New York-1 Virus	1996-03/1996-05	Field Observation	Seroconversions	ELISA	62	NA	Days	NA	0	Pinyon Canyon Maneuver Site		Las Animas County, CO	Colorado	United States of America	NA	PCMS	male	adult	blood	samples tested at screening dilution of 1:100	Ally Finkbeiner, Jennifer Johnson, Gwenyth Calaro, Tanishq Jain, Linnea Donovan	2023/2025
R200-Calisher2005	Reithrodontomys megalotis	Sin Nombre Virus | El Moro Canyon Virus | Limestone Canyon Virus | Black Creek Canal Virus | New York-1 Virus	1996-04/1996-06	Field Observation	Seroconversions	ELISA	62	NA	Days	NA	0	Pinyon Canyon Maneuver Site		Las Animas County, CO	Colorado	United States of America	NA	PCMS	male	adult	blood	samples tested at screening dilution of 1:100	Ally Finkbeiner, Jennifer Johnson, Gwenyth Calaro, Tanishq Jain, Linnea Donovan	2023/2025
R200-Calisher2005	Reithrodontomys megalotis	Sin Nombre Virus | El Moro Canyon Virus | Limestone Canyon Virus | Black Creek Canal Virus | New York-1 Virus	1996-09/1996-11	Field Observation	Seroconversions	ELISA	62	NA	Days	NA	0	Pinyon Canyon Maneuver Site		Las Animas County, CO	Colorado	United States of America	NA	PCMS	male	adult	blood	samples tested at screening dilution of 1:100	Ally Finkbeiner, Jennifer Johnson, Gwenyth Calaro, Tanishq Jain, Linnea Donovan	2023/2025
R200-Calisher2005	Reithrodontomys megalotis	Sin Nombre Virus | El Moro Canyon Virus | Limestone Canyon Virus | Black Creek Canal Virus | New York-1 Virus	1997-06/1997-07	Field Observation	Seroconversions	ELISA	31	NA	Days	NA	0	Pinyon Canyon Maneuver Site		Las Animas County, CO	Colorado	United States of America	NA	PCMS	male	adult	blood	samples tested at screening dilution of 1:100	Ally Finkbeiner, Jennifer Johnson, Gwenyth Calaro, Tanishq Jain, Linnea Donovan	2023/2025
R200-Calisher2005	Reithrodontomys megalotis	Sin Nombre Virus | El Moro Canyon Virus | Limestone Canyon Virus | Black Creek Canal Virus | New York-1 Virus	2000-09/2000-11	Field Observation	Seroconversions	ELISA	62	NA	Days	NA	0	Pinyon Canyon Maneuver Site		Las Animas County, CO	Colorado	United States of America	NA	PCMS	male	adult	blood	samples tested at screening dilution of 1:100	Ally Finkbeiner, Jennifer Johnson, Gwenyth Calaro, Tanishq Jain, Linnea Donovan	2023/2025
R200-Calisher2005	Reithrodontomys megalotis	Sin Nombre Virus | El Moro Canyon Virus | Limestone Canyon Virus | Black Creek Canal Virus | New York-1 Virus	1996-03/1996-04	Field Observation	Seroconversions	ELISA	32	NA	Days	NA	0	Pinyon Canyon Maneuver Site		Las Animas County, CO	Colorado	United States of America	NA	PCMS	female	adult	blood	samples tested at screening dilution of 1:100	Ally Finkbeiner, Jennifer Johnson, Gwenyth Calaro, Tanishq Jain, Linnea Donovan	2023/2025
R200-Calisher2005	Reithrodontomys megalotis	Sin Nombre Virus | El Moro Canyon Virus | Limestone Canyon Virus | Black Creek Canal Virus | New York-1 Virus	1997-07/1997-08	Field Observation	Seroconversions	ELISA	32	NA	Days	NA	0	Pinyon Canyon Maneuver Site		Las Animas County, CO	Colorado	United States of America	NA	PCMS	female	adult	blood	samples tested at screening dilution of 1:100	Ally Finkbeiner, Jennifer Johnson, Gwenyth Calaro, Tanishq Jain, Linnea Donovan	2023/2025
R200-Calisher2005	Reithrodontomys megalotis	Sin Nombre Virus | El Moro Canyon Virus | Limestone Canyon Virus | Black Creek Canal Virus | New York-1 Virus	1999-08/1999-09	Field Observation	Seroconversions	ELISA	32	NA	Days	NA	0	Pinyon Canyon Maneuver Site		Las Animas County, CO	Colorado	United States of America	NA	PCMS	female	adult	blood	samples tested at screening dilution of 1:100	Ally Finkbeiner, Jennifer Johnson, Gwenyth Calaro, Tanishq Jain, Linnea Donovan	2023/2025
R200-Calisher2005	Peromyscus maniculatus	Sin Nombre Virus | El Moro Canyon Virus | Limestone Canyon Virus | Black Creek Canal Virus | New York-1 Virus	1995-01/2000-11	Field Observation	Infection rate	ELISA	0.41	NA	Positive real number	NA	0	Mouth of Red Rock Canyon (37°32.759'N,103°49.352'W)		Las Animas County, CO	Colorado	United States of America	NA	MRC	NA	NA	blood	samples tested at screening dilution of 1:100	Ally Finkbeiner, Jennifer Johnson, Gwenyth Calaro, Tanishq Jain, Linnea Donovan	2023/2025
R200-Calisher2005	Peromyscus maniculatus	Sin Nombre Virus | El Moro Canyon Virus | Limestone Canyon Virus | Black Creek Canal Virus | New York-1 Virus	1995-01/2000-11	Field Observation	Infection rate	ELISA	0.32	NA	Positive real number	NA	0	Mouth of Red Rock Canyon (37°32.759'N,103°49.352'W)		Las Animas County, CO	Colorado	United States of America	NA	MRC	male	NA	blood	samples tested at screening dilution of 1:100	Ally Finkbeiner, Jennifer Johnson, Gwenyth Calaro, Tanishq Jain, Linnea Donovan	2023/2025
R200-Calisher2005	Peromyscus maniculatus	Sin Nombre Virus | El Moro Canyon Virus | Limestone Canyon Virus | Black Creek Canal Virus | New York-1 Virus	1995-01/2000-11	Field Observation	Infection rate	ELISA	0.57	NA	Positive real number	NA	0	Mouth of Red Rock Canyon (37°32.759'N,103°49.352'W)		Las Animas County, CO	Colorado	United States of America	NA	MRC	female	NA	blood	samples tested at screening dilution of 1:100	Ally Finkbeiner, Jennifer Johnson, Gwenyth Calaro, Tanishq Jain, Linnea Donovan	2023/2025
R200-Calisher2005	Peromyscus maniculatus	Sin Nombre Virus | El Moro Canyon Virus | Limestone Canyon Virus | Black Creek Canal Virus | New York-1 Virus	1995-01/2000-11	Field Observation	Infection rate	ELISA	0.72	NA	Positive real number	NA	0	Red Rock Canyon (37°32.169'N,103°49.105'W)		Las Animas County, CO	Colorado	United States of America	NA	RRC	NA	NA	blood	samples tested at screening dilution of 1:100	Ally Finkbeiner, Jennifer Johnson, Gwenyth Calaro, Tanishq Jain, Linnea Donovan	2023/2025
R200-Calisher2005	Peromyscus maniculatus	Sin Nombre Virus | El Moro Canyon Virus | Limestone Canyon Virus | Black Creek Canal Virus | New York-1 Virus	1995-01/2000-11	Field Observation	Infection rate	ELISA	1.34	NA	Positive real number	NA	0	Red Rock Canyon (37°32.169'N,103°49.105'W)		Las Animas County, CO	Colorado	United States of America	NA	RRC	male	NA	blood	samples tested at screening dilution of 1:100	Ally Finkbeiner, Jennifer Johnson, Gwenyth Calaro, Tanishq Jain, Linnea Donovan	2023/2025
R200-Calisher2005	Peromyscus maniculatus	Sin Nombre Virus | El Moro Canyon Virus | Limestone Canyon Virus | Black Creek Canal Virus | New York-1 Virus	1995-01/2000-11	Field Observation	Infection rate	ELISA	0	NA	Positive real number	NA	0	Red Rock Canyon (37°32.169'N,103°49.105'W)		Las Animas County, CO	Colorado	United States of America	NA	RRC	female	NA	blood	samples tested at screening dilution of 1:100	Ally Finkbeiner, Jennifer Johnson, Gwenyth Calaro, Tanishq Jain, Linnea Donovan	2023/2025
R200-Calisher2005	Reithrodontomys megalotis	Sin Nombre Virus | El Moro Canyon Virus | Limestone Canyon Virus | Black Creek Canal Virus | New York-1 Virus	1995-01/2000-11	Field Observation	Infection rate	ELISA	4.15	NA	Positive real number	NA	0	Mouth of Red Rock Canyon (37°32.759'N,103°49.352'W)		Las Animas County, CO	Colorado	United States of America	NA	MRC	NA	NA	blood	samples tested at screening dilution of 1:100	Ally Finkbeiner, Jennifer Johnson, Gwenyth Calaro, Tanishq Jain, Linnea Donovan	2023/2025
R200-Calisher2005	Reithrodontomys megalotis	Sin Nombre Virus | El Moro Canyon Virus | Limestone Canyon Virus | Black Creek Canal Virus | New York-1 Virus	1995-01/2000-11	Field Observation	Infection rate	ELISA	6.57	NA	Positive real number	NA	0	Mouth of Red Rock Canyon (37°32.759'N,103°49.352'W)		Las Animas County, CO	Colorado	United States of America	NA	MRC	male	NA	blood	samples tested at screening dilution of 1:100	Ally Finkbeiner, Jennifer Johnson, Gwenyth Calaro, Tanishq Jain, Linnea Donovan	2023/2025
R200-Calisher2005	Reithrodontomys megalotis	Sin Nombre Virus | El Moro Canyon Virus | Limestone Canyon Virus | Black Creek Canal Virus | New York-1 Virus	1995-01/2000-11	Field Observation	Infection rate	ELISA	2.23	NA	Positive real number	NA	0	Mouth of Red Rock Canyon (37°32.759'N,103°49.352'W)		Las Animas County, CO	Colorado	United States of America	NA	MRC	female	NA	blood	samples tested at screening dilution of 1:100	Ally Finkbeiner, Jennifer Johnson, Gwenyth Calaro, Tanishq Jain, Linnea Donovan	2023/2025
R200-Calisher2005	Reithrodontomys megalotis	Sin Nombre Virus | El Moro Canyon Virus | Limestone Canyon Virus | Black Creek Canal Virus | New York-1 Virus	1995-01/2000-11	Field Observation	Infection rate	ELISA	5.8	NA	Positive real number	NA	0	Red Rock Canyon (37°32.169'N,103°49.105'W)		Las Animas County, CO	Colorado	United States of America	NA	RRC	NA	NA	blood	samples tested at screening dilution of 1:100	Ally Finkbeiner, Jennifer Johnson, Gwenyth Calaro, Tanishq Jain, Linnea Donovan	2023/2025
R200-Calisher2005	Reithrodontomys megalotis	Sin Nombre Virus | El Moro Canyon Virus | Limestone Canyon Virus | Black Creek Canal Virus | New York-1 Virus	1995-01/2000-11	Field Observation	Infection rate	ELISA	9.3	NA	Positive real number	NA	0	Red Rock Canyon (37°32.169'N,103°49.105'W)		Las Animas County, CO	Colorado	United States of America	NA	RRC	male	NA	blood	samples tested at screening dilution of 1:100	Ally Finkbeiner, Jennifer Johnson, Gwenyth Calaro, Tanishq Jain, Linnea Donovan	2023/2025
R200-Calisher2005	Reithrodontomys megalotis	Sin Nombre Virus | El Moro Canyon Virus | Limestone Canyon Virus | Black Creek Canal Virus | New York-1 Virus	1995-01/2000-11	Field Observation	Infection rate	ELISA	0	NA	Positive real number	NA	0	Red Rock Canyon (37°32.169'N,103°49.105'W)		Las Animas County, CO	Colorado	United States of America	NA	RRC	female	NA	blood	samples tested at screening dilution of 1:100	Ally Finkbeiner, Jennifer Johnson, Gwenyth Calaro, Tanishq Jain, Linnea Donovan	2023/2025
R214-Mantooth2001	Baiomys taylori	Caño Delgadito virus	1995/1999	Field Observation	Titration Threshold Count	ELISA	7	NA	Integer	<1/320	0	NA	NA	NA	Texas	United States	NA	NA	NA	NA	Blood	NA	Ally Finkbeiner, Jennifer Johnson, Gwenyth Calaro, Tanishq Jain, Linnea Donovan	2023/2025
R214-Mantooth2001	Baiomys taylori	Caño Delgadito virus	1995/1999	Field Observation	Positive-Negative-Total Count	ELISA	0 | 7 | 7	NA	Integer List	<1/320	1	NA	NA	NA	Texas	United States	NA	NA	NA	NA	Blood	NA	Ally Finkbeiner, Jennifer Johnson, Gwenyth Calaro, Tanishq Jain, Linnea Donovan	2023/2025
R214-Mantooth2001	Chaetodipus eremicus	Caño Delgadito virus	1995/1999	Field Observation	Titration Threshold Count	ELISA	18	NA	Integer	<1/320	0	NA	NA	Otero County	Texas	United States	NA	Otero County (New Mexico)	NA	NA	Blood	NA	Ally Finkbeiner, Jennifer Johnson, Gwenyth Calaro, Tanishq Jain, Linnea Donovan	2023/2025
R214-Mantooth2001	Chaetodipus eremicus	Caño Delgadito virus	1995/1999	Field Observation	Positive-Negative-Total Count	ELISA	0 | 18 | 18	NA	Integer List	<1/320	1	NA	NA	Otero County	Texas	United States	NA	Otero County (New Mexico)	NA	NA	Blood	NA	Ally Finkbeiner, Jennifer Johnson, Gwenyth Calaro, Tanishq Jain, Linnea Donovan	2023/2025
R214-Mantooth2001	Chaetodipus hispidus	Caño Delgadito virus	1995/1999	Field Observation	Titration Threshold Count	ELISA	45	NA	Integer	<1/320	0	NA	NA	Otero County	Texas	United States	NA	Otero County (New Mexico)	NA	NA	Blood	NA	Ally Finkbeiner, Jennifer Johnson, Gwenyth Calaro, Tanishq Jain, Linnea Donovan	2023/2025
R214-Mantooth2001	Chaetodipus hispidus	Caño Delgadito virus	1995/1999	Field Observation	Positive-Only Count	ELISA	0 | 45 | 45	NA	Integer List	<1/320	1	NA	NA	Otero County	Texas	United States	NA	Otero County (New Mexico)	NA	NA	Blood	NA	Ally Finkbeiner, Jennifer Johnson, Gwenyth Calaro, Tanishq Jain, Linnea Donovan	2023/2025
R214-Mantooth2001	Chaetodipus intermedius	Caño Delgadito virus	1995/1999	Field Observation	Titration Threshold Count	ELISA	36	NA	Integer	<1/320	0	NA	NA	Otero County	Texas	United States	NA	Otero County (New Mexico)	NA	NA	Blood	NA	Ally Finkbeiner, Jennifer Johnson, Gwenyth Calaro, Tanishq Jain, Linnea Donovan	2023/2025
R214-Mantooth2001	Chaetodipus intermedius	Caño Delgadito virus	1995/1999	Field Observation	Positive-Only Count	ELISA	0 | 36 | 36	NA	Integer List	<1/320	1	NA	NA	Otero County	Texas	United States	NA	Otero County (New Mexico)	NA	NA	Blood	NA	Ally Finkbeiner, Jennifer Johnson, Gwenyth Calaro, Tanishq Jain, Linnea Donovan	2023/2025
R214-Mantooth2001	Chaetodipus nelsoni	Caño Delgadito virus	1995/1999	Field Observation	Titration Threshold Count	ELISA	57	NA	Integer	<1/320	0	NA	NA	Otero County	Texas	United States	NA	Otero County (New Mexico)	NA	NA	Blood	NA	Ally Finkbeiner, Jennifer Johnson, Gwenyth Calaro, Tanishq Jain, Linnea Donovan	2023/2025
R214-Mantooth2001	Chaetodipus nelsoni	Caño Delgadito virus	1995/1999	Field Observation	Positive-Only Count	ELISA	0 | 57 | 57	NA	Integer List	<1/320	1	NA	NA	Otero County	Texas	United States	NA	Otero County (New Mexico)	NA	NA	Blood	NA	Ally Finkbeiner, Jennifer Johnson, Gwenyth Calaro, Tanishq Jain, Linnea Donovan	2023/2025
R214-Mantooth2001	Chaetodipus penicillatus	Caño Delgadito virus	1995/1999	Field Observation	Titration Threshold Count	ELISA	8	NA	Integer	<1/320	0	NA	NA	Otero County	Texas	United States	NA	Otero County (New Mexico)	NA	NA	Blood	NA	Ally Finkbeiner, Jennifer Johnson, Gwenyth Calaro, Tanishq Jain, Linnea Donovan	2023/2025
R214-Mantooth2001	Chaetodipus penicillatus	Caño Delgadito virus	1995/1999	Field Observation	Positive-Negative-Total Count	ELISA	0 | 8 | 8	NA	Integer List	<1/320	1	NA	NA	Otero County	Texas	United States	NA	Otero County (New Mexico)	NA	NA	Blood	NA	Ally Finkbeiner, Jennifer Johnson, Gwenyth Calaro, Tanishq Jain, Linnea Donovan	2023/2025
R214-Mantooth2001	Dipodomys merriami	Caño Delgadito virus	1995/1999	Field Observation	Titration Threshold Count	ELISA	76	NA	Integer	<1/320	0	NA	NA	Otero County	Texas	United States	NA	Otero County (New Mexico)	NA	NA	Blood	NA	Ally Finkbeiner, Jennifer Johnson, Gwenyth Calaro, Tanishq Jain, Linnea Donovan	2023/2025
R214-Mantooth2001	Dipodomys merriami	Caño Delgadito virus	1995/1999	Field Observation	Positive-Only Count	ELISA	0 | 76 | 76	NA	Integer List	<1/320	1	NA	NA	Otero County	Texas	United States	NA	Otero County (New Mexico)	NA	NA	Blood	NA	Ally Finkbeiner, Jennifer Johnson, Gwenyth Calaro, Tanishq Jain, Linnea Donovan	2023/2025
R214-Mantooth2001	Dipodomys ordii	Caño Delgadito virus	1995/1999	Field Observation	Titration Threshold Count	ELISA	42	NA	Integer	<1/320	0	NA	NA	Otero County	Texas	United States	NA	Otero County (New Mexico)	NA	NA	Blood	NA	Ally Finkbeiner, Jennifer Johnson, Gwenyth Calaro, Tanishq Jain, Linnea Donovan	2023/2025
R214-Mantooth2001	Dipodomys ordii	Caño Delgadito virus	1995/1999	Field Observation	Positive-Only Count	ELISA	0 | 42 | 42	NA	Integer List	<1/320	1	NA	NA	Otero County	Texas	United States	NA	Otero County (New Mexico)	NA	NA	Blood	NA	Ally Finkbeiner, Jennifer Johnson, Gwenyth Calaro, Tanishq Jain, Linnea Donovan	2023/2025
R214-Mantooth2001	Dipodomys spectabilis	Caño Delgadito virus	1995/1999	Field Observation	Titration Threshold Count	ELISA	2	NA	Integer	<1/320	0	NA	NA	Otero County	Texas	United States	NA	Otero County (New Mexico)	NA	NA	Blood	NA	Ally Finkbeiner, Jennifer Johnson, Gwenyth Calaro, Tanishq Jain, Linnea Donovan	2023/2025
R214-Mantooth2001	Dipodomys spectabilis	Caño Delgadito virus	1995/1999	Field Observation	Positive-Negative-Total Count	ELISA	0 | 2 | 2	NA	Integer List	<1/320	1	NA	NA	Otero County	Texas	United States	NA	Otero County (New Mexico)	NA	NA	Blood	NA	Ally Finkbeiner, Jennifer Johnson, Gwenyth Calaro, Tanishq Jain, Linnea Donovan	2023/2025
R214-Mantooth2001	Microtus pinetorum	Caño Delgadito virus	1995/1999	Field Observation	Titration Threshold Count	ELISA	1	NA	Integer	<1/320	0	NA	NA	Otero County | Ocampo	Texas	United States | Mexico	NA	Otero County (New Mexico) | Ocampo (Mexico)	NA	NA	Blood	NA	Ally Finkbeiner, Jennifer Johnson, Gwenyth Calaro, Tanishq Jain, Linnea Donovan	2023/2025
R214-Mantooth2001	Microtus pinetorum	Caño Delgadito virus	1995/1999	Field Observation	Positive-Negative-Total Count	ELISA	0 | 1 | 1	NA	Integer List	<1/320	1	NA	NA	Otero County | Ocampo	Texas	United States | Mexico	NA	Otero County (New Mexico) | Ocampo (Mexico)	NA	NA	Blood	NA	Ally Finkbeiner, Jennifer Johnson, Gwenyth Calaro, Tanishq Jain, Linnea Donovan	2023/2025
R214-Mantooth2001	Neotoma albigula	Caño Delgadito virus	1995/1999	Field Observation	Titration Threshold Count	ELISA	1	NA	Integer	>1/5120	0	NA	NA	Otero County | Ocampo	Texas	United States | Mexico	NA	Otero County (New Mexico) | Ocampo (Mexico)	NA	NA	Blood	NA	Ally Finkbeiner, Jennifer Johnson, Gwenyth Calaro, Tanishq Jain, Linnea Donovan	2023/2025
R214-Mantooth2001	Neotoma albigula	Caño Delgadito virus	1995/1999	Field Observation	Titration Threshold Count	ELISA	54	NA	Integer	<1/320	0	NA	NA	Otero County	Texas	United States	NA	Otero County (New Mexico)	NA	NA	Blood	NA	Ally Finkbeiner, Jennifer Johnson, Gwenyth Calaro, Tanishq Jain, Linnea Donovan	2023/2025
R214-Mantooth2001	Neotoma albigula	Caño Delgadito virus	1995/1999	Field Observation	Positive-Negative-Total Count	ELISA	1 | 54 | 55	NA	Integer List	<1/320 | >1/5120	1	NA	NA	Otero County	Texas	United States	NA	Otero County (New Mexico)	NA	NA	Blood	NA	Ally Finkbeiner, Jennifer Johnson, Gwenyth Calaro, Tanishq Jain, Linnea Donovan	2023/2025
R214-Mantooth2001	Neotoma floridana	Caño Delgadito virus	1995/1999	Field Observation	Titration Threshold Count	ELISA	2	NA	Integer	<1/320	0	NA	NA	Otero County | Ocampo	Texas	United States | Mexico	NA	Otero County (New Mexico) | Ocampo (Mexico)	NA	NA	Blood	NA	Ally Finkbeiner, Jennifer Johnson, Gwenyth Calaro, Tanishq Jain, Linnea Donovan	2023/2025
R214-Mantooth2001	Neotoma floridana	Caño Delgadito virus	1995/1999	Field Observation	Positive-Only Count	ELISA	0 | 2 | 2	NA	Integer List	<1/320	1	NA	NA	Otero County | Ocampo	Texas	United States | Mexico	NA	Otero County (New Mexico) | Ocampo (Mexico)	NA	NA	Blood	NA	Ally Finkbeiner, Jennifer Johnson, Gwenyth Calaro, Tanishq Jain, Linnea Donovan	2023/2025
R214-Mantooth2001	Neotoma mexicana	Caño Delgadito virus	1995/1999	Field Observation	Positive-Negative-Total Count	ELISA	0 | 7 | 7	NA	Integer List	<1/320	1	NA	NA	NA	Texas	United States	NA	NA	NA	NA	Blood	NA	Ally Finkbeiner, Jennifer Johnson, Gwenyth Calaro, Tanishq Jain, Linnea Donovan	2023/2025
R214-Mantooth2001	Neotoma mexicana	Caño Delgadito virus	1995/1999	Field Observation	Titration Threshold Count	ELISA	7	NA	Integer	<1/320	0	NA	NA	NA	Texas	United States	NA	NA	NA	NA	Blood	NA	Ally Finkbeiner, Jennifer Johnson, Gwenyth Calaro, Tanishq Jain, Linnea Donovan	2023/2025
R214-Mantooth2001	Neotoma micropus	Caño Delgadito virus	1995/1999	Field Observation	Positive-Negative-Total Count	ELISA	0 | 56 | 56	NA	Integer List	<1/320	1	NA	NA	NA	New Mexico | Texas	United States	Southeastern New Mexico	Otero County (New Mexico)	NA	NA	Blood	NA	Ally Finkbeiner, Jennifer Johnson, Gwenyth Calaro, Tanishq Jain, Linnea Donovan	2023/2025
R214-Mantooth2001	Neotoma micropus	Caño Delgadito virus	1995/1999	Field Observation	Titration Threshold Count	ELISA	56	NA	Integer	<1/320	0	NA	NA	NA	New Mexico | Texas	United States	Southeastern New Mexico	Otero County (New Mexico)	NA	NA	Blood	NA	Ally Finkbeiner, Jennifer Johnson, Gwenyth Calaro, Tanishq Jain, Linnea Donovan	2023/2025
R214-Mantooth2001	Onychomys arenicola	Caño Delgadito virus	1995/1999	Field Observation	Positive-Negative-Total Count	ELISA	0 | 3 | 3	NA	Integer List	<1/320	1	NA	NA	NA	New Mexico | Texas	United States	Southeastern New Mexico	Otero County (New Mexico)	NA	NA	Blood	NA	Ally Finkbeiner, Jennifer Johnson, Gwenyth Calaro, Tanishq Jain, Linnea Donovan	2023/2025
R214-Mantooth2001	Onychomys arenicola	Caño Delgadito virus	1995/1999	Field Observation	Titration Threshold Count	ELISA	3	NA	Integer	<1/320	0	NA	NA	NA	New Mexico | Texas	United States	Southeastern New Mexico	Otero County (New Mexico)	NA	NA	Blood	NA	Ally Finkbeiner, Jennifer Johnson, Gwenyth Calaro, Tanishq Jain, Linnea Donovan	2023/2025
R214-Mantooth2001	Onychomys leucogaster	Caño Delgadito virus	1995/1999	Field Observation	Positive-Negative-Total Count	ELISA	0 | 12 | 12	NA	Integer List	<1/320	1	NA	NA	NA	New Mexico | Texas	United States	Southeastern New Mexico	Otero County (New Mexico)	NA	NA	Blood	NA	Ally Finkbeiner, Jennifer Johnson, Gwenyth Calaro, Tanishq Jain, Linnea Donovan	2023/2025
R214-Mantooth2001	Onychomys leucogaster	Caño Delgadito virus	1995/1999	Field Observation	Titration Threshold Count	ELISA	12	NA	Integer	<1/320	0	NA	NA	NA	New Mexico | Texas	United States	Southeastern New Mexico	Otero County (New Mexico)	NA	NA	Blood	NA	Ally Finkbeiner, Jennifer Johnson, Gwenyth Calaro, Tanishq Jain, Linnea Donovan	2023/2025
R214-Mantooth2001	Onychomys palustris	Caño Delgadito virus	1995/1999	Field Observation	Positive-Negative-Total Count	ELISA	38 | 267 | 305	NA	Integer List	<1/320 | 1/320 | 1/1280 | >1/5120	1	NA	NA	NA	Texas	United States	NA	NA	NA	NA	Blood	NA	Ally Finkbeiner, Jennifer Johnson, Gwenyth Calaro, Tanishq Jain, Linnea Donovan	2023/2025
R214-Mantooth2001	Onychomys palustris	Caño Delgadito virus	1995/1999	Field Observation	Titration Threshold Count	ELISA	267	NA	Integer	<1/320	0	NA	NA	NA	Texas	United States	NA	NA	NA	NA	Blood	NA	Ally Finkbeiner, Jennifer Johnson, Gwenyth Calaro, Tanishq Jain, Linnea Donovan	2023/2025
R214-Mantooth2001	Onychomys palustris	Caño Delgadito virus	1995/1999	Field Observation	Titration Threshold Count	ELISA	12	NA	Integer	1/320	0	NA	NA	NA	Texas	United States	NA	NA	NA	NA	Blood	NA	Ally Finkbeiner, Jennifer Johnson, Gwenyth Calaro, Tanishq Jain, Linnea Donovan	2023/2025
R214-Mantooth2001	Onychomys palustris	Caño Delgadito virus	1995/1999	Field Observation	Titration Threshold Count	ELISA	14	NA	Integer	1/1280	0	NA	NA	NA	Texas	United States	NA	NA	NA	NA	Blood	NA	Ally Finkbeiner, Jennifer Johnson, Gwenyth Calaro, Tanishq Jain, Linnea Donovan	2023/2025
R214-Mantooth2001	Onychomys palustris	Caño Delgadito virus	1995/1999	Field Observation	Titration Threshold Count	ELISA	12	NA	Integer	>1/5120	0	NA	NA	NA	Texas	United States	NA	NA	NA	NA	Blood	NA	Ally Finkbeiner, Jennifer Johnson, Gwenyth Calaro, Tanishq Jain, Linnea Donovan	2023/2025
R214-Mantooth2001	Perognathus flavescens	Caño Delgadito virus	1995/1999	Field Observation	Positive-Negative-Total Count	ELISA	0 | 2 | 2	NA	Integer List	<1/320	1	NA	NA	NA	New Mexico	United States	Southeastern New Mexico	Otero County (New Mexico)	NA	NA	Blood	NA	Ally Finkbeiner, Jennifer Johnson, Gwenyth Calaro, Tanishq Jain, Linnea Donovan	2023/2025
R214-Mantooth2001	Perognathus flavescens	Caño Delgadito virus	1995/1999	Field Observation	Titration Threshold Count	ELISA	2	NA	Integer	<1/320	0	NA	NA	NA	New Mexico	United States	Southeastern New Mexico	Otero County (New Mexico)	NA	NA	Blood	NA	Ally Finkbeiner, Jennifer Johnson, Gwenyth Calaro, Tanishq Jain, Linnea Donovan	2023/2025
R214-Mantooth2001	Perognathus flavus	Caño Delgadito virus	1995/1999	Field Observation	Positive-Negative-Total Count	ELISA	0 | 15 | 15	NA	Integer List	<1/320	1	NA	NA	NA	New Mexico	United States	Southeastern New Mexico	Otero County (New Mexico)	NA	NA	Blood	NA	Ally Finkbeiner, Jennifer Johnson, Gwenyth Calaro, Tanishq Jain, Linnea Donovan	2023/2025
R214-Mantooth2001	Perognathus flavus	Caño Delgadito virus	1995/1999	Field Observation	Titration Threshold Count	ELISA	15	NA	Integer	<1/320	0	NA	NA	NA	New Mexico	United States	Southeastern New Mexico	Otero County (New Mexico)	NA	NA	Blood	NA	Ally Finkbeiner, Jennifer Johnson, Gwenyth Calaro, Tanishq Jain, Linnea Donovan	2023/2025
R214-Mantooth2001	Perognathus merriami	Caño Delgadito virus	1995/1999	Field Observation	Positive-Negative-Total Count	ELISA	6 | 152 | 158	NA	Integer List	<1/320 | 1/320 | >1/5120	1	NA	NA	NA	New Mexico | Texas	United States | Mexico	Southeastern New Mexico	Otero County (New Mexico) | Ocampo (Mexico)	NA	NA	Blood	NA	Ally Finkbeiner, Jennifer Johnson, Gwenyth Calaro, Tanishq Jain, Linnea Donovan	2023/2025
R214-Mantooth2001	Perognathus merriami	Caño Delgadito virus	1995/1999	Field Observation	Titration Threshold Count	ELISA	2	NA	Integer	1/320	0	NA	NA	NA	New Mexico | Texas	United States | Mexico	Southeastern New Mexico	Otero County (New Mexico) | Ocampo (Mexico)	NA	NA	Blood	NA	Ally Finkbeiner, Jennifer Johnson, Gwenyth Calaro, Tanishq Jain, Linnea Donovan	2023/2025
R214-Mantooth2001	Perognathus merriami	Caño Delgadito virus	1995/1999	Field Observation	Titration Threshold Count	ELISA	4	NA	Integer	>1/5120	0	NA	NA	NA	New Mexico | Texas	United States | Mexico	Southeastern New Mexico	Otero County (New Mexico) | Ocampo (Mexico)	NA	NA	Blood	NA	Ally Finkbeiner, Jennifer Johnson, Gwenyth Calaro, Tanishq Jain, Linnea Donovan	2023/2025
R214-Mantooth2001	Perognathus merriami	Caño Delgadito virus	1995/1999	Field Observation	Titration Threshold Count	ELISA	152	NA	Integer	<1/320	0	NA	NA	NA	New Mexico | Texas	United States | Mexico	Southeastern New Mexico	Otero County (New Mexico) | Ocampo (Mexico)	NA	NA	Blood	NA	Ally Finkbeiner, Jennifer Johnson, Gwenyth Calaro, Tanishq Jain, Linnea Donovan	2023/2025
R214-Mantooth2001	Peromyscus attwateri	Caño Delgadito virus	1995/1999	Field Observation	Positive-Negative-Total Count	ELISA	10 | 196 | 206	NA	Integer List	<1/320 | 1/320 | 1/1280 | >1/5120	1	NA	NA	NA	Texas	United States	NA	NA	NA	NA	Blood	NA	Ally Finkbeiner, Jennifer Johnson, Gwenyth Calaro, Tanishq Jain, Linnea Donovan	2023/2025
R214-Mantooth2001	Peromyscus attwateri	Caño Delgadito virus	1995/1999	Field Observation	Titration Threshold Count	ELISA	196	NA	Integer	<1/320	0	NA	NA	NA	Texas	United States	NA	NA	NA	NA	Blood	NA	Ally Finkbeiner, Jennifer Johnson, Gwenyth Calaro, Tanishq Jain, Linnea Donovan	2023/2025
R214-Mantooth2001	Peromyscus attwateri	Caño Delgadito virus	1995/1999	Field Observation	Titration Threshold Count	ELISA	2	NA	Integer	1/320	0	NA	NA	NA	Texas	United States	NA	NA	NA	NA	Blood	NA	Ally Finkbeiner, Jennifer Johnson, Gwenyth Calaro, Tanishq Jain, Linnea Donovan	2023/2025
R214-Mantooth2001	Peromyscus attwateri	Caño Delgadito virus	1995/1999	Field Observation	Titration Threshold Count	ELISA	1	NA	Integer	1/1280	0	NA	NA	NA	Texas	United States	NA	NA	NA	NA	Blood	NA	Ally Finkbeiner, Jennifer Johnson, Gwenyth Calaro, Tanishq Jain, Linnea Donovan	2023/2025
R214-Mantooth2001	Peromyscus attwateri	Caño Delgadito virus	1995/1999	Field Observation	Titration Threshold Count	ELISA	7	NA	Integer	>1/5120	0	NA	NA	NA	Texas	United States	NA	NA	NA	NA	Blood	NA	Ally Finkbeiner, Jennifer Johnson, Gwenyth Calaro, Tanishq Jain, Linnea Donovan	2023/2025
R214-Mantooth2001	Peromyscus boylii	Caño Delgadito virus	1995/1999	Field Observation	Positive-Negative-Total Count	ELISA	15 | 262 | 277	NA	Integer List	<1/320 | 1/320 | 1/1280 | >1/5120	1	NA	NA	NA	Texas	United States	NA	NA	NA	NA	Blood	NA	Ally Finkbeiner, Jennifer Johnson, Gwenyth Calaro, Tanishq Jain, Linnea Donovan	2023/2025
R214-Mantooth2001	Peromyscus boylii	Caño Delgadito virus	1995/1999	Field Observation	Titration Threshold Count	ELISA	262	NA	Integer	<1/320	0	NA	NA	NA	Texas	United States	NA	NA	NA	NA	Blood	NA	Ally Finkbeiner, Jennifer Johnson, Gwenyth Calaro, Tanishq Jain, Linnea Donovan	2023/2025
R214-Mantooth2001	Peromyscus boylii	Caño Delgadito virus	1995/1999	Field Observation	Titration Threshold Count	ELISA	2	NA	Integer	1/320	0	NA	NA	NA	Texas	United States	NA	NA	NA	NA	Blood	NA	Ally Finkbeiner, Jennifer Johnson, Gwenyth Calaro, Tanishq Jain, Linnea Donovan	2023/2025
R214-Mantooth2001	Peromyscus boylii	Caño Delgadito virus	1995/1999	Field Observation	Titration Threshold Count	ELISA	3	NA	Integer	1/1280	0	NA	NA	NA	Texas	United States	NA	NA	NA	NA	Blood	NA	Ally Finkbeiner, Jennifer Johnson, Gwenyth Calaro, Tanishq Jain, Linnea Donovan	2023/2025
R214-Mantooth2001	Peromyscus boylii	Caño Delgadito virus	1995/1999	Field Observation	Titration Threshold Count	ELISA	10	NA	Integer	>1/5120	0	NA	NA	NA	Texas	United States	NA	NA	NA	NA	Blood	NA	Ally Finkbeiner, Jennifer Johnson, Gwenyth Calaro, Tanishq Jain, Linnea Donovan	2023/2025
R214-Mantooth2001	Peromyscus eremicus	Caño Delgadito virus	1995/1999	Field Observation	Positive-Negative-Total Count	ELISA	0 | 46 | 46	NA	Integer List	<1/320	1	NA	NA	Otero County	Texas	United States	NA	Otero County (New Mexico) | Ocampo (Mexico)	NA	NA	Blood	NA	Ally Finkbeiner, Jennifer Johnson, Gwenyth Calaro, Tanishq Jain, Linnea Donovan	2023/2025
R214-Mantooth2001	Peromyscus eremicus	Caño Delgadito virus	1995/1999	Field Observation	Titration Threshold Count	ELISA	46	NA	Integer	<1/320	0	NA	NA	Otero County	Texas	United States	NA	Otero County (New Mexico) | Ocampo (Mexico)	NA	NA	Blood	NA	Ally Finkbeiner, Jennifer Johnson, Gwenyth Calaro, Tanishq Jain, Linnea Donovan	2023/2025
R214-Mantooth2001	Peromyscus gossypinus	Caño Delgadito virus	1995/1999	Field Observation	Positive-Negative-Total Count	ELISA	0 | 25 | 25	NA	Integer List	<1/320	1	NA	NA	NA	Texas	United States	NA	NA	NA	NA	Blood	NA	Ally Finkbeiner, Jennifer Johnson, Gwenyth Calaro, Tanishq Jain, Linnea Donovan	2023/2025
R214-Mantooth2001	Peromyscus gossypinus	Caño Delgadito virus	1995/1999	Field Observation	Titration Threshold Count	ELISA	25	NA	Integer	<1/320	0	NA	NA	NA	Texas	United States	NA	NA	NA	NA	Blood	NA	Ally Finkbeiner, Jennifer Johnson, Gwenyth Calaro, Tanishq Jain, Linnea Donovan	2023/2025
R214-Mantooth2001	Peromyscus hylocetes	Caño Delgadito virus	1995/1999	Field Observation	Positive-Negative-Total Count	ELISA	2 | 6 | 8	NA	Integer List	<1/320 | >1/5120	1	NA	NA	Ocampo	NA	Mexico	NA	Ocampo (Mexico)	NA	NA	Blood	NA	Ally Finkbeiner, Jennifer Johnson, Gwenyth Calaro, Tanishq Jain, Linnea Donovan	2023/2025
R214-Mantooth2001	Peromyscus hylocetes	Caño Delgadito virus	1995/1999	Field Observation	Titration Threshold Count	ELISA	6	NA	Integer	<1/320	0	NA	NA	Ocampo	NA	Mexico	NA	Ocampo (Mexico)	NA	NA	Blood	NA	Ally Finkbeiner, Jennifer Johnson, Gwenyth Calaro, Tanishq Jain, Linnea Donovan	2023/2025
R214-Mantooth2001	Peromyscus hylocetes	Caño Delgadito virus	1995/1999	Field Observation	Titration Threshold Count	ELISA	2	NA	Integer	>1/5120	0	NA	NA	Ocampo	NA	Mexico	NA	Ocampo (Mexico)	NA	NA	Blood	NA	Ally Finkbeiner, Jennifer Johnson, Gwenyth Calaro, Tanishq Jain, Linnea Donovan	2023/2025
R214-Mantooth2001	Peromyscus leucopus	Caño Delgadito virus	1995/1999	Field Observation	Positive-Negative-Total Count	ELISA	3 | 86 | 89	NA	Integer List	<1/320 | >1/5120	1	NA	NA	Otero County	Texas	United States	NA	Otero County (New Mexico)	NA	NA	Blood	NA	Ally Finkbeiner, Jennifer Johnson, Gwenyth Calaro, Tanishq Jain, Linnea Donovan	2023/2025
R214-Mantooth2001	Peromyscus leucopus	Caño Delgadito virus	1995/1999	Field Observation	Titration Threshold Count	ELISA	86	NA	Integer	<1/320	0	NA	NA	Otero County	Texas	United States	NA	Otero County (New Mexico)	NA	NA	Blood	NA	Ally Finkbeiner, Jennifer Johnson, Gwenyth Calaro, Tanishq Jain, Linnea Donovan	2023/2025
R214-Mantooth2001	Peromyscus leucopus	Caño Delgadito virus	1995/1999	Field Observation	Titration Threshold Count	ELISA	3	NA	Integer	>1/5120	0	NA	NA	Otero County	Texas	United States	NA	Otero County (New Mexico)	NA	NA	Blood	NA	Ally Finkbeiner, Jennifer Johnson, Gwenyth Calaro, Tanishq Jain, Linnea Donovan	2023/2025
R214-Mantooth2001	Peromyscus maniculatus	Caño Delgadito virus	1995/1999	Field Observation	Positive-Negative-Total Count	ELISA	1 | 29 | 30	NA	Integer List	<1/320 | 1/320	1	NA	NA	Otero County	Texas	United States	NA	Otero County (New Mexico)	NA	NA	Blood	NA	Ally Finkbeiner, Jennifer Johnson, Gwenyth Calaro, Tanishq Jain, Linnea Donovan	2023/2025
R214-Mantooth2001	Peromyscus maniculatus	Caño Delgadito virus	1995/1999	Field Observation	Titration Threshold Count	ELISA	29	NA	Integer	<1/320	0	NA	NA	Otero County	Texas	United States	NA	Otero County (New Mexico)	NA	NA	Blood	NA	Ally Finkbeiner, Jennifer Johnson, Gwenyth Calaro, Tanishq Jain, Linnea Donovan	2023/2025
R214-Mantooth2001	Peromyscus maniculatus	Caño Delgadito virus	1995/1999	Field Observation	Titration Threshold Count	ELISA	1	NA	Integer	1/320	0	NA	NA	Otero County	Texas	United States	NA	Otero County (New Mexico)	NA	NA	Blood	NA	Ally Finkbeiner, Jennifer Johnson, Gwenyth Calaro, Tanishq Jain, Linnea Donovan	2023/2025
R214-Mantooth2001	Peromyscus melanotis	Caño Delgadito virus	1995/1999	Field Observation	Positive-Negative-Total Count	ELISA	2 | 7 | 9	NA	Integer List	<1/320 | 1/320 | 1/1280	1	NA	NA	Ocampo	NA	Mexico	NA	Ocampo (Mexico)	NA	NA	Blood	NA	Ally Finkbeiner, Jennifer Johnson, Gwenyth Calaro, Tanishq Jain, Linnea Donovan	2023/2025
R214-Mantooth2001	Peromyscus melanotis	Caño Delgadito virus	1995/1999	Field Observation	Titration Threshold Count	ELISA	7	NA	Integer	<1/320	0	NA	NA	Ocampo	NA	Mexico	NA	Ocampo (Mexico)	NA	NA	Blood	NA	Ally Finkbeiner, Jennifer Johnson, Gwenyth Calaro, Tanishq Jain, Linnea Donovan	2023/2025
R214-Mantooth2001	Peromyscus melanotis	Caño Delgadito virus	1995/1999	Field Observation	Titration Threshold Count	ELISA	1	NA	Integer	1/320	0	NA	NA	Ocampo	NA	Mexico	NA	Ocampo (Mexico)	NA	NA	Blood	NA	Ally Finkbeiner, Jennifer Johnson, Gwenyth Calaro, Tanishq Jain, Linnea Donovan	2023/2025
R214-Mantooth2001	Peromyscus melanotis	Caño Delgadito virus	1995/1999	Field Observation	Titration Threshold Count	ELISA	1	NA	Integer	1/1280	0	NA	NA	Ocampo	NA	Mexico	NA	Ocampo (Mexico)	NA	NA	Blood	NA	Ally Finkbeiner, Jennifer Johnson, Gwenyth Calaro, Tanishq Jain, Linnea Donovan	2023/2025
R214-Mantooth2001	Peromyscus nasutus	Caño Delgadito virus	1995/1999	Field Observation	Positive-Negative-Total Count	ELISA	0 | 16 | 16	NA	Integer List	<1/320	1	NA	NA	NA	Texas	United States	NA	NA	NA	NA	Blood	NA	Ally Finkbeiner, Jennifer Johnson, Gwenyth Calaro, Tanishq Jain, Linnea Donovan	2023/2025
R214-Mantooth2001	Peromyscus nasutus	Caño Delgadito virus	1995/1999	Field Observation	Titration Threshold Count	ELISA	16	NA	Integer	<1/320	0	NA	NA	NA	Texas	United States	NA	NA	NA	NA	Blood	NA	Ally Finkbeiner, Jennifer Johnson, Gwenyth Calaro, Tanishq Jain, Linnea Donovan	2023/2025
R214-Mantooth2001	Peromyscus pectoralis	Caño Delgadito virus	1995/1999	Field Observation	Positive-Negative-Total Count	ELISA	3 | 115 | 118	NA	Integer List	<1/320 | 1/320 | >1/5120	1	NA	NA	NA	Texas	United States	NA	NA	NA	NA	Blood	NA	Ally Finkbeiner, Jennifer Johnson, Gwenyth Calaro, Tanishq Jain, Linnea Donovan	2023/2025
R214-Mantooth2001	Peromyscus pectoralis	Caño Delgadito virus	1995/1999	Field Observation	Titration Threshold Count	ELISA	115	NA	Integer	<1/320	0	NA	NA	NA	Texas	United States	NA	NA	NA	NA	Blood	NA	Ally Finkbeiner, Jennifer Johnson, Gwenyth Calaro, Tanishq Jain, Linnea Donovan	2023/2025
R214-Mantooth2001	Peromyscus pectoralis	Caño Delgadito virus	1995/1999	Field Observation	Titration Threshold Count	ELISA	1	NA	Integer	1/320	0	NA	NA	NA	Texas	United States	NA	NA	NA	NA	Blood	NA	Ally Finkbeiner, Jennifer Johnson, Gwenyth Calaro, Tanishq Jain, Linnea Donovan	2023/2025
R214-Mantooth2001	Peromyscus pectoralis	Caño Delgadito virus	1995/1999	Field Observation	Titration Threshold Count	ELISA	2	NA	Integer	>1/5120	0	NA	NA	NA	Texas	United States	NA	NA	NA	NA	Blood	NA	Ally Finkbeiner, Jennifer Johnson, Gwenyth Calaro, Tanishq Jain, Linnea Donovan	2023/2025
R214-Mantooth2001	Reithrodontomys fulvescens	Caño Delgadito virus	1995/1999	Field Observation	Positive-Negative-Total Count	ELISA	1 | 107 | 108	NA	Integer List	<1/320 | >1/5120	1	NA	NA	NA	Texas	United States	NA	NA	NA	NA	Blood	NA	Ally Finkbeiner, Jennifer Johnson, Gwenyth Calaro, Tanishq Jain, Linnea Donovan	2023/2025
R214-Mantooth2001	Reithrodontomys fulvescens	Caño Delgadito virus	1995/1999	Field Observation	Titration Threshold Count	ELISA	107	NA	Integer	<1/320	0	NA	NA	NA	Texas	United States	NA	NA	NA	NA	Blood	NA	Ally Finkbeiner, Jennifer Johnson, Gwenyth Calaro, Tanishq Jain, Linnea Donovan	2023/2025
[truncated: 3,884 more rows]
